# Supplementary material for: Characterizing the replicability of cell types defined by single cell RNA-sequencing data using MetaNeighbor
Source: Nat Commun. 2018 Feb 28;9:884. doi: 10.1038/s41467-018-03282-0 (PMC5830442; doi:10.1038/s41467-018-03282-0)
Supplement: Supplementary file 3 — Supplementary Data 1 [file 41467_2018_3282_MOESM3_ESM.xlsx]

## Sheet: Interneuron AUROCs
		Zeisel																Tasic																							Paul
		Int1	Int2	Int3	Int4	Int5	Int6	Int7	Int8	Int9	Int10	Int11	Int12	Int13	Int14	Int15	Int16	Igtp	Ndnf_Car4	Ndnf_Cxcl14	Pvalb_Cpne5	Pvalb_Gpx3	Pvalb_Obox3	Pvalb_Rspo2	Pvalb_Tacr3	Pvalb_Tpbg	Pvalb_Wt1	Smad3	Sncg	Sst_Cbln4	Sst_Cdk6	Sst_Chodl	Sst_Myh8	Sst_Tacstd2	Sst_Th	Vip_Chat	Vip_Gpc3	Vip_Mybpc1	Vip_Parm1	Vip_Sncg	ChC	Pv	Sst-Mtnt	Sst-Nos1	Vip-Cck	Vip-CR
Zeisel	Int1	0.960132	0.91601	0.479515	0.789007	0.296326	0.219292	0.338678	0.385698	0.204307	0.17834	0.215923	0.172426	0.441375	0.198673	0.272507	0.125709	0.309711	0.203118	0.248145	0.438037	0.599703	0.45673	0.499818	0.456443	0.681104	0.374725	0.148625	0.273234	0.933161	0.884919	0.975967	0.854782	0.75966	0.881421	0.242271	0.336544	0.164888	0.256904	0.265068	0.186756	0.412803	0.804112	0.988731	0.0810502	0.0902262
	Int2	0.91601	0.957707	0.768913	0.834617	0.287041	0.169218	0.355607	0.42251	0.267576	0.189647	0.203387	0.150778	0.469429	0.214444	0.246001	0.127411	0.235746	0.132259	0.142856	0.476042	0.737385	0.733249	0.770505	0.679136	0.641423	0.668024	0.129009	0.174298	0.923946	0.908272	0.911926	0.910617	0.879329	0.887893	0.126775	0.16119	0.0853527	0.0888249	0.157729	0.255884	0.623303	0.91666	0.90226	0.0693219	0.0768945
	Int3	0.479515	0.768913	0.948571	0.587769	0.378274	0.21992	0.273483	0.424113	0.527795	0.338918	0.239821	0.140525	0.591084	0.349347	0.308266	0.262262	0.401716	0.222304	0.129997	0.736357	0.834487	0.86548	0.865562	0.876688	0.791172	0.828405	0.281508	0.207912	0.52812	0.493848	0.471102	0.554451	0.649476	0.662919	0.179833	0.213952	0.239036	0.164684	0.125251	0.704011	0.943577	0.387545	0.472469	0.149453	0.196373
	Int4	0.789007	0.834617	0.587769	0.917818	0.292566	0.297308	0.503761	0.497068	0.455004	0.399505	0.312499	0.290674	0.412364	0.259806	0.406799	0.227439	0.195677	0.314965	0.386741	0.188801	0.420051	0.463645	0.432106	0.36076	0.364287	0.364615	0.294674	0.269542	0.783982	0.796595	0.816094	0.86734	0.753169	0.816356	0.482576	0.551152	0.39992	0.470256	0.432842	0.134589	0.345338	0.80157	0.858746	0.375544	0.435327
	Int5	0.296326	0.287041	0.378274	0.292566	0.885741	0.825654	0.780631	0.782473	0.351881	0.432846	0.606839	0.484423	0.522384	0.436853	0.295479	0.351852	0.648205	0.49086	0.616305	0.489583	0.356843	0.47592	0.498255	0.440217	0.348053	0.521903	0.688067	0.92256	0.23861	0.368613	0.49005	0.175201	0.461008	0.266331	0.50632	0.596342	0.633959	0.539282	0.785744	0.569546	0.510688	0.270092	0.534805	0.779798	0.615984
	Int6	0.219292	0.169218	0.21992	0.297308	0.825654	0.909939	0.811288	0.77501	0.649726	0.788936	0.674053	0.668041	0.303454	0.454545	0.410701	0.440487	0.548244	0.571457	0.740455	0.286472	0.226478	0.188209	0.207341	0.169539	0.169801	0.187289	0.633548	0.945123	0.241383	0.438382	0.454472	0.362891	0.411083	0.437539	0.802848	0.861958	0.886142	0.841596	0.909338	0.402821	0.12388	0.320165	0.484321	0.910235	0.85813
	Int7	0.338678	0.355607	0.273483	0.503761	0.780631	0.811288	0.946751	0.889292	0.471678	0.652249	0.533681	0.63878	0.226161	0.247149	0.336606	0.369762	0.435904	0.521264	0.752842	0.298133	0.239396	0.157156	0.259493	0.173529	0.292596	0.194088	0.397206	0.892406	0.460508	0.538897	0.647774	0.560676	0.567586	0.637938	0.630053	0.743602	0.772462	0.758426	0.949923	0.364801	0.113943	0.397822	0.605286	0.891874	0.721021
	Int8	0.385698	0.42251	0.424113	0.497068	0.782473	0.77501	0.889292	0.870192	0.347578	0.513147	0.456644	0.523801	0.404918	0.235269	0.36198	0.309869	0.523738	0.548865	0.687074	0.389171	0.375964	0.249053	0.415283	0.351976	0.355842	0.343978	0.456427	0.88447	0.502123	0.638998	0.690225	0.573716	0.715504	0.644451	0.592364	0.71514	0.72348	0.705202	0.890131	0.369967	0.179958	0.307899	0.590318	0.765704	0.602747
	Int9	0.204307	0.267576	0.527795	0.455004	0.351881	0.649726	0.471678	0.347578	0.892147	0.841256	0.418635	0.502666	0.281571	0.433805	0.526375	0.485997	0.417405	0.52561	0.518143	0.491227	0.419868	0.50503	0.408719	0.450538	0.385599	0.40901	0.533336	0.497091	0.204056	0.336921	0.202459	0.400325	0.260458	0.319066	0.864169	0.807269	0.872109	0.808848	0.622321	0.641471	0.445285	0.100125	0.250884	0.757105	0.870905
	Int10	0.17834	0.189647	0.338918	0.399505	0.432846	0.788936	0.652249	0.513147	0.841256	0.946539	0.485489	0.636661	0.198983	0.440225	0.522921	0.546395	0.455955	0.577105	0.667727	0.409375	0.319174	0.398312	0.235492	0.270047	0.15926	0.245831	0.539809	0.58079	0.207472	0.336735	0.215182	0.393948	0.371189	0.40822	0.879743	0.904619	0.923415	0.929058	0.754461	0.594835	0.279633	0.356551	0.199361	0.87522	0.955381
	Int11	0.215923	0.203387	0.239821	0.312499	0.606839	0.674053	0.533681	0.456644	0.418635	0.485489	0.868929	0.81879	0.4879	0.724476	0.619458	0.684597	0.686216	0.772928	0.852558	0.471517	0.265739	0.440627	0.292758	0.319906	0.30242	0.393909	0.800868	0.78172	0.309567	0.436446	0.270481	0.339858	0.381509	0.232517	0.605608	0.627036	0.664633	0.686764	0.714705	0.705384	0.360758	0.463424	0.365062	0.786757	0.763121
	Int12	0.172426	0.150778	0.140525	0.290674	0.484423	0.668041	0.63878	0.523801	0.502666	0.636661	0.81879	0.876084	0.355447	0.704376	0.747735	0.750191	0.654774	0.831906	0.907901	0.320425	0.204506	0.297413	0.241212	0.189298	0.188322	0.233301	0.816975	0.639628	0.327328	0.494818	0.306072	0.470809	0.475742	0.349512	0.667527	0.603778	0.719128	0.747455	0.837836	0.681388	0.222025	0.520525	0.430651	0.832413	0.81802
	Int13	0.441375	0.469429	0.591084	0.412364	0.522384	0.303454	0.226161	0.404918	0.281571	0.198983	0.4879	0.355447	0.944242	0.796183	0.673544	0.619547	0.944468	0.717385	0.474461	0.76721	0.602614	0.72878	0.70848	0.810647	0.731288	0.740812	0.839479	0.534431	0.456897	0.419636	0.485334	0.313636	0.441275	0.379042	0.354563	0.355515	0.223363	0.234463	0.185248	0.841262	0.798825	0.347071	0.50845	0.241893	0.185965
	Int14	0.198673	0.214444	0.349347	0.259806	0.436853	0.454545	0.247149	0.235269	0.433805	0.440225	0.724476	0.704376	0.796183	0.944878	0.876364	0.855153	0.939725	0.926858	0.759064	0.640263	0.42325	0.592931	0.504922	0.587642	0.470403	0.607812	0.971936	0.617847	0.192332	0.2053	0.150815	0.26358	0.288837	0.211598	0.61929	0.502672	0.469454	0.538338	0.432901	0.77742	0.619992	0.378696	0.176266	0.642943	0.660524
	Int15	0.272507	0.246001	0.308266	0.406799	0.295479	0.410701	0.336606	0.36198	0.526375	0.522921	0.619458	0.747735	0.673544	0.876364	0.936479	0.881962	0.846428	0.953908	0.85242	0.614261	0.447674	0.494665	0.376881	0.490381	0.596298	0.477512	0.920217	0.500511	0.343616	0.382432	0.172859	0.489366	0.393961	0.334145	0.729336	0.655451	0.648215	0.70771	0.611124	0.663476	0.472976	0.321027	0.0878361	0.706333	0.658542
	Int16	0.125709	0.127411	0.262262	0.227439	0.351852	0.440487	0.369762	0.309869	0.485997	0.546395	0.684597	0.750191	0.619547	0.855153	0.881962	0.851481	0.829953	0.925376	0.846852	0.587881	0.376485	0.483436	0.430406	0.486302	0.504957	0.520354	0.915272	0.581058	0.26356	0.368775	0.1072	0.412925	0.404829	0.232907	0.65226	0.600188	0.61339	0.677594	0.634414	0.749051	0.560293	0.356405	0.127794	0.702558	0.738199
Tasic	Igtp	0.309711	0.235746	0.401716	0.195677	0.648205	0.548244	0.435904	0.523738	0.417405	0.455955	0.686216	0.654774	0.944468	0.939725	0.846428	0.829953	0.960453	0.848589	0.739417	0.657192	0.403083	0.353238	0.377582	0.508807	0.488602	0.4813	0.934895	0.715445	0.233797	0.149923	0.333652	0.143302	0.225016	0.175671	0.688026	0.658427	0.531709	0.608486	0.470699	0.832084	0.563496	0.312315	0.332761	0.674111	0.501925
	Ndnf_Car4	0.203118	0.132259	0.222304	0.314965	0.49086	0.571457	0.521264	0.548865	0.52561	0.577105	0.772928	0.831906	0.717385	0.926858	0.953908	0.925376	0.848589	0.931949	0.861497	0.457432	0.319448	0.251779	0.310561	0.334955	0.408784	0.389556	0.928557	0.735403	0.259912	0.289653	0.193435	0.329123	0.346846	0.286194	0.74507	0.756005	0.713306	0.759066	0.734399	0.625417	0.426207	0.241074	0.132545	0.84147	0.768228
	Ndnf_Cxcl14	0.248145	0.142856	0.129997	0.386741	0.616305	0.740455	0.752842	0.687074	0.518143	0.667727	0.852558	0.907901	0.474461	0.759064	0.85242	0.846852	0.739417	0.861497	0.911531	0.330367	0.216145	0.141298	0.186142	0.159338	0.279045	0.202143	0.82432	0.775189	0.310714	0.396543	0.406758	0.413388	0.371495	0.365486	0.76361	0.807942	0.766149	0.803863	0.868073	0.541054	0.130415	0.328925	0.390238	0.885891	0.798345
	Pvalb_Cpne5	0.438037	0.476042	0.736357	0.188801	0.489583	0.286472	0.298133	0.389171	0.491227	0.409375	0.471517	0.320425	0.76721	0.640263	0.614261	0.587881	0.657192	0.457432	0.330367	0.974374	0.732995	0.715548	0.714852	0.77946	0.782709	0.772116	0.437807	0.407285	0.337134	0.150263	0.395384	0.20863	0.331612	0.273573	0.419147	0.337033	0.475671	0.3804	0.241872	0.987721	0.722691	0.379632	0.416185	0.368767	0.274759
	Pvalb_Gpx3	0.599703	0.737385	0.834487	0.420051	0.356843	0.226478	0.239396	0.375964	0.419868	0.319174	0.265739	0.204506	0.602614	0.42325	0.447674	0.376485	0.403083	0.319448	0.216145	0.732995	0.860258	0.807439	0.831463	0.823666	0.794513	0.840147	0.308012	0.301753	0.565296	0.498401	0.431951	0.555096	0.583107	0.672167	0.229725	0.222881	0.27791	0.219554	0.172812	0.715407	0.889284	0.496715	0.405356	0.18296	0.137673
	Pvalb_Obox3	0.45673	0.733249	0.86548	0.463645	0.47592	0.188209	0.157156	0.249053	0.50503	0.398312	0.440627	0.297413	0.72878	0.592931	0.494665	0.483436	0.353238	0.251779	0.141298	0.715548	0.807439	0.886775	0.826429	0.866961	0.76621	0.887118	0.372419	0.167828	0.475089	0.391895	0.232555	0.412138	0.461234	0.409871	0.125625	0.0953512	0.183033	0.10719	0.061232	0.80667	0.949426	0.59641	0.396016	0.224087	0.257611
	Pvalb_Rspo2	0.499818	0.770505	0.865562	0.432106	0.498255	0.207341	0.259493	0.415283	0.408719	0.235492	0.292758	0.241212	0.70848	0.504922	0.376881	0.430406	0.377582	0.310561	0.186142	0.714852	0.831463	0.826429	0.854839	0.825184	0.753005	0.862773	0.358995	0.329295	0.545429	0.571953	0.440848	0.567559	0.687409	0.649911	0.144155	0.123622	0.163662	0.110282	0.156931	0.748176	0.919708	0.545342	0.393489	0.174069	0.123945
	Pvalb_Tacr3	0.456443	0.679136	0.876688	0.36076	0.440217	0.169539	0.173529	0.351976	0.450538	0.270047	0.319906	0.189298	0.810647	0.587642	0.490381	0.486302	0.508807	0.334955	0.159338	0.77946	0.823666	0.866961	0.825184	0.870586	0.844836	0.874665	0.413601	0.249997	0.585002	0.404869	0.354344	0.467047	0.511654	0.454153	0.15463	0.128313	0.207272	0.12704	0.102431	0.802625	0.942713	0.562772	0.350214	0.129108	0.141323
	Pvalb_Tpbg	0.681104	0.641423	0.791172	0.364287	0.348053	0.169801	0.292596	0.355842	0.385599	0.15926	0.30242	0.188322	0.731288	0.470403	0.596298	0.504957	0.488602	0.408784	0.279045	0.782709	0.794513	0.76621	0.753005	0.844836	0.896142	0.796992	0.36954	0.259216	0.652611	0.298387	0.458539	0.446287	0.392468	0.455278	0.278514	0.243377	0.302236	0.221992	0.18434	0.745891	0.857913	0.557724	0.421718	0.153911	0.098816
	Pvalb_Wt1	0.374725	0.668024	0.828405	0.364615	0.521903	0.187289	0.194088	0.343978	0.40901	0.245831	0.393909	0.233301	0.740812	0.607812	0.477512	0.520354	0.4813	0.389556	0.202143	0.772116	0.840147	0.887118	0.862773	0.874665	0.796992	0.911856	0.447719	0.321747	0.523916	0.5169	0.28064	0.488795	0.615089	0.450259	0.138098	0.119585	0.158677	0.10498	0.113071	0.801571	0.962194	0.551036	0.28799	0.175735	0.16694
	Smad3	0.148625	0.129009	0.281508	0.294674	0.688067	0.633548	0.397206	0.456427	0.533336	0.539809	0.800868	0.816975	0.839479	0.971936	0.920217	0.915272	0.934895	0.928557	0.82432	0.437807	0.308012	0.372419	0.358995	0.413601	0.36954	0.447719	0.97717	0.7768	0.124963	0.122012	0.0755968	0.147036	0.22277	0.157539	0.739992	0.713935	0.661171	0.704139	0.625281	0.709339	0.50191	0.261151	0.179803	0.82575	0.711829
	Sncg	0.273234	0.174298	0.207912	0.269542	0.92256	0.945123	0.892406	0.88447	0.497091	0.58079	0.78172	0.639628	0.534431	0.617847	0.500511	0.581058	0.715445	0.735403	0.775189	0.407285	0.301753	0.167828	0.329295	0.249997	0.259216	0.321747	0.7768	0.980644	0.184171	0.370603	0.572462	0.232132	0.415277	0.318057	0.723484	0.775195	0.751703	0.755707	0.909803	0.396622	0.205376	0.158394	0.590057	0.886293	0.753879
	Sst_Cbln4	0.933161	0.923946	0.52812	0.783982	0.23861	0.241383	0.460508	0.502123	0.204056	0.207472	0.309567	0.327328	0.456897	0.192332	0.343616	0.26356	0.233797	0.259912	0.310714	0.337134	0.565296	0.475089	0.545429	0.585002	0.652611	0.523916	0.124963	0.184171	0.933898	0.810221	0.8955	0.858876	0.709431	0.787044	0.256001	0.333226	0.155529	0.236143	0.27245	0.283468	0.518301	0.980109	0.870883	0.166647	0.16384
	Sst_Cdk6	0.884919	0.908272	0.493848	0.796595	0.368613	0.438382	0.538897	0.638998	0.336921	0.336735	0.436446	0.494818	0.419636	0.2053	0.382432	0.368775	0.149923	0.289653	0.396543	0.150263	0.498401	0.391895	0.571953	0.404869	0.298387	0.5169	0.122012	0.370603	0.810221	0.904455	0.860492	0.910031	0.820025	0.826748	0.295168	0.358521	0.238582	0.306325	0.485334	0.257796	0.50498	0.85095	0.895869	0.36036	0.274649
	Sst_Chodl	0.975967	0.911926	0.471102	0.816094	0.49005	0.454472	0.647774	0.690225	0.202459	0.215182	0.270481	0.306072	0.485334	0.150815	0.172859	0.1072	0.333652	0.193435	0.406758	0.395384	0.431951	0.232555	0.440848	0.354344	0.458539	0.28064	0.0755968	0.572462	0.8955	0.860492	0.999289	0.839702	0.783011	0.908928	0.416339	0.488862	0.29491	0.435837	0.602002	0.223731	0.189701	0.795648	0.999981	0.323	0.22278
	Sst_Myh8	0.854782	0.910617	0.554451	0.86734	0.175201	0.362891	0.560676	0.573716	0.400325	0.393948	0.339858	0.470809	0.313636	0.26358	0.489366	0.412925	0.143302	0.329123	0.413388	0.20863	0.555096	0.412138	0.567559	0.467047	0.446287	0.488795	0.147036	0.232132	0.858876	0.910031	0.839702	0.976389	0.841339	0.886923	0.323129	0.385674	0.265945	0.344333	0.439363	0.226627	0.497118	0.868961	0.858368	0.316792	0.264728
	Sst_Tacstd2	0.75966	0.879329	0.649476	0.753169	0.461008	0.411083	0.567586	0.715504	0.260458	0.371189	0.381509	0.475742	0.441275	0.288837	0.393961	0.404829	0.225016	0.346846	0.371495	0.331612	0.583107	0.461234	0.687409	0.511654	0.392468	0.615089	0.22277	0.415277	0.709431	0.820025	0.783011	0.841339	0.903614	0.852477	0.255551	0.352354	0.155217	0.298111	0.441432	0.334296	0.631436	0.753207	0.761633	0.307981	0.209106
	Sst_Th	0.881421	0.887893	0.662919	0.816356	0.266331	0.437539	0.637938	0.644451	0.319066	0.40822	0.232517	0.349512	0.379042	0.211598	0.334145	0.232907	0.175671	0.286194	0.365486	0.273573	0.672167	0.409871	0.649911	0.454153	0.455278	0.450259	0.157539	0.318057	0.787044	0.826748	0.908928	0.886923	0.852477	0.963612	0.328625	0.480268	0.30368	0.400273	0.466049	0.210547	0.488963	0.709715	0.895622	0.282194	0.206511
	Vip_Chat	0.242271	0.126775	0.179833	0.482576	0.50632	0.802848	0.630053	0.592364	0.864169	0.879743	0.605608	0.667527	0.354563	0.61929	0.729336	0.65226	0.688026	0.74507	0.76361	0.419147	0.229725	0.125625	0.144155	0.15463	0.278514	0.138098	0.739992	0.723484	0.256001	0.295168	0.416339	0.323129	0.255551	0.328625	0.930721	0.924467	0.865144	0.876023	0.789606	0.476725	0.101165	0.218447	0.424018	0.871628	0.963023
	Vip_Gpc3	0.336544	0.16119	0.213952	0.551152	0.596342	0.861958	0.743602	0.71514	0.807269	0.904619	0.627036	0.603778	0.355515	0.502672	0.655451	0.600188	0.658427	0.756005	0.807942	0.337033	0.222881	0.0953512	0.123622	0.128313	0.243377	0.119585	0.713935	0.775195	0.333226	0.358521	0.488862	0.385674	0.352354	0.480268	0.924467	0.975781	0.854736	0.897264	0.844094	0.31746	0.0527746	0.248324	0.432175	0.852816	0.943386
	Vip_Mybpc1	0.164888	0.0853527	0.239036	0.39992	0.633959	0.886142	0.772462	0.72348	0.872109	0.923415	0.664633	0.719128	0.223363	0.469454	0.648215	0.61339	0.531709	0.713306	0.766149	0.475671	0.27791	0.183033	0.163662	0.207272	0.302236	0.158677	0.661171	0.751703	0.155529	0.238582	0.29491	0.265945	0.155217	0.30368	0.865144	0.854736	0.940503	0.893254	0.848176	0.611155	0.137844	0.223373	0.329728	0.929476	0.925867
	Vip_Parm1	0.256904	0.0888249	0.164684	0.470256	0.539282	0.841596	0.758426	0.705202	0.808848	0.929058	0.686764	0.747455	0.234463	0.538338	0.70771	0.677594	0.608486	0.759066	0.803863	0.3804	0.219554	0.10719	0.110282	0.12704	0.221992	0.10498	0.704139	0.755707	0.236143	0.306325	0.435837	0.344333	0.298111	0.400273	0.876023	0.897264	0.893254	0.905028	0.850236	0.489083	0.0781079	0.22028	0.437282	0.939227	0.89644
	Vip_Sncg	0.265068	0.157729	0.125251	0.432842	0.785744	0.909338	0.949923	0.890131	0.622321	0.754461	0.714705	0.837836	0.185248	0.432901	0.611124	0.634414	0.470699	0.734399	0.868073	0.241872	0.172812	0.061232	0.156931	0.102431	0.18434	0.113071	0.625281	0.909803	0.27245	0.485334	0.602002	0.439363	0.441432	0.466049	0.789606	0.844094	0.848176	0.850236	0.986039	0.38348	0.0335172	0.237097	0.543301	0.954628	0.82554
Paul	ChC	0.186756	0.255884	0.704011	0.134589	0.569546	0.402821	0.364801	0.369967	0.641471	0.594835	0.705384	0.681388	0.841262	0.77742	0.663476	0.749051	0.832084	0.625417	0.541054	0.987721	0.715407	0.80667	0.748176	0.802625	0.745891	0.801571	0.709339	0.396622	0.283468	0.257796	0.223731	0.226627	0.334296	0.210547	0.476725	0.31746	0.611155	0.489083	0.38348	0.781969	0.732201	0.14282	0.222236	0.511557	0.674591
	Pv	0.412803	0.623303	0.943577	0.345338	0.510688	0.12388	0.113943	0.179958	0.445285	0.279633	0.360758	0.222025	0.798825	0.619992	0.472976	0.560293	0.563496	0.426207	0.130415	0.722691	0.889284	0.949426	0.919708	0.942713	0.857913	0.962194	0.50191	0.205376	0.518301	0.50498	0.189701	0.497118	0.631436	0.488963	0.101165	0.0527746	0.137844	0.0781079	0.0335172	0.732201	0.910781	0.562622	0.214851	0.175125	0.183779
	Sst-Mtnt	0.804112	0.91666	0.387545	0.80157	0.270092	0.320165	0.397822	0.307899	0.100125	0.356551	0.463424	0.520525	0.347071	0.378696	0.321027	0.356405	0.312315	0.241074	0.328925	0.379632	0.496715	0.59641	0.545342	0.562772	0.557724	0.551036	0.261151	0.158394	0.980109	0.85095	0.795648	0.868961	0.753207	0.709715	0.218447	0.248324	0.223373	0.22028	0.237097	0.14282	0.562622	0.822443	0.831331	0.133659	0.524267
	Sst-Nos1	0.988731	0.90226	0.472469	0.858746	0.534805	0.484321	0.605286	0.590318	0.250884	0.199361	0.365062	0.430651	0.50845	0.176266	0.0878361	0.127794	0.332761	0.132545	0.390238	0.416185	0.405356	0.396016	0.393489	0.350214	0.421718	0.28799	0.179803	0.590057	0.870883	0.895869	0.999981	0.858368	0.761633	0.895622	0.424018	0.432175	0.329728	0.437282	0.543301	0.222236	0.214851	0.831331	0.986427	0.338154	0.292075
	Vip-Cck	0.0810502	0.0693219	0.149453	0.375544	0.779798	0.910235	0.891874	0.765704	0.757105	0.87522	0.786757	0.832413	0.241893	0.642943	0.706333	0.702558	0.674111	0.84147	0.885891	0.368767	0.18296	0.224087	0.174069	0.129108	0.153911	0.175735	0.82575	0.886293	0.166647	0.36036	0.323	0.316792	0.307981	0.282194	0.871628	0.852816	0.929476	0.939227	0.954628	0.511557	0.175125	0.133659	0.338154	0.86682	0.931251
	Vip-CR	0.0902262	0.0768945	0.196373	0.435327	0.615984	0.85813	0.721021	0.602747	0.870905	0.955381	0.763121	0.81802	0.185965	0.660524	0.658542	0.738199	0.501925	0.768228	0.798345	0.274759	0.137673	0.257611	0.123945	0.141323	0.098816	0.16694	0.711829	0.753879	0.16384	0.274649	0.22278	0.264728	0.209106	0.206511	0.963023	0.943386	0.925867	0.89644	0.82554	0.674591	0.183779	0.524267	0.292075	0.931251	0.999492
	Within dataset scores

## Sheet: TasicZeisel-coded
	Int1	Int2	Int3	Int4	Int5	Int6	Int7	Int8	Int9	Int10	Int11	Int12	Int13	Int14	Int15	Int16
Sst_Cbln4	0.933161	0.923946	0.52812	0.783982	0.23861	0.241383	0.460508	0.502123	0.204056	0.207472	0.309567	0.327328	0.456897	0.192332	0.343616	0.26356
Sst_Cdk6	0.884919	0.908272	0.493848	0.796595	0.368613	0.438382	0.538897	0.638998	0.336921	0.336735	0.436446	0.494818	0.419636	0.2053	0.382432	0.368775	* prefers Int2
Sst_Chodl	0.975967	0.911926	0.471102	0.816094	0.49005	0.454472	0.647774	0.690225	0.202459	0.215182	0.270481	0.306072	0.485334	0.150815	0.172859	0.1072
Sst_Myh8	0.854782	0.910617	0.554451	0.86734	0.175201	0.362891	0.560676	0.573716	0.400325	0.393948	0.339858	0.470809	0.313636	0.26358	0.489366	0.412925	* prefers Int2
Sst_Tacstd2	0.75966	0.879329	0.649476	0.753169	0.461008	0.411083	0.567586	0.715504	0.260458	0.371189	0.381509	0.475742	0.441275	0.288837	0.393961	0.404829
Sst_Th	0.881421	0.887893	0.662919	0.816356	0.266331	0.437539	0.637938	0.644451	0.319066	0.40822	0.232517	0.349512	0.379042	0.211598	0.334145	0.232907	* prefers Int2
Pvalb_Cpne5	0.438037	0.476042	0.736357	0.188801	0.489583	0.286472	0.298133	0.389171	0.491227	0.409375	0.471517	0.320425	0.76721	0.640263	0.614261	0.587881
Pvalb_Gpx3	0.599703	0.737385	0.834487	0.420051	0.356843	0.226478	0.239396	0.375964	0.419868	0.319174	0.265739	0.204506	0.602614	0.42325	0.447674	0.376485
Pvalb_Obox3	0.45673	0.733249	0.86548	0.463645	0.47592	0.188209	0.157156	0.249053	0.50503	0.398312	0.440627	0.297413	0.72878	0.592931	0.494665	0.483436
Pvalb_Rspo2	0.499818	0.770505	0.865562	0.432106	0.498255	0.207341	0.259493	0.415283	0.408719	0.235492	0.292758	0.241212	0.70848	0.504922	0.376881	0.430406
Pvalb_Tacr3	0.456443	0.679136	0.876688	0.36076	0.440217	0.169539	0.173529	0.351976	0.450538	0.270047	0.319906	0.189298	0.810647	0.587642	0.490381	0.486302
Pvalb_Tpbg	0.681104	0.641423	0.791172	0.364287	0.348053	0.169801	0.292596	0.355842	0.385599	0.15926	0.30242	0.188322	0.731288	0.470403	0.596298	0.504957
Pvalb_Wt1	0.374725	0.668024	0.828405	0.364615	0.521903	0.187289	0.194088	0.343978	0.40901	0.245831	0.393909	0.233301	0.740812	0.607812	0.477512	0.520354
Vip_Chat	0.242271	0.126775	0.179833	0.482576	0.50632	0.802848	0.630053	0.592364	0.864169	0.879743	0.605608	0.667527	0.354563	0.61929	0.729336	0.65226	*prefers Int10
Vip_Gpc3	0.336544	0.16119	0.213952	0.551152	0.596342	0.861958	0.743602	0.71514	0.807269	0.904619	0.627036	0.603778	0.355515	0.502672	0.655451	0.600188
Vip_Mybpc1	0.164888	0.0853527	0.239036	0.39992	0.633959	0.886142	0.772462	0.72348	0.872109	0.923415	0.664633	0.719128	0.223363	0.469454	0.648215	0.61339
Vip_Parm1	0.256904	0.0888249	0.164684	0.470256	0.539282	0.841596	0.758426	0.705202	0.808848	0.929058	0.686764	0.747455	0.234463	0.538338	0.70771	0.677594
Igtp	0.309711	0.235746	0.401716	0.195677	0.648205	0.548244	0.435904	0.523738	0.417405	0.455955	0.686216	0.654774	0.944468	0.939725	0.846428	0.829953
Smad3	0.148625	0.129009	0.281508	0.294674	0.688067	0.633548	0.397206	0.456427	0.533336	0.539809	0.800868	0.816975	0.839479	0.971936	0.920217	0.915272
Sncg	0.273234	0.174298	0.207912	0.269542	0.92256	0.945123	0.892406	0.88447	0.497091	0.58079	0.78172	0.639628	0.534431	0.617847	0.500511	0.581058
Vip_Sncg	0.265068	0.157729	0.125251	0.432842	0.785744	0.909338	0.949923	0.890131	0.622321	0.754461	0.714705	0.837836	0.185248	0.432901	0.611124	0.634414
Ndnf_Car4	0.203118	0.132259	0.222304	0.314965	0.49086	0.571457	0.521264	0.548865	0.52561	0.577105	0.772928	0.831906	0.717385	0.926858	0.953908	0.925376
Ndnf_Cxcl14	0.248145	0.142856	0.129997	0.386741	0.616305	0.740455	0.752842	0.687074	0.518143	0.667727	0.852558	0.907901	0.474461	0.759064	0.85242	0.846852
Legend
Overlapping types from Tasic Supp
From Tasic and top hit using MetaNeighbor
No match described by Tasic, top MetaNeighbor score indicated
NB: No Tasic subtypes preferentially identify with Int4, Int5, Int8, Int9, Int11, Int16 using this gene set
