# Supplementary material for: Characterizing the replicability of cell types defined by single cell RNA-sequencing data using MetaNeighbor
Source: Nat Commun. 2018 Feb 28;9:884. doi: 10.1038/s41467-018-03282-0 (PMC5830442; doi:10.1038/s41467-018-03282-0)
Supplement: Supplementary file 4 — Supplementary Data 2 [file 41467_2018_3282_MOESM4_ESM.xlsx]

## Sheet: Pancreas_Cells_by_Study
		Study First Author
		Segerstolpe	Muraro	Xin	Wang	Baron	Total
Cell type	Alpha	885	812	886	190	2326	5099
	Beta	270	448	472	111	2525	3826
	Delta	114	193	49	9	601	966
	Epsilon	7	3	0	0	18	28
	Gamma/PP	197	101	85	18	255	656
	Acinar	185	219	0	6	958	1368
	Ductal	386	245	0	96	1077	1804
	Endothelial	16	21	0	0	252	289
	Mesenchymal/Stellate	54	80	0	27	173	334
	Mast	7	0	0	0	25	32
	Others	44	0	0	0	359	403

## Sheet: Pancreas_EndocrineOnly_TopHits
Celltype_1	Celltype_2	AUROC	Match type
alpha_m	alpha_x	1	Reciprocal_top_hit
alpha_s	alpha_b	0.99	Above_0.95
alpha_x	alpha_s	1	Above_0.95
alpha_x	alpha_w	0.99	Above_0.95
beta_w	beta_s	1	Above_0.95
beta_w	beta_m	0.99	Above_0.95
beta_x	beta_w	1	Reciprocal_top_hit
beta_x	beta_b	0.99	Above_0.95
delta_s	delta_m	0.97	Reciprocal_top_hit
delta_s	delta_b	0.96	Above_0.95
delta_s	delta_x	0.96	Above_0.95
epsilon_s	epsilon_m	0.99	Reciprocal_top_hit
epsilon_s	epsilon_b	0.98	Above_0.95
gamma_s	PP_x	1	Reciprocal_top_hit
gamma_s	gamma_w	0.99	Above_0.95
gamma_s	gamma_b	0.98	Above_0.95
PP_x	pp_m	0.99	Above_0.95

## Sheet: Pancreas_nonEndocrine_TopHits
Celltype 1	Celltype 2	AUROC	Match type
acinar_s	acinar_m	0.99	Reciprocal_top_hit
acinar_m	acinar_b	0.98	Above_0.95
ductal_s	ductal_b	0.99	Reciprocal_top_hit
ductal_s	duct_m	0.97	Above_0.95
ductal_s	ductal_w	0.97	Above_0.95
endothelial_m	endothelial_b	1	Reciprocal_top_hit
endothelial_b	endothelial_s	1	Above_0.95
PSC_s	mesenchymal_m	1	Reciprocal_top_hit
PSC_s	activated_stellate_b	0.99	Above_0.95
PSC_s	mesenchyme_w	0.99	Above_0.95
PSC_s	quiescent_stellate_b	0.95	Above_0.95
mast_s	mast_b	1	Reciprocal_top_hit
mast_s	macrophage_b	0.99	Above_0.95
macrophage_b	MHC_s	0.99	Above_0.95
mast_s	t_cell_b	0.98	Above_0.95

## Sheet: Shekhar_vs_Macosko
		Macosko labels
		Bipolar_cells_26	Bipolar_cells_27	Bipolar_cells_28	Bipolar_cells_29	Bipolar_cells_30	Bipolar_cells_31	Bipolar_cells_32	Bipolar_cells_33
Shekhar labels	BC1A	0.13	0.86	0.88	0.95	0.46	0.63	0.61	0.66
	BC1B	0.31	0.7	0.89	0.94	0.4	0.54	0.49	0.64
	BC2	0.22	0.64	0.96	0.86	0.39	0.49	0.58	0.84
	BC3A	0.18	0.86	0.94	0.82	0.53	0.64	0.52	0.76
	BC3B	0.11	0.96	0.78	0.82	0.65	0.76	0.49	0.61
	BC4	0.08	0.96	0.81	0.87	0.63	0.79	0.51	0.57
	BC5A_(Cone_Bipolar_cell_5A)	0.14	0.61	0.5	0.47	0.97	0.78	0.79	0.52
	BC5B	0.22	0.77	0.6	0.57	0.81	0.95	0.57	0.56
	BC5C	0.23	0.72	0.59	0.6	0.72	0.97	0.6	0.57
	BC5D	0.12	0.72	0.6	0.56	0.97	0.83	0.66	0.51
	BC6	0.4	0.47	0.84	0.65	0.27	0.45	0.72	0.96
	BC7_(Cone_Bipolar_cell_7)	0.22	0.48	0.61	0.55	0.69	0.59	0.99	0.74
	BC8/9_(mixture_of_BC8_and_BC9)	0.21	0.74	0.69	0.76	0.6	0.62	0.79	0.8
	RBC_(Rod_Bipolar_cell)	1	0.11	0.2	0.22	0.07	0.22	0.26	0.3
	overlaps described in Supplementary Figure 6 of Shekhar et al

## Sheet: Shekhar_Cell_Numbers
	Drop-seq	Kncg4	Vsx2
AC_(Amacrine_cell)	127	0	1
BC1A	213	2	14
BC1B	179	0	5
BC2	260	0	3
BC3A	163	0	0
BC3B	153	0	10
BC4	141	1	7
BC5A_(Cone_Bipolar_cell_5A)	778	110	24
BC5B	217	0	2
BC5C	503	1	11
BC5D	273	60	0
BC6	506	0	17
BC7_(Cone_Bipolar_cell_7)	794	43	8
BC8/9_(mixture_of_BC8_and_BC9)	112	2	3
MG_(Mueller_Glia)	725	2	22
RBC_(Rod_Bipolar_cell)	2480	0	99
Rod_Photoreceptors	1	82	1
Cone_Photoreceptors	10	0	0
Doublets/Contaminants	209	6	2

## Sheet: Shekhar_DropSeq_vs_Kncg4
Drop-seq label	Kncg4 label	AUROC	Match type
BC5D	5D	0.99	Reciprocal top hit
BC7_(Cone_Bipolar_cell_7)	7	0.99	Reciprocal top hit
BC4	4	0.98	Reciprocal top hit
BC1A	1A	0.97	Reciprocal top hit
BC8/9_(mixture_of_BC8_and_BC9)	8_9	0.96	Reciprocal top hit
BC5A_(Cone_Bipolar_cell_5A)	5A	0.93	Reciprocal top hit
BC5C	5C	0.92	Reciprocal top hit
Rod_Photoreceptors	RD	0.89	Reciprocal top hit
MG_(Mueller_Glia)	MG	0.82	Reciprocal top hit

## Sheet: Shekhar_DropSeq_vs_Vsx2
Drop-seq label	Vsx2 RF label	AUROC	Match type
MG_(Mueller_Glia)	MG	1	Reciprocal top hit
Rod_Photoreceptors	Ro	1	Reciprocal top hit
RBC_(Rod_Bipolar_cell)	RBC	1	Reciprocal top hit
BC5A_(Cone_Bipolar_cell_5A)	5A	1	Reciprocal top hit
BC2	2	0.99	Reciprocal top hit
BC7_(Cone_Bipolar_cell_7)	7	0.99	Reciprocal top hit
BC1A	1A	0.99	Reciprocal top hit
BC5C	5C	0.99	Reciprocal top hit
BC4	4	0.99	Reciprocal top hit
BC3B	3B	0.99	Reciprocal top hit
BC6	6	0.98	Reciprocal top hit
AC_(Amacrine_cell)	A	0.98	Reciprocal top hit
BC1B	1B	0.97	Reciprocal top hit
BC5B	5B	0.96	Reciprocal top hit
BC8/9_(mixture_of_BC8_and_BC9)	8_9	0.96	Reciprocal top hit

## Sheet: Shekhar_TopGO_per_celltype
	AUROC	GO Group	Description
AC_(Amacrine_cell)	0.99	GO:0022857	transmembrane transport
BC1A	0.99	GO:0000902	cell morphogenesis
BC1B	0.97	GO:0000902	cell morphogenesis
BC2	0.98	GO:0007267	cell-cell signaling
BC3B	0.96	GO:0022857	transmembrane transport
BC4	0.99	GO:0040011	locomotion
BC5A_(Cone_Bipolar_cell_5A)	0.93	GO:0022857	transmembrane transport
BC5B	0.92	GO:0022857	transmembrane transport
BC5C	0.97	GO:0000902	cell morphogenesis
BC5D	0.95	GO:0005783	endoplasmic reticulum
BC6	0.94	GO:0000902	cell morphogenesis
BC7_(Cone_Bipolar_cell_7)	0.96	GO:0000902	cell morphogenesis
BC8/9_(mixture_of_BC8_and_BC9)	0.94	GO:0040011	locomotion
MG_(Mueller_Glia)	1	GO:0016491	oxidoreductase activity
RBC_(Rod_Bipolar_cell)	0.99	GO:0000902	cell morphogenesis
Rods	0.94	GO:0005929	cilium

## Sheet: Pyramidal_putative_replicates
Celltype 1	Celltype 2	AUROC
Zeisel S1PyrL4	Tasic L4 Arf5	0.96
Zeisel S1PyrL6	Tasic L6a Mgp	0.94
Zeisel S1PyrL6b	Tasic L6b Rgs12	0.94
Zeisel CA1Pyr1	Habib CA1_6	0.9
Zeisel CA1Pyr2	Tasic L5b Tph2	0.85
