# Supplementary material for: Characterizing the replicability of cell types defined by single cell RNA-sequencing data using MetaNeighbor
Source: Nat Commun. 2018 Feb 28;9:884. doi: 10.1038/s41467-018-03282-0 (PMC5830442; doi:10.1038/s41467-018-03282-0)
Supplement: Supplementary file 5 — Supplementary Datat 3 [file 41467_2018_3282_MOESM5_ESM.xlsx]

## Sheet: Pvalb_Cpne5
	BH_adj_Fisher_p	ChC_FC	PvalbCpne5_FC	Tasic marker?	>2 fc in all datasets?
C1ql1	7.68258e-95	5.11249	1.01297
Krt20	2.65999e-85	5.10675	1.34908
Ibsp	7.55733e-78	6.56009	-0.37512
Krt12	5.78761e-73	5.37939	3.1127	1	y
Pdlim3	8.2945e-67	4.60911	4.54281	1	y
Unc5b	2.41349e-60	5.13762	2.7678		y
Pthlh	9.36469e-57	4.06866	3.03953		y
Trps1	7.30854e-53	4.34919	2.66337		y
Thbs1	1.19977e-51	3.59428	0.298202
Plcxd3	1.2238e-51	2.77389	3.41945		y
Vipr2	1.95588e-50	4.37689	3.50453		y
Snca	2.17144e-50	2.5315	2.31168	1	y
Hs3st4	5.97594e-49	4.34275	1.60794
Nrsn1	5.97594e-49	2.69486	1.59096
Inpp4b	6.34224e-48	2.55637	2.6317		y
Ckb	6.51745e-48	1.32059	1.16749
Mef2c	1.19592e-47	1.56705	1.41452
Fgf13	2.5578e-47	3.163	1.31416
Ramp3	2.84884e-47	3.89795	2.6962		y
Slc6a1	7.70902e-47	1.57472	1.02148
Nt5e	7.83761e-47	2.74709	4.8303	1	y
Crtac1	1.03134e-46	3.09953	1.6792
Nacc2	4.38604e-46	2.53501	1.74558
Rasgrp1	1.09311e-45	3.58183	1.68434
Clstn2	2.00991e-44	1.93768	1.57308
Pid1	2.11598e-44	2.27467	1.54482
Rora	5.77477e-44	2.47212	1.6651
Nek7	9.68108e-44	2.47815	1.8295
Pcdh19	5.0579e-43	1.99143	1.42442
Glul	6.96072e-43	2.16567	1.27671
Thsd7a	1.04695e-42	2.12251	1.81544	1
Cpne5	3.03417e-42	2.24645	1.96965	1
Dner	3.34892e-42	1.46251	0.442666
Epb4.1l4a	5.39073e-42	2.83188	1.42284
Lamb1	2.43841e-41	1.7685	2.8192
Ak5	3.54917e-41	2.62987	0.405561
Hpca	1.15009e-40	2.03839	0.822615
Epha5	2.10723e-40	1.11164	1.66967
Prkg1	5.06204e-40	1.86548	-0.306059
Atp6v1g2	9.86451e-40	1.2804	0.244468
Fos	2.70321e-39	2.36794	1.02227
Mctp2	2.87014e-39	3.26629	-0.047219
Gpr12	1.91616e-38	2.59271	2.71011		y
Igfbp4	1.154e-37	2.19674	2.46892		y
Ldhb	2.7712e-37	1.0706	0.585893
Fam19a2	2.90564e-37	1.7685	1.59184
Pygm	3.03871e-37	3.27007	1.97543
Pde11a	3.48186e-37	3.02879	0.930625
Spock1	9.41538e-37	1.37127	-0.361104
Fam163b	1.15309e-36	3.18872	1.8773
Ccdc136	2.48976e-36	1.35515	0.791046
Oxct1	2.89296e-36	1.15119	0.829873
Gpr176	3.61449e-36	2.17744	1.40656
Cadps	7.79403e-36	0.993309	-0.310979
Dab2	8.68248e-36	2.55379	1.86533
Mpdz	1.52856e-35	1.61409	0.195288
Gpr123	2.04497e-35	1.5898	1.3453
Kcnd2	2.3467e-35	1.19152	-0.10289
Ppfia2	2.52371e-35	1.21463	0.468858
Kcnmb2	3.53428e-35	1.32069	1.48136
Scube1	7.31406e-35	3.68922	-0.275179
Sh3rf3	7.56732e-35	1.62517	0.106609
Lhx6	9.19527e-35	1.61811	0.680489
Scg2	2.15934e-34	1.05777	1.41281
Gria4	4.03717e-34	1.10086	0.653595
Rgs3	5.11931e-34	1.56607	1.89476
Tgfb3	7.29977e-34	2.65214	2.04589		y
H3f3b	1.76673e-33	0.866373	0.60379
Dlx1as	1.78554e-33	1.44324	0.602595
Sdk1	1.99161e-33	1.56438	0.598655
Kbtbd5	2.11353e-33	2.36102	2.21962		y
Pvrl3	2.31431e-33	2.5337	1.15065
1300014I06Rik	8.37024e-33	2.36932	2.56337	0	y
Dusp14	1.7203e-32	1.91978	2.91852
Tox3	2.30313e-32	1.69569	0.526091
Mmd2	2.40017e-32	2.61777	2.37655		y
Pde4d	2.59208e-32	1.12012	-0.295822
Pde5a	4.15023e-32	1.79609	-1.04381
Gpr158	5.75336e-32	1.3633	-0.0746409
Ikzf2	6.01055e-32	2.47042	0.679294
Chgb	9.21216e-32	0.978413	0.723141
Oaz1	9.87417e-32	0.61423	0.305589
Sipa1l1	1.09289e-31	1.30779	0.742089
Phyhipl	1.91944e-31	1.05155	0.202655
Hs3st1	2.28503e-31	1.78742	1.35349
Bmp4	2.39327e-31	3.42499	0.3009
Astn2	2.73325e-31	0.965282	-0.169781
Itpr1	4.06892e-31	1.89466	-0.00509994
Snai2	4.17182e-31	3.37497	-0.523614
Slc8a1	4.4901e-31	1.31379	0.408419
Dlx1	6.32283e-31	1.42321	-1.6517
Selm	1.00844e-30	1.31435	0.809159
Gpm6a	2.35584e-30	0.714065	0.153
Isoc1	6.30823e-30	2.52725	1.71015
Irf2bp2	1.60191e-29	1.59888	0.826407
Odz1	4.10189e-29	1.46111	1.21849
Spats2l	1.35543e-28	1.94869	0.797244
Abat	1.86665e-28	0.758245	0.815758
Pde3a	1.97898e-28	2.56067	0.177259
Osbpl8	3.29993e-28	1.15681	0.0344722
Fosb	3.39335e-28	2.68347	0.979641
Man1c1	3.96704e-28	1.87998	0.182882
Slc6a17	4.94134e-28	1.29566	-0.0816119
Gabrd	5.87604e-28	1.82553	1.23267
Crim1	7.00966e-28	2.30936	-0.466409
Rtn4rl1	1.81562e-27	2.03492	0.330498
Ddx3x	2.41657e-27	1.02182	-0.430605
Erbb4	2.64221e-27	1.2251	0.746033
Fosl2	2.72693e-27	2.49338	0.847091
Nol4	4.17317e-27	1.43745	0.0738367
Adrbk2	4.59185e-27	1.49976	0.768659
Dusp10	6.17602e-27	2.22123	0.301239
Dtl	6.76415e-27	2.82311	1.4494
Fgf9	8.25572e-27	1.60771	0.551083
Fndc5	1.23352e-26	0.977317	-0.0183417
Slc29a1	1.47914e-26	1.91957	0.307229
Ssbp2	1.66478e-26	1.25322	0.982127
AI593442	2.28995e-26	1.16039	1.27463
Prmt8	2.54309e-26	1.7297	-1.98723
Odz4	2.64798e-26	1.04207	0.030897
Trib2	3.0414e-26	1.89202	1.23933
Tspan5	3.0414e-26	1.11324	0.510196
Epb4.1l1	3.14037e-26	0.887172	0.145543
Gpsm1	3.91788e-26	1.21409	0.337924
Kif21b	4.07567e-26	1.54959	0.980221
Emid2	5.27529e-26	1.93072	0.747854
Pgk1	5.27529e-26	0.820203	0.46349
Slc4a10	7.7295e-26	1.19479	0.71583
6430573F11Rik	8.51098e-26	2.40181	1.85719
Rab3a	9.51634e-26	0.558514	-0.322032
Adcy1	1.29219e-25	1.37817	0.058654
Adamts8	2.17287e-25	2.16248	1.52789
Ppp1cc	2.25229e-25	1.14548	0.164176
Cd80	2.55655e-25	1.22347	-0.04605
Slc30a10	2.71565e-25	3.07826	2.69775		y
Pknox2	2.91571e-25	1.66179	0.517082
Cpne8	3.11598e-25	1.64071	0.44965
Ypel5	3.36596e-25	1.17268	0.983122
Kcnt1	4.085e-25	1.63138	1.5655
Slitrk5	6.92246e-25	1.81743	0.666463
Tmem132d	7.29618e-25	0.664668	0.628689
Tspan2	1.16495e-24	1.22295	0.858879
Stam	2.34419e-24	1.30913	0.263763
Ppm1e	2.62517e-24	0.763628	0.383443
Fat1	3.69149e-24	2.49831	0.30315
Hnrnpa2b1	3.70895e-24	0.786152	0.0431056
Syt1	3.93836e-24	0.561535	0.0979706
Snap25	4.93922e-24	0.724539	0.0269148
Gfod1	6.34363e-24	1.19881	0.762971
Ppp1r2	6.41226e-24	1.09622	0.732527
5730403B10Rik	8.87538e-24	0.732783	0.707686
Bcl11b	9.22274e-24	1.25692	-0.520792
Fras1	1.08415e-23	1.8569	1.16249
Tmem54	1.08415e-23	1.62726	0.00197592
Id2	1.95718e-23	1.85628	-0.644864
Csmd1	2.70538e-23	0.987292	-0.0974823
Dlgap1	3.52512e-23	0.565873	0.637413
Ppm1b	3.6958e-23	1.08151	-0.14814
Htr1f	3.89324e-23	1.56316	2.29901
Sub1	4.41478e-23	0.762972	0.514024
Rbm24	6.65629e-23	3.2948	-0.481141
Khdrbs3	6.7715e-23	1.1962	0.00129586
Krt23	8.86e-23	2.34963	0
Afap1	8.86e-23	1.26153	0.847295
Arhgap18	1.22265e-22	1.57833	0.669988
Set	1.57202e-22	0.787765	0.39668
Cerk	1.68472e-22	1.20385	0.849185
Sall3	1.68712e-22	1.86813	1.71623
Nkx2-1	1.81607e-22	2.05414	0.122946
Ttc3	1.95261e-22	0.406272	-0.217279
Dgkd	2.23798e-22	1.08441	0.63503
Fam179a	2.28548e-22	2.47646	-0.105064
Cirbp	2.90072e-22	0.957719	0.581339
Amigo1	4.19177e-22	1.42288	-0.29259
Calm2	4.33739e-22	0.446912	-0.00984309
4921511H03Rik	7.29827e-22	2.75042	1.07026
Adssl1	9.69896e-22	1.66026	1.70534
Mkln1	1.01349e-21	1.19465	0.762856
Got1	1.18398e-21	0.820134	0.70126
Ptpre	1.30549e-21	1.20816	1.44995
Nfib	1.46778e-21	1.4533	0.776623	1
C530008M17Rik	1.48865e-21	1.08235	-0.431536
Atp11b	1.91901e-21	1.24376	0.281731
Mfn2	2.23242e-21	0.890075	-0.107596
Bzw2	2.54381e-21	1.52224	1.17909
Tmem229b	3.06743e-21	1.48424	1.10339
Bsn	3.13828e-21	0.780109	-0.0890681
Mycn	4.94888e-21	2.25236	0.310078
Nsg2	5.73097e-21	0.515048	0.177907
Dcc	5.82696e-21	1.07194	0.144673
Fam13c	6.02572e-21	0.873007	1.33781
Cd59a	6.74066e-21	1.69043	1.8782
Fgd3	6.95125e-21	2.63315	2.32052		y
Ifi27l1	9.04918e-21	1.8692	0.712476
Zfp605	9.04918e-21	1.33672	0.571358
Tspyl4	9.04918e-21	0.485905	0.60028
Dip2a	9.34463e-21	1.04887	0.893882
Adamts15	1.05451e-20	1.78363	1.06025
Celf2	1.13481e-20	0.544168	0.364134
Fnbp1l	1.24832e-20	1.21176	-0.86594
Slc41a1	1.37655e-20	1.52797	0.474717
Luc7l3	1.48634e-20	0.809728	0.580753
Prkca	1.73657e-20	1.17882	0.336516
Arntl	1.82422e-20	1.72915	0.240403
Ttyh1	1.87305e-20	0.928765	-0.364646
Ing2	2.01933e-20	1.65497	-0.0557608
Auh	2.53274e-20	0.888085	2.00162
Kcnk3	2.68525e-20	1.52646	0.884556
Ank1	3.17904e-20	1.16575	0.192958
Tcap	3.42853e-20	2.5218	0.83444
Kit	3.52553e-20	1.46475	-0.391127	1
Odz2	3.65009e-20	0.592709	0.467531
Ppp1r1b	4.3773e-20	3.24635	1.14344
Uqcrb	5.27721e-20	0.723639	0.262509
Egr1	5.57353e-20	2.95576	0.933304
Nes	6.70021e-20	3.08403	-0.0122312
Cpeb3	7.48007e-20	0.986366	-0.366892
Lin52	7.70084e-20	0.971838	1.18281
Rgs2	8.78936e-20	1.43935	0.695434
Lrrc4c	9.16798e-20	1.11475	0.898349
Cntnap2	1.0036e-19	0.834206	0.643179
Trpc5	1.1075e-19	1.77706	1.73912
Anxa2	1.46795e-19	2.97507	2.31333		y
Ap3m2	1.50294e-19	1.04162	0.968688
Avpr2	1.57522e-19	1.83017	-0.0464457
Slc6a6	1.98931e-19	0.982264	0.165824
Slc15a2	2.20361e-19	1.24897	-1.13503
Cry2	2.4639e-19	1.46269	-0.509746
Mdga2	3.25601e-19	0.60002	0.535543
AI836003	3.26615e-19	1.33231	0.317392
Atp5b	3.27569e-19	0.451864	0.160509
Hspb3	3.39327e-19	2.29846	-2.29516
Myo3a	3.65176e-19	0.922505	-0.00497422
Ebna1bp2	3.97118e-19	1.09848	0.184363
Wrb	4.00298e-19	0.871516	0.414426
Vamp2	4.2643e-19	0.63676	-1.1599
Ndufb9	4.58757e-19	0.579335	0.110558
Spry2	4.91646e-19	1.0155	1.06376
Zswim6	5.37884e-19	1.39612	0.0905906
Ddx26b	5.83063e-19	1.01716	1.21881
Srgap3	6.78643e-19	0.582792	-0.214124
Gucy1b3	6.89257e-19	1.23609	0.868209
Cap2	7.65054e-19	1.42849	0.499112
Cox6a2	7.70125e-19	1.21597	1.28391
Obsl1	8.34595e-19	2.11746	0.452981
Kidins220	9.23231e-19	0.633132	-0.382883
Cdk5rap1	9.60864e-19	1.09533	1.41004
Hnrpdl	9.71596e-19	0.713531	-0.594475
Hnrnpa3	1.40343e-18	0.526503	0.00325028
Scg5	1.43926e-18	0.590029	0.00156022
Ppm1h	1.54975e-18	0.793644	0.366777
Itga6	1.63779e-18	3.29748	-0.234857
Myeov2	1.75432e-18	0.943931	0.100698
Dab1	2.00025e-18	1.17732	1.32618
Pcp4l1	2.02086e-18	1.17195	0.586133
Abcb7	2.48062e-18	0.905043	-0.516009
Clip4	2.64337e-18	1.09778	0.656976
Ube2v1	2.64437e-18	0.862201	0.170519
Zfp868	2.94675e-18	2.43029	-1.05467
Cdca7	3.12945e-18	1.30861	3.16454	1
Mdh1	3.33018e-18	0.593505	0.588339
Slc38a1	3.38886e-18	0.663713	0.617711
Fam196a	3.44512e-18	2.34991	0.96061
Hbegf	6.25075e-18	1.48916	1.08056
Vdac1	7.1523e-18	0.524862	0.258509
Negr1	7.20094e-18	0.668317	0.568603
Mybph	7.62662e-18	2.66368	-0.15707
Cox6a1	1.19681e-17	0.537383	0.0877295
Enox1	1.32402e-17	0.708417	1.52012
Psme4	1.37076e-17	0.884662	0.345687
Kcnh1	1.52979e-17	1.13627	-0.203151
Dazap2	1.99544e-17	0.892576	0.638445
Ano4	2.01534e-17	1.3337	0.35662
Osbpl9	2.04578e-17	0.853269	0.144107
Purg	2.18398e-17	0.863605	0.0516294
Laptm4b	2.41936e-17	0.874916	1.19294
Lrrn1	2.85074e-17	1.9355	0.755668
Ift57	2.94404e-17	1.19773	-0.25238
Immt	3.09406e-17	0.863556	-0.139481
Hspa1b	3.33977e-17	2.59587	-0.137667
Copz1	3.64114e-17	1.03071	0.199481
Msi2	4.47713e-17	0.942854	0.621979
2610020C07Rik	4.86861e-17	1.10046	-0.776789
Eepd1	5.07889e-17	1.43778	0.269285
Usp25	5.07889e-17	1.21034	0.925676
Prr13	6.62665e-17	0.781733	1.09515
Lrrc9	7.2792e-17	1.01231	1.22186
Cntn3	7.48691e-17	0.989379	1.31451
Tmsb4x	9.54711e-17	0.513296	1.15198
Mageh1	9.97158e-17	1.34273	0.314704
Xist	1.20662e-16	0.792172	0.233799
Gapdh	1.20701e-16	0.499247	0.311515
Pcdh8	1.26564e-16	0.761458	1.58755	1
Tbk1	1.28789e-16	0.935267	0.186363
Tsix	1.31434e-16	0.736529	1.37291
Sec14l1	1.46429e-16	1.02035	0.246194
Ajap1	1.50947e-16	1.08939	0.391942
Aldoa	1.53156e-16	0.580776	0.375657
Nr4a3	1.62525e-16	3.50291	-0.0106072
Kcnj12	1.72846e-16	1.22615	-0.0049929
Hivep3	1.72846e-16	0.902133	0.646059
Ift81	1.75068e-16	1.193	-0.192147
9530036O11Rik	2.0419e-16	0.972062	0.304544
Atp5a1	2.04327e-16	0.381564	0.344646
Egr4	2.04737e-16	3.34375	0.582989
Dnajc18	2.07947e-16	0.544181	1.06032
Chchd10	2.35654e-16	0.666653	0.580412
Brd8	2.41323e-16	0.927089	0.173963
Dpysl4	2.55074e-16	0.861283	0.172609
Hs3st2	2.71794e-16	0.317007	2.79968
Ppat	2.8557e-16	1.19293	0.94606
Tppp	3.58157e-16	0.743549	-0.00355872
1700003D09Rik	4.21233e-16	3.24635	0
Gm13629	4.37496e-16	1.42428	0.919679
Patz1	4.38153e-16	1.20362	0.294234
Irf5	4.97074e-16	0.461084	1.33475
Nedd4l	5.2829e-16	0.751353	0.939095
Slc25a3	5.44582e-16	0.507694	-0.823711
Rrp1	6.02006e-16	0.762676	-0.0350182
Irs1	6.07546e-16	1.18113	0.569237
Mical2	7.92267e-16	0.939591	0.326522
Phf20l1	8.09092e-16	0.730134	0.528379
Hexim1	8.27255e-16	1.17574	-1.01373
Lrrc33	8.58985e-16	1.01559	-0.526061
Arl4d	8.66752e-16	1.96282	0.989406
Krtcap2	9.08019e-16	1.1144	0.202527
Rasal2	9.37382e-16	0.922396	-0.87078
Fgl2	9.78683e-16	2.87252	-0.0539999
Ndufb5	1.00841e-15	0.566919	0.271225
Tmem35	1.09093e-15	0.883532	0.96755
Ncor1	1.26274e-15	0.571436	-0.502719
Rbbp7	1.37925e-15	0.822814	0.135406
Diras2	1.57103e-15	1.04519	0.664682
Fam134a	1.96944e-15	0.652757	0.367359
Pcdh10	1.96944e-15	0.633755	-0.0914358
Runx2	2.036e-15	1.40833	0.0801655
Rbm39	2.21287e-15	0.451702	0.801175
Plekhb2	2.382e-15	0.508158	0.22769
Alcam	3.02305e-15	0.795141	0.244967
Ankrd45	3.14476e-15	0.999583	1.36394
Atp5j	3.32342e-15	0.645582	0.321991
Fbn2	3.37266e-15	2.5473	-0.198869
Ndrg3	3.64782e-15	0.633358	0.330634
Gadd45g	4.19626e-15	1.29545	1.75949
Pde1b	4.21631e-15	1.54532	0.174668
Tiam1	4.30742e-15	0.42369	0.0409272
Nr4a1	4.68623e-15	3.96967	0.378603
Rab11fip5	5.16573e-15	0.771227	0.226098
Cacna1d	5.89257e-15	0.95496	0.979842
Bccip	6.84264e-15	0.9679	0.0687588
E130308A19Rik	6.88069e-15	1.51102	0.311453
Mat2a	8.03174e-15	0.788078	0.149584
Smarcc2	1.03226e-14	0.661869	0.814686
Nudt14	1.19309e-14	2.25097	-1.21173
Atf4	1.19309e-14	0.533891	0.799668
Cdk17	1.29948e-14	0.878508	0.012047
Grb7	1.37217e-14	-0.129501	0.391741
Apc	1.48219e-14	0.53231	0.147389
Car2	1.60009e-14	1.77789	1.71078
Car7	1.65102e-14	2.28689	1.12332
Psip1	1.6797e-14	0.601024	0.559658
Unc5c	1.73551e-14	0.825911	1.25702
Parp1	1.75243e-14	1.2363	1.15957
Flrt2	1.84435e-14	1.00174	-0.980225
Ccni	1.85374e-14	0.601665	0.233756
Pacsin3	1.9642e-14	1.23219	-0.746575
Plk2	2.01758e-14	0.837351	0.164756
Akt1	2.20743e-14	1.02149	-0.358583
Unc5d	2.22978e-14	0.787001	1.45429
Nphp3	2.23291e-14	1.37214	-0.641753
Cck	2.45212e-14	-0.102686	1.24389
Arap2	2.63911e-14	1.12147	1.01806
H3f3a	2.6593e-14	0.543004	-0.579518
Sox21	3.05148e-14	3.60439	0.437733
1700026D08Rik	3.38146e-14	1.03438	0.348071
Rras2	3.47405e-14	2.36065	-0.764216
Bcl2l11	3.72985e-14	2.03319	1.90956
Bcan	3.78159e-14	1.54096	-1.08779
Pex5	3.78159e-14	1.50663	0.262141
Ier5	3.92661e-14	1.27234	0.45585
Cacna2d1	4.49475e-14	0.861123	-1.37836
Furin	4.93681e-14	1.00715	1.8172
Ldlrad3	5.09586e-14	1.60837	-0.23901
Clpx	5.15413e-14	1.20986	-1.59148
Pkhd1	5.27977e-14	0.800006	0.00822051
2810025M15Rik	5.70855e-14	1.31537	0.788748
Gtf2a2	5.97066e-14	1.06554	-0.0681299
Tmem108	5.97522e-14	0.995291	0.755332
Nrcam	6.20649e-14	0.68532	0.874929
Khk	6.27711e-14	2.13879	-0.715263
Inadl	6.50027e-14	1.27877	2.69994
Junb	7.00569e-14	2.04835	0.0413712
Mapk9	7.17502e-14	0.574245	0.0162191
Osbpl3	7.81922e-14	0.736356	0.978166
Mxra7	8.17854e-14	1.0092	-0.668827
Blm	8.19033e-14	0.775266	2.83968
Aco2	8.99956e-14	0.692584	0.167245
Ttc19	1.02377e-13	0.810117	0.775214
Sgcd	1.06691e-13	1.28806	-0.10386
1700123O12Rik	1.13565e-13	1.39353	0.0599043
Nucks1	1.19618e-13	0.556478	0.112015
Pcnt	1.2749e-13	1.38491	0.346219
Syncrip	1.34556e-13	1.10735	-0.00490997
Adora1	1.3783e-13	2.13057	1.10541
Cox4i1	1.49449e-13	0.384148	0.0488905
Tyrobp	1.51174e-13	3.81044	-1.26498
Tnnt1	1.51593e-13	2.31948	-2.07357
Pnmt	1.94195e-13	2.47492	-0.0254795
Aqp2	2.0645e-13	2.29705	-0.00405008
Gstm7	2.06543e-13	1.7512	-1.02676
Fbxo17	2.40714e-13	1.76642	1.27144
2410137M14Rik	2.44611e-13	2.44349	-0.270147
Gm2a	2.44611e-13	1.45594	0.219673
Ndufv3	2.62606e-13	0.704925	-0.0977006
Nit2	2.92932e-13	1.66561	0.262278
Yes1	2.9732e-13	1.30872	0.686953
Slitrk1	3.04113e-13	1.20581	0.118043
Agbl4	3.24942e-13	0.641573	-1.01825
Fam167b	3.33452e-13	2.34518	0
Homer1	3.76466e-13	1.09426	0.356939
Btg1	4.11933e-13	1.43349	0.669191
Immp2l	4.58082e-13	0.665756	1.09055
Clec2l	4.71495e-13	1.12068	0.588465
Klrg1	5.22313e-13	1.38474	-0.0903909
Nsfl1c	5.22763e-13	0.87277	-0.0581939
Usmg5	5.22763e-13	0.50181	0.223466
Sema4g	5.89826e-13	1.42483	0.708916
1810027O10Rik	6.21346e-13	0.834093	0.18171
Cstad	6.54683e-13	2.15504	2.39202		y
AA986860	7.25858e-13	2.25747	-0.234853
Zfp536	7.54639e-13	0.898678	0.00520029
Rph3a	9.08246e-13	1.10273	-0.0373343
Msra	9.34929e-13	0.817824	0.331587
Phf20	9.34929e-13	0.612874	-0.0588747
Ift74	9.67356e-13	0.973988	-0.542766
Hdac9	1.01372e-12	1.11072	-2.35624
Bach2	1.05054e-12	1.2259	-0.12586
Lin7a	1.06721e-12	1.09312	-2.19768
Cdkn2aipnl	1.08851e-12	0.926885	-0.233667
Ift122	1.16108e-12	1.8961	0.407738
Abca5	1.19641e-12	0.801675	0.367049
3830431G21Rik	1.20242e-12	1.56603	2.64202
Dnajb4	1.25056e-12	1.11357	-0.174658
Wdr82	1.25056e-12	0.750068	-0.728865
Dhx32	1.28559e-12	0.982829	0.278386
Zfp827	1.30964e-12	1.43486	0.21852
Evl	1.33304e-12	0.579835	0.243789
Idi1	1.38337e-12	1.06281	0.0786948
Src	1.40658e-12	1.2066	0.250168
Trim44	1.47291e-12	0.609252	-0.421143
Hnrnph3	1.55567e-12	0.909191	0.301012
Cds2	1.61031e-12	0.411552	0.104975
Rspo3	1.66884e-12	2.19461	-1.20727
Mgea5	1.66884e-12	0.750747	-0.150943
Phtf2	1.69473e-12	1.53541	-0.712223
Ncl	1.7242e-12	0.576668	-0.102519
Htra1	1.83732e-12	0.75599	-0.0177631
Sirpa	1.89624e-12	0.829446	-0.307113
Lbh	1.96882e-12	1.09074	-0.441621
6430527G18Rik	2.07071e-12	0.81774	0.444147
Lrrfip1	2.10948e-12	0.747273	0.0573466
Fn3k	2.12081e-12	1.48888	1.01543
Celf4	2.26207e-12	0.564975	0.0587475
Sbk1	2.45465e-12	1.1365	0.876346
Btbd7	2.45794e-12	1.03354	-0.21618
Gt(ROSA)26Sor	2.5236e-12	0.722465	0.106105
Gas7	2.54754e-12	1.00697	0.424867
Aff4	2.60312e-12	0.477497	0.576775
9930013L23Rik	2.93171e-12	0.426277	0.516332
Nfkbie	3.03783e-12	3.09715	-0.33894
Atp5h	3.07162e-12	0.461758	0.0829661
Pvrl2	3.20491e-12	1.28805	0.111308
Lrrtm1	3.27188e-12	1.19572	-0.0277674
Mrps23	3.64602e-12	0.93129	0.107257
Ahr	4.06193e-12	1.35661	-0.611929
Mtss1l	4.31343e-12	0.61769	0.246254
Large	4.48402e-12	0.438926	-0.355256
Rai2	4.56571e-12	0.884959	1.12238
Pdxk	4.623e-12	0.628888	-0.0622444
Tcf4	4.96588e-12	0.409454	0.347101
Mapk4	5.26116e-12	0.89267	0.701366
Mtap4	5.35639e-12	0.344627	0.632086
F2rl3	5.46965e-12	2.05855	-0.118007
Tsn	5.52405e-12	0.517594	-0.260439
Epha6	5.54405e-12	0.688535	0.21169
Psenen	5.68915e-12	1.0127	-0.571048
2010011I20Rik	5.8003e-12	1.32177	0.817118
2210408I21Rik	5.8003e-12	0.888347	0.367033
4833422C13Rik	5.88534e-12	1.02782	-1.57273
Npas4	6.02997e-12	2.1162	-0.445976
Vegfa	6.29558e-12	1.39574	-0.111352
Mfap1a	6.65408e-12	0.92265	0.504194
Lrrn3	6.76889e-12	1.05369	0.630013
A330050F15Rik	7.40042e-12	1.11402	-0.706859
Slc4a4	7.40042e-12	0.657395	1.3559
Mad2l1	7.40823e-12	2.2879	1.47796
Scn9a	7.40823e-12	1.1832	-0.359341
Cacna1g	7.47509e-12	1.21483	-0.527912
Hspe1	7.83164e-12	1.07633	-0.309174
Fam124b	7.98908e-12	0.317964	0.00924478
Otof	8.33625e-12	2.57017	-0.156733
Elmod1	8.61631e-12	0.734546	0.345544
Wdr63	9.19931e-12	0.357381	0.0051433
Aard	9.22948e-12	1.99147	-0.820527
Dbp	9.27344e-12	1.63943	-1.06747
4932412D23Rik	9.27344e-12	1.63357	-0.00196537
Ranbp3	9.99899e-12	1.02614	-2.3628
Gad1	1.00364e-11	0.512737	0.19281
Znrf1	1.01346e-11	0.760672	0.952629
Myst3	1.10236e-11	0.912128	0.0945165
Kcnj6	1.12743e-11	0.774797	1.50081
Csrnp2	1.2369e-11	0.823618	1.15696
Itih5	1.25142e-11	1.00547	-1.13039
Phactr2	1.26411e-11	1.46878	1.12819
Chrm1	1.29535e-11	1.20329	0.380982
Rpl28	1.29572e-11	0.640267	0.0874176
Mmgt2	1.36868e-11	1.85201	1.92037
Limch1	1.40469e-11	0.538361	0.717065
Dcun1d4	1.41599e-11	0.991693	-0.395419
Pus10	1.4911e-11	1.62614	0.271011
Ssbp1	1.54027e-11	1.24171	0.441846
Srsf5	1.65976e-11	0.719656	0.0621338
Emr1	1.67652e-11	1.95866	-7.72507e-05
Abhd2	1.69394e-11	0.764575	-0.950499
Syn2	1.77543e-11	0.42444	0.0361124
Fstl5	1.84015e-11	0.596192	0.332148
Fam19a5	1.90408e-11	0.761205	0.539615
Esrp1	2.07645e-11	-0.0186338	0.00411611
Ski	2.09147e-11	0.937915	-0.880858
Tll1	2.28501e-11	1.7969	0.813837
Atp2a2	2.52222e-11	0.499949	-0.187696
Spata18	2.5779e-11	-0.03326	0.00616977
Arl3	2.59082e-11	0.592879	0.416637
Ablim3	2.64726e-11	0.824747	0.624848
Cdr2l	2.6865e-11	1.10186	1.33184
Isca1	2.6865e-11	0.531545	0.466556
Ereg	2.779e-11	-0.051113	0.00616977
Csnk1a1	2.89197e-11	0.612386	-0.0983161
Lancl1	2.92455e-11	0.409866	0.242026
Prl3d1	2.92455e-11	-0.0499167	0.0386368
Vps13d	2.95474e-11	1.06198	0.519733
Slc25a4	2.95642e-11	0.477213	0.206575
Dock1	2.98785e-11	1.52614	-0.254932
Tctex1d2	3.00759e-11	1.16692	-0.617432
Hoxc10	3.19328e-11	-0.109006	0.00822051
Rpa1	3.46793e-11	1.00159	0.140175
Ano9	3.54536e-11	-0.342139	0.0625165
Kif18b	3.57572e-11	-0.426336	0.0102683
Dlx4	3.68263e-11	0	0.00924478
Nr0b1	3.68263e-11	0	0.0153752
Olfr1507	3.68263e-11	0	2.39506
Olfr1508	3.68263e-11	0	0.00924478
Tex19.2	3.68263e-11	0	0.0133346
Arhgef2	3.86401e-11	1.14507	1.0758
Camk2d	3.87869e-11	0.702654	0.484544
Ddx5	3.89858e-11	0.387315	-0.0984484
Inpp5j	4.10017e-11	1.11321	1.08184
Fitm2	4.39107e-11	2.51289	2.07444		y
Cit	4.52796e-11	0.483571	0.206012
Atl2	4.57589e-11	0.856865	0.651381
Polb	4.97879e-11	0.558441	0.299895
Naca	5.1388e-11	0.546721	0.230508
Trim8	5.27758e-11	0.889026	0.656557
Elmo1	5.69962e-11	0.0847788	1.83188
Ccdc89	6.11151e-11	1.2156	-0.91027
Ogt	6.6445e-11	0.526274	0.33845
Mbnl1	6.84145e-11	0.770637	0.145359
Arrb1	6.84145e-11	0.529919	0.275453
Cdc42se2	7.21835e-11	0.638597	0.334668
Zfp326	7.34659e-11	1.14493	-0.830011
Grcc10	7.44724e-11	0.439868	0.00148353
Ppp2r5e	7.88415e-11	0.665519	0.0420323
S100a8	7.88763e-11	1.4743	0
Shisa2	7.9247e-11	1.80342	1.91901
Grhl3	7.96446e-11	1.53093	2.68044
Kctd2	7.96902e-11	0.849273	-0.974353
BC057079	8.03033e-11	0.625521	0.54757
Sohlh1	8.36271e-11	0.903273	1.4384
2610002M06Rik	8.62851e-11	0.915468	-0.274212
Atp5d	9.18752e-11	0.39315	0.0358744
Tsc22d1	9.2721e-11	0.535983	-0.0937783
Parm1	9.50472e-11	1.0329	-1.98829
Wbp4	9.52136e-11	0.900471	0.584453
Hcn1	9.52136e-11	0.682178	-0.12666
Zdhhc17	9.63114e-11	0.677699	-0.897477
Lrch1	9.94297e-11	0.846675	0.485106
Gpm6b	9.9574e-11	0.870698	0.424768
Dcx	9.96939e-11	1.11441	0.696395
Sphk2	1.02723e-10	1.22961	-0.00683858
Amn	1.03399e-10	1.5297	0.138174
Nbn	1.20047e-10	1.28604	0.760423
Ndufs3	1.21039e-10	0.482774	0.269534
Rwdd4a	1.22845e-10	0.990448	0.258678
Tmsb15l	1.24086e-10	1.37661	1.40752
Dlgap4	1.24604e-10	0.670943	-0.637925
Pvalb	1.25306e-10	0.481189	-0.986194
Camkk2	1.3162e-10	0.815888	0.329901
Atp1b1	1.35958e-10	0.410365	-0.13718
Mical3	1.37599e-10	0.640589	1.22271
Sez6l	1.39167e-10	0.961788	-0.91047
Sstr2	1.39836e-10	0.443549	2.21543
Ensa	1.43544e-10	0.332122	0.951063
Foxk2	1.52053e-10	0.817455	-1.25508
Chrna3	1.5859e-10	1.30648	1.87682
Kif22	1.63778e-10	0.477896	0.791498
Rufy2	1.64755e-10	0.571724	-0.335665
Hspb11	1.6509e-10	1.17471	0.722552
Zbtb7c	1.69095e-10	1.68117	1.46406
Dock3	1.69306e-10	0.489931	-1.65781
2310015A10Rik	1.73171e-10	2.26045	-0.475585
Trim9	1.75615e-10	0.566015	-0.451837
Mtap7	1.758e-10	1.05836	0.848798
Psma4	1.79614e-10	0.537973	-0.367584
Snx27	1.85112e-10	0.619436	-0.339246
Plch2	1.92431e-10	1.88018	-0.350934
Egfl6	2.06536e-10	1.89358	2.26676
Hecw2	2.08947e-10	0.500196	1.40959
Ptma	2.25655e-10	0.208793	-0.00515377
Nrp1	2.26779e-10	1.23251	-1.46171
Mtfmt	2.28999e-10	2.37191	-0.414156
Galnt4	2.30735e-10	2.14675	-0.00111973
Alk	2.34248e-10	0.600162	0.164447
Slc23a2	2.65366e-10	0.610496	0.311481
Midn	2.73415e-10	1.07078	0.106219
Hpgds	2.73892e-10	2.05794	-0.776194
Jmjd1c	2.82877e-10	0.766919	0.570196
Pddc1	2.8716e-10	1.14817	0.146345
Zeb2	2.87688e-10	0.618132	-0.0233902
Degs2	2.91181e-10	0.576862	-1.0295
Akr1b3	2.92481e-10	1.1973	-0.259397
D5Ertd579e	3.13289e-10	0.654165	-0.696239
Pde6a	3.15645e-10	0.704716	-0.073269
Lpp	3.18834e-10	0.383093	0.0775816
Vstm2a	3.3253e-10	0.573195	0.495905
AI662270	3.45219e-10	1.17904	0.0342127
Gpc5	3.45219e-10	0.883002	1.81728
Mrpl28	3.50353e-10	0.887743	0.172928
Clrn1	3.58104e-10	1.75757	1.46624
Cep120	3.60811e-10	1.18271	0.636219
Nlgn1	3.66755e-10	0.482459	0.37499
Mif	4.03559e-10	0.590326	0.12868
Polr3h	4.11139e-10	0.578014	0.28997
Tob1	4.18696e-10	1.25371	0.944648
Shank2	4.4144e-10	0.818795	-0.386505
Kcnj3	4.56112e-10	0.880423	0.397135
Ubc	4.90507e-10	0.359257	0.0799275
Dnahc11	5.03835e-10	1.4674	0.00512723
Dcxr	5.12572e-10	1.61305	-0.932298
Wnk2	5.3604e-10	0.996649	-0.607606
Smchd1	6.09928e-10	0.48987	0.0770677
Ccdc158	6.16068e-10	1.71611	-0.019166
Fam43a	6.23611e-10	0.735852	1.12461
Pcdhb7	6.59917e-10	1.26134	-0.59889
Tufm	6.65538e-10	0.89701	0.666908
Prdm4	6.85692e-10	1.22706	0.877192
Spp2	6.91438e-10	2.156	-0.0419692
Rbm7	7.00647e-10	1.04386	0.314983
Hcls1	7.33803e-10	1.87467	-0.000347595
Rps17	7.35095e-10	0.497617	-0.211906
5730409E04Rik	7.95959e-10	0.889767	-0.742866
Matr3	8.6732e-10	0.426961	0.286886
Zfp706	8.71951e-10	0.401183	-0.0241805
5031439G07Rik	8.93634e-10	0.866981	0.0912859
Kcnh7	8.95075e-10	0.881622	1.11939
Dgki	9.46707e-10	0.584652	-0.638792
Impact	9.70718e-10	0.444721	-0.0419565
Cttnbp2	9.72861e-10	0.519329	0.0780818
Tuba8	9.73798e-10	0.598367	2.3268
Matk	9.86077e-10	0.738764	0.481047
Mon2	9.90236e-10	0.722297	-0.175242
Thoc2	1.01183e-09	0.708704	0.201127
Mxi1	1.01866e-09	1.1654	0.265023
Acap2	1.01866e-09	0.774832	0.83614
Bcl6	1.08494e-09	1.37033	0.252776
Mbl2	1.1155e-09	2.89396	-0.0875037
Rab11b	1.1407e-09	0.56963	0.00072321
Lcn2	1.17567e-09	1.5886	0
2010001M06Rik	1.17695e-09	0.600957	2.73299
Ddx1	1.19284e-09	0.584142	-0.0463132
Glt25d1	1.23669e-09	0.84402	-0.303833
Rassf7	1.26696e-09	1.90852	-0.661525
Errfi1	1.27947e-09	1.25719	0.880764
Prpf38a	1.32268e-09	1.53526	0.350312
Gng7	1.39376e-09	0.595537	1.74
Phkb	1.4232e-09	0.801152	1.47493
Ppp1r16b	1.43117e-09	0.406715	1.08157
1700019N12Rik	1.45503e-09	2.45111	0.734858
Dcakd	1.49158e-09	0.775306	0.263754
Pnn	1.52943e-09	0.795595	-0.324355
Lrrc69	1.53316e-09	1.58794	-0.046801
Atp11c	1.53316e-09	1.29171	-0.421214
6330527O06Rik	1.54181e-09	1.70173	-6.40606
Vwc2	1.56713e-09	0.633821	1.70539
Dph5	1.59762e-09	0.904371	-0.137983
Ndufv1	1.62524e-09	0.421754	0.469999
Ddn	1.63046e-09	1.23469	0.143846
Capn11	1.65868e-09	1.08197	-0.473973
Uba1	1.6722e-09	0.509074	-0.283265
Tnc	1.69939e-09	1.82695	-0.128451
Gspt1	1.74011e-09	0.693244	-0.349387
Hipk2	1.87598e-09	0.769385	0.51457
Ube2d1	1.97261e-09	0.728036	0.734311
B3galtl	2.05541e-09	1.37019	0.160568
Cpsf7	2.1004e-09	0.70922	0.494263
9330151L19Rik	2.20891e-09	2.02688	0.0872803
Neu1	2.22517e-09	0.873418	0.435965
Shh	2.2401e-09	2.41652	1.13544
D18Ertd653e	2.29336e-09	0.619986	-1.53231
Mll5	2.29952e-09	0.601	0.178
Ccdc12	2.3125e-09	0.988136	-1.06354
Mgll	2.37902e-09	0.548717	0.517422
Sacm1l	2.38224e-09	0.638129	-0.34173
Myst4	2.57378e-09	0.729447	-0.5243
Camk2b	2.61304e-09	0.270945	0.0806768
BC031353	2.61483e-09	0.950106	-0.932779
Fmn2	2.61483e-09	0.549544	0.923565
Slc43a2	2.63478e-09	0.911558	0.345121
Emr4	3.04095e-09	1.05611	0.0465828
Adrb1	3.07721e-09	1.29219	-0.29467
Fam78b	3.1115e-09	1.23548	0.894463
Mcl1	3.12025e-09	0.769688	-0.580984
Add3	3.15795e-09	0.962895	0.337987
Pak4	3.22674e-09	2.90781	-0.576724
Ap4s1	3.355e-09	0.665003	-1.05749
Kcnd3	3.47188e-09	0.778484	-0.78446
Hmbox1	3.78963e-09	0.973121	-0.6229
Tspan6	3.87512e-09	0.85429	0.394609
Nanp	3.92431e-09	1.25031	-0.184593
Paip2b	3.95627e-09	0.835494	-0.0985581
Sparcl1	4.00185e-09	0.607103	0.404637
Foxj3	4.04106e-09	0.713529	0.389875
B930041F14Rik	4.27851e-09	1.20412	1.32198
Ubtf	4.31849e-09	0.79954	-0.792048
Dusp1	4.93025e-09	1.89968	0.759586
Hs6st3	5.00328e-09	0.0766038	-0.516947
Oprd1	5.04447e-09	1.04458	-0.882926
Arrdc3	5.04492e-09	1.15683	1.35087
Ctnna3	5.04883e-09	0.588462	1.06922
Gca	5.22817e-09	1.53687	0.495656
Pdss1	5.3861e-09	1.00178	-1.0806
Adk	5.43091e-09	0.674026	-0.0499838
Eno2	5.49545e-09	0.258672	0.0881246
D6Ertd527e	5.65968e-09	0.111802	0.0226786
Med13	5.88588e-09	0.79972	-0.717576
Hsd17b10	5.88588e-09	0.366045	0.820329
Scn11a	6.11539e-09	1.41855	-0.000135186
Ywhag	6.15346e-09	0.408078	-0.328854
Basp1	6.34908e-09	0.530539	-0.348775
Sun2	6.60456e-09	0.822705	-0.339616
Tead1	6.9439e-09	0.814435	-0.173897
Pum2	7.09823e-09	0.48989	-0.0528917
Jsrp1	7.26323e-09	2.35687	-0.0648976
Kcnn2	7.54625e-09	0.930154	-0.393643
Scrn2	7.65117e-09	2.95211	-1.04756
Aldob	8.14128e-09	2.55781	-1.0604
Pde4a	9.32071e-09	0.619619	0.159341
Pkp4	9.42106e-09	0.390506	0.547882
Gm5506	9.45272e-09	0.321362	0.446633
Phf6	1.00521e-08	1.29321	-0.60773
Mpp3	1.01823e-08	0.79932	-1.81118
Rchy1	1.03121e-08	0.669661	0.481296
Rad18	1.05449e-08	1.55335	-1.93077
Pgcp	1.05495e-08	1.03538	1.4163
Mrpl48	1.05703e-08	0.748458	0.119057
Sult6b1	1.06895e-08	1.5831	-0.0234478
Sntg1	1.09352e-08	0.265161	0.827873
Dcp2	1.09357e-08	0.768759	-0.376472
AI597479	1.10413e-08	1.02978	0.527858
Optc	1.19117e-08	0.699317	0.963908
Apoe	1.23451e-08	0.790177	-0.171365
Mro	1.23722e-08	1.9663	1.22507
Ophn1	1.27532e-08	0.677748	0.403508
Ier2	1.31044e-08	1.68286	0.588532
Zfp407	1.32965e-08	1.01315	-0.524136
Rmnd5a	1.38054e-08	0.688127	0.581056
Aldh1l1	1.48616e-08	2.38899	-0.660646
Mrpl39	1.50009e-08	1.03086	0.44977
Flt3	1.51202e-08	1.00482	2.23561
Cacna1s	1.54074e-08	3.34952	-0.0710881
Csdc2	1.63888e-08	0.900287	0.677907
Ttc39b	1.63888e-08	0.600135	1.15946
Cpne6	1.71458e-08	0.589892	0.160343
Strn4	1.7358e-08	1.00092	0.0814388
Sdr16c6	1.76176e-08	2.15773	0
Tubgcp4	1.84386e-08	1.28637	0.718152
Apln	1.8894e-08	2.70979	1.03779
1110032F04Rik	1.92729e-08	0.920201	-0.837897
Pdzrn4	1.92758e-08	0.609724	0.594936
Kcnc1	2.05037e-08	0.619826	0.0364269
Cdc42se1	2.06857e-08	0.930884	-0.0946527
Rap2b	2.08587e-08	1.21164	0.419092
Cuedc2	2.11046e-08	0.647998	-0.576868
4932441J04Rik	2.11411e-08	1.05374	-0.621864
Uqcrc1	2.13651e-08	0.526551	0.00413438
Fcrla	2.19152e-08	0.973828	0
Pou6f1	2.20384e-08	1.20085	-0.0973297
Slc35f3	2.20786e-08	0.689114	0.536446
Pbxip1	2.31152e-08	1.19134	0.157103
Lig1	2.39738e-08	0.822023	-0.567219
Mapkbp1	2.44025e-08	0.645046	-0.14849
Apeh	2.66234e-08	1.24285	0.71787
Htr3b	2.71776e-08	2.7135	-1.39672
Ipo9	2.75648e-08	0.60442	0.802706
Pdxdc1	2.77572e-08	0.710459	-0.615857
Gm12359	2.78416e-08	0.505522	-0.0502744
Araf	2.79157e-08	0.341631	0.00991814
Ddx17	2.7991e-08	0.578891	-0.548364
D630037F22Rik	2.99785e-08	0.94588	-0.00440425
Csgalnact1	3.27757e-08	1.03345	-1.04674
Ccdc117	3.33915e-08	1.2646	-0.882589
Elavl4	3.34427e-08	0.26929	0.802345
Itgb8	3.40497e-08	0.711579	1.40749
Wdr70	3.44936e-08	0.601797	-1.21592
Ntsr2	3.45547e-08	1.73465	-1.13164
Ch25h	3.53859e-08	1.93829	2.40954
Csmd3	3.61643e-08	-0.0832219	-0.28153
Ap1s3	3.72285e-08	1.99208	0.267972
Klhl18	3.81318e-08	1.02103	1.45397
Atp2b2	3.87988e-08	0.642609	-0.292569
Mapre3	4.15107e-08	0.907643	0.506088
1110067D22Rik	4.20529e-08	0.861085	0.386159
Tmx4	4.23965e-08	0.407222	0.0933257
2500003M10Rik	4.2597e-08	0.631551	0.466013
Atp5c1	4.282e-08	0.257819	0.248577
Tmem44	4.35338e-08	0.594734	0.861477
9430037G07Rik	4.45661e-08	2.31633	0.143183
Fkbp4	4.52291e-08	0.500899	-0.216374
AI854517	4.56534e-08	0.29708	0.128485
Ngef	4.66266e-08	0.807058	-0.352811
Gps1	4.72076e-08	0.574087	0.188169
Ndufa5	4.84737e-08	0.485895	0.44548
Ppp2ca	4.96591e-08	0.407972	-0.291749
Fgf18	5.01078e-08	1.66977	1.45
Gsr	5.12311e-08	0.909396	-2.10872
Taf7l	5.28045e-08	2.2073	-0.297182
Zfp608	5.31541e-08	0.463809	0.664314
Tmem132c	5.47283e-08	0.708144	0.730866
Tmem151b	5.50381e-08	0.570932	0.558328
Pde9a	5.56686e-08	0.737924	0.806598
Egr2	5.98928e-08	2.17724	-0.818398
Mbip	5.98928e-08	0.93225	0.976314
Galk1	5.99244e-08	0.800169	-1.23572
Trmt2b	5.99244e-08	0.716407	0.709204
Sorbs2	6.42128e-08	0.705011	0.274929
Zfp617	6.44182e-08	0.810517	1.09883
Dnajc27	6.77223e-08	0.512609	0.562653
Erbb2ip	7.0716e-08	0.644957	-0.111524
Nfyc	7.13843e-08	0.719182	0.264595
Hipk1	7.33198e-08	0.532286	0.220423
Dus1l	7.33497e-08	1.18752	-2.64283
Crmp1	7.5888e-08	0.490731	-0.017901
Hunk	7.60822e-08	0.835626	0.167559
Dnm1	7.60822e-08	0.348331	-0.0513952
Rplp0	7.75978e-08	0.542974	0.296803
Efr3a	7.84281e-08	0.519776	-1.27697
Zzz3	8.16669e-08	0.875816	0.362079
Pitpnm1	8.21224e-08	0.676364	-0.566438
Rusc1	8.21883e-08	0.697661	-0.218698
0910001L09Rik	8.26642e-08	0.851503	-0.0226432
Arhgef17	8.26688e-08	1.13391	-0.681588
Gpr149	8.27575e-08	0.856072	0.473837
Fam199x	8.30328e-08	1.05439	-1.81546
Dcaf12	8.43277e-08	0.791527	-1.83717
Ufsp2	8.49935e-08	0.725549	0.0498761
Alkbh7	8.74803e-08	1.06816	0.44476
Slc35a3	8.86686e-08	1.12822	-1.50096
Osbpl1a	8.902e-08	0.583883	0.287623
Myo10	8.91983e-08	1.19319	0.374947
Per1	9.17371e-08	0.938522	-0.0293397
Wdr83	9.69055e-08	0.718125	0.76158
Fam19a1	9.72413e-08	1.09201	-0.605345
Echs1	1.01337e-07	0.974869	0.506842
Snrk	1.02891e-07	0.470946	0.668133
Usp2	1.04783e-07	0.744451	0.667424
Ppp1cb	1.05814e-07	0.428894	0.427117
Tgs1	1.08161e-07	0.780957	0.0971415
Akap7	1.09144e-07	0.663135	-0.230465
Xpo5	1.15584e-07	1.79056	0.0279183
Ppm1a	1.18087e-07	0.706663	-0.0373933
Tcerg1	1.20114e-07	0.561892	0.477539
2900092E17Rik	1.22697e-07	1.02308	-0.806212
D19Wsu162e	1.22697e-07	0.748266	-1.30045
Wasf3	1.23551e-07	1.04573	1.43521
Hax1	1.24214e-07	0.533246	0.938144
Sgms2	1.27312e-07	2.49027	-0.477664
Dtd1	1.2904e-07	0.419098	-0.494341
Zfp148	1.32602e-07	0.591895	-0.25593
Cdk20	1.39953e-07	1.93145	1.64933
Fip1l1	1.40193e-07	0.736027	0.482212
Fam134b	1.45285e-07	0.661562	0.799087
Ttc33	1.45448e-07	0.670828	-0.460684
Ikzf5	1.46912e-07	1.04828	-0.146093
Kctd17	1.47886e-07	0.54202	-1.83825
Gzmk	1.51274e-07	0.827688	-0.000482749
Slc12a5	1.52068e-07	0.356741	-0.232082
Mkks	1.54884e-07	0.748226	0.901425
Kbtbd12	1.56239e-07	0.803446	-0.0247963
Rilpl1	1.62652e-07	0.770563	-0.304066
Dusp18	1.71335e-07	2.55744	-1.00376
Ccl19	1.74848e-07	1.66957	-0.509626
Mrps14	1.74848e-07	0.833944	0.190996
Kars	1.82555e-07	0.73379	0.00674087
Ak1	1.83797e-07	0.428633	0.765166
Serpina3i	1.85821e-07	0.140683	0.00713756
Suox	1.87899e-07	2.25917	0.942331
Aldh3a2	1.88949e-07	1.27951	0.269475
Mrps18b	1.96812e-07	0.849989	0.54179
Sar1a	1.96916e-07	0.501537	0.459805
Cygb	2.03094e-07	0.152066	1.9642
Six2	2.08366e-07	0.737548	-0.0414274
1810064F22Rik	2.10531e-07	-0.192819	1.69122
Bckdk	2.12881e-07	1.2442	0.0462452
Sp3	2.21001e-07	0.72782	0.505585
Tmed4	2.23778e-07	0.803594	-0.0394543
Gm11602	2.24656e-07	0.581225	0.385349
Slc38a9	2.26979e-07	0.375781	0.92937
Csnk1e	2.2853e-07	0.562371	-0.596833
Fbxw8	2.29899e-07	0.788762	-0.465323
5033411D12Rik	2.34675e-07	0.978453	-0.323182
Nfkbid	2.37088e-07	1.78962	-0.600361
Calu	2.37674e-07	0.470746	0.531128
Rnft1	2.41667e-07	1.31851	0.816464
Fcgr4	2.46431e-07	1.5521	0
Pfdn1	2.51663e-07	0.789547	-0.306062
Pcdha11	2.56019e-07	0.339575	1.54251
Msl1	2.58775e-07	0.491137	0.194709
Npc1l1	2.5885e-07	2.08396	-0.0231052
Apold1	2.59346e-07	1.99778	0.727275
Tmem25	2.59346e-07	0.834669	0.458176
Tpi1	2.61527e-07	0.284319	0.110392
Tnr	2.63765e-07	0.754198	-0.87231
Prosc	2.71324e-07	0.677803	0.146943
Dtx3	2.80001e-07	0.686828	0.560016
Csrp2bp	2.82105e-07	0.957848	1.08709
Nab1	2.87804e-07	1.40004	-0.824127
Ppp1r12a	2.88872e-07	0.773306	-0.729997
Hspa14	2.90018e-07	1.12066	0.160058
Trim39	2.90627e-07	0.884314	0.887973
Zdhhc21	2.92859e-07	0.800973	0.163791
Serf1	2.92859e-07	0.796503	-0.312224
Man1a2	2.92859e-07	0.586586	-0.28328
Med12l	2.93402e-07	0.541955	-0.43355
Nrd1	2.97798e-07	0.628664	-0.180378
Mcf2l	3.17433e-07	0.721606	0.0175038
Mrpl44	3.20193e-07	0.714486	0.627725
Nudt4	3.20193e-07	0.511982	-0.771639
Ndrg4	3.24061e-07	-0.0864156	0.626015
2400003C14Rik	3.26691e-07	0.627273	0.87499
Gm12942	3.29163e-07	1.3064	0.455885
Mrps12	3.29163e-07	0.744138	-0.827614
Acbd4	3.29163e-07	0.63586	1.14306
Pak7	3.40259e-07	0.755475	-1.98872
Trim24	3.44659e-07	0.851652	-0.651416
Cited2	3.49225e-07	0.685028	-0.194778
Svopl	3.53831e-07	1.4761	-0.274143
Iqcc	3.57869e-07	1.52341	0.491724
Spnb1	3.70888e-07	0.588599	-0.620839
Hnrnpa1	3.70888e-07	0.491011	0.14811
Oplah	3.71619e-07	1.89975	-0.0436835
Akap8	3.7232e-07	0.702196	0.384838
Hddc3	3.8155e-07	1.12328	-0.628013
Hnrnpul2	3.82252e-07	0.328465	1.10361
Bank1	3.82896e-07	0.870613	-0.00023174
Diap2	3.85982e-07	0.544012	0.0411822
2900092C05Rik	3.87955e-07	1.3007	-0.000463442
Ddx42	3.92607e-07	0.60091	-0.0120709
Ano6	3.97105e-07	0.46607	0.569711
Arid1a	4.19689e-07	0.782338	-0.387969
Dync2h1	4.25098e-07	0.706593	-1.10398
Foxg1	4.26235e-07	0.814829	-0.0621324
Atp6v0e	4.29194e-07	1.30281	0.0663299
Tcte1	4.292e-07	0.583887	-1.11708
2310046A06Rik	4.41903e-07	0.550522	-3.36918
4930539E08Rik	4.69112e-07	1.57531	-0.122351
Sh3tc2	4.72263e-07	2.71171	-0.000695107
Spata17	4.82523e-07	1.25265	-0.361099
Cog6	4.86869e-07	1.0011	0.852133
Dlx5	4.98605e-07	0.678032	-0.182658
Rasl10b	4.99484e-07	1.00987	-1.00019
Gdap1l1	5.21084e-07	0.899241	0.72557
Rhobtb2	5.25966e-07	0.889453	0.461648
Ivns1abp	5.27713e-07	0.53383	-0.00965911
Sphkap	5.71544e-07	1.32941	-0.278356
Speg	5.71544e-07	0.912301	-1.17902
Cnbp	5.73401e-07	0.365026	0.191925
Atp13a3	5.76294e-07	0.683025	-1.10625
Sntg2	5.89569e-07	1.36067	-0.409348
Whsc1l1	6.05776e-07	0.749104	-0.847483
Atp5o	6.05776e-07	0.310612	0.21426
Prss52	6.17702e-07	1.63539	-0.0427568
Hnrnpr	6.18744e-07	0.640133	0.748089
Nras	6.25964e-07	0.69906	-0.423307
Pitpnm2	6.28892e-07	0.752368	-0.601844
Cbr4	6.47733e-07	1.23466	1.01718
Sar1b	6.4935e-07	0.591846	-0.361956
Rnf216	6.78372e-07	0.446799	0.830709
Ube2q2	6.84117e-07	0.865843	0.387704
Zfp219	6.99442e-07	1.54372	0.712525
Timm8a1	7.00551e-07	1.18194	0.0475554
Ankrd34b	7.01987e-07	0.635553	0.525508
Egln2	7.02826e-07	0.415083	-0.173696
Sdad1	7.10053e-07	0.864828	-0.950473
2410002O22Rik	7.26334e-07	0.413662	0.170143
Trdn	7.37406e-07	1.20698	-7.72507e-05
Plagl1	7.49302e-07	1.62246	-0.715656
Trpm4	7.69468e-07	0.585828	-0.531998
Hdac5	7.78447e-07	0.663732	0.598431
Rbmx	7.85753e-07	0.917604	0.238036
Decr2	8.17099e-07	1.03761	-0.0170804
Dock7	8.22469e-07	0.601654	0.270461
Atg13	8.31686e-07	0.723359	0.326209
Kcnip3	8.34405e-07	1.08509	-1.10581
Cd276	8.41465e-07	1.35373	-1.14325
Rin3	8.55499e-07	1.05215	-0.00403082
Casp7	8.6919e-07	0.126002	1.7604
Fbxo3	8.69288e-07	0.590145	-0.458863
Cryz	8.82947e-07	1.46979	-0.0833753
Fyco1	8.92319e-07	1.40612	0.259441
Mageb16	8.96547e-07	1.64974	2.90377
Cndp2	8.96892e-07	0.9204	-0.198612
Magee1	9.07203e-07	0.405159	0.102509
Syt17	9.24277e-07	1.27341	2.25284
Zbtb45	9.32261e-07	1.45267	0.808516
Tmem176b	9.67334e-07	1.17911	2.38155
Suclg2	9.71059e-07	1.16957	1.83568
Cacng6	9.89562e-07	1.59118	1.3714
Phip	9.96587e-07	0.472655	0.9106
Pole4	1.00004e-06	0.953681	0.761902
Plekho1	1.00821e-06	0.603093	2.25518
Prdx6	1.00821e-06	0.599698	0.0956514
Angpt1	1.01825e-06	1.40897	-0.191255
Adam22	1.0288e-06	0.466487	-0.0387261
2210404J11Rik	1.06512e-06	0.394974	1.05653
Cd226	1.06644e-06	0.563091	-0.144343
Eif4ebp1	1.06852e-06	0.53776	2.08287
Atp2b1	1.07663e-06	0.553561	-0.319575
Gnb5	1.08554e-06	0.691291	0.642453
Srsf12	1.08599e-06	0.985352	-0.928095
Pja1	1.10208e-06	0.324621	-0.0186286
Ythdf1	1.12987e-06	0.914481	0.472187
Nampt	1.12987e-06	0.766426	-0.568871
Pdha1	1.14964e-06	0.470643	0.368122
Map2k7	1.16604e-06	1.36879	0.0238925
Myo16	1.16805e-06	0.639846	-0.822653
Zfp647	1.18643e-06	1.5418	-0.0838522
Fars2	1.192e-06	0.879056	0.238385
Spata16	1.27191e-06	1.10154	0
Trove2	1.27538e-06	0.468156	-0.192466
Peli1	1.27631e-06	0.76459	0.544632
4922501C03Rik	1.31219e-06	1.89364	-0.618353
Rad23a	1.32449e-06	0.426476	0.578945
Ncam1	1.32919e-06	0.317779	0.233904
Tpte	1.33077e-06	0.741901	0.0150974
Tpd52l2	1.3381e-06	0.541789	-0.317707
Ube2b	1.34572e-06	0.304048	-0.0166695
Isl1	1.34572e-06	0.244088	0.00717619
Fam92a	1.35755e-06	0.686768	-0.511692
Gria1	1.35827e-06	-0.0777244	-0.0102504
Pfkm	1.37552e-06	0.585248	0.67153
Btbd1	1.37552e-06	0.474708	-0.374517
Hmgb2	1.37827e-06	1.81346	0.642956
Fam19a4	1.38e-06	1.07492	-0.163809
Syngr1	1.38405e-06	0.325884	-0.367657
Hiatl1	1.39964e-06	0.663407	0.192203
Zer1	1.44014e-06	0.493224	-0.670241
U2af2	1.46266e-06	0.625602	0.640394
Rprd1a	1.46911e-06	0.662697	-0.956859
Pgbd5	1.49396e-06	0.637341	0.53371
Tmem184b	1.50135e-06	0.918286	0.252829
Atp1a3	1.52699e-06	0.464479	-0.0421228
Ehbp1	1.5347e-06	0.509229	-0.0684517
Tpr	1.54411e-06	0.46083	0.24712
Sfxn5	1.57356e-06	0.710587	1.05108
Sorl1	1.59441e-06	0.781361	-2.22137
Rasa3	1.59472e-06	1.02754	0.696819
Sms	1.61078e-06	0.367402	-0.28455
H2-Ke6	1.63762e-06	1.03091	0.264379
Gnpat	1.64892e-06	0.999336	-0.286915
Yipf7	1.65102e-06	1.5879	-0.313234
E2f3	1.66083e-06	0.993514	-0.129446
Nhedc1	1.71668e-06	1.45207	0.0155031
Sestd1	1.74147e-06	0.653271	0.652511
Cdh6	1.79616e-06	-0.0248951	2.83734
Gria2	1.84252e-06	0.274841	-0.221705
Taf1c	1.89015e-06	0.61101	-0.712343
Pfkp	1.89189e-06	0.503728	0.266229
Fbxw7	1.89344e-06	0.475969	0.0247846
Ypel2	1.90264e-06	0.442882	0.556678
Uqcrq	1.93391e-06	0.276413	0.457005
Ubl4	1.95645e-06	0.826583	0.333645
Fndc4	1.9596e-06	0.577118	-2.41278
Rhobtb1	1.97178e-06	1.28943	-0.114586
Hnrpll	1.9835e-06	0.473572	0.00825383
Abhd6	2.00125e-06	0.727301	0.365769
6530411M01Rik	2.05091e-06	1.57299	-0.102532
Mybl2	2.06516e-06	2.03203	-0.0396223
Ddit3	2.06861e-06	0.207455	1.51018
Thrap3	2.11462e-06	0.593994	0.146295
Dhrs13	2.12003e-06	0.893909	-1.24939
Hif1an	2.1214e-06	1.32124	0.667616
Eif1	2.13208e-06	0.204438	0.309744
Nme7	2.13392e-06	0.193139	-0.0313406
Gm266	2.14424e-06	1.24902	-0.0885394
Abca12	2.1729e-06	1.4383	-0.000656499
AI467606	2.19823e-06	0.688433	-0.031123
Pkhd1l1	2.21563e-06	1.62748	-0.00958605
0610009D07Rik	2.21563e-06	0.324208	0.596923
Stk3	2.22155e-06	1.11663	0.47283
C8b	2.2389e-06	1.78518	-0.0888482
Tmem9	2.25299e-06	0.690661	0.547514
Bmp2	2.25824e-06	1.70103	0.881378
Ccnyl1	2.27471e-06	1.14326	0.634794
Mrpl36	2.29997e-06	0.994347	-0.341277
Bcat1	2.37316e-06	0.575281	0.765483
Pcm1	2.37451e-06	0.615866	-0.878162
Cplx1	2.4371e-06	0.206983	0.290221
Heatr2	2.5164e-06	0.439526	-0.234974
Gnas	2.51781e-06	0.26099	-0.411057
Agtr1a	2.54203e-06	0.892303	-0.496955
Abhd8	2.59505e-06	0.47423	-0.175048
Bbx	2.60686e-06	0.760821	-0.151073
3110043O21Rik	2.64844e-06	0.632592	0.161383
Cpa6	2.65402e-06	1.17676	-0.08421
Usp40	2.65763e-06	1.14066	-0.736157
Zc3h15	2.65839e-06	0.427736	-0.89857
Herpud2	2.6713e-06	0.765978	-0.788516
Rplp2	2.71085e-06	0.291675	-0.123925
Pcdh15	2.72597e-06	0.379095	-0.76971
Paqr6	2.78632e-06	1.26882	-0.00349146
Pard3b	2.8577e-06	0.751626	-0.0984142
Ndufb11	2.92691e-06	0.331563	0.493008
BC003331	2.94657e-06	0.591434	0.0382805
Kctd8	2.96825e-06	0.13443	0.0927308
Paics	2.97789e-06	0.582872	0.355301
2610029G23Rik	3.10188e-06	1.29932	-0.0927262
1110001J03Rik	3.11307e-06	0.471543	0.681309
Gjb6	3.14629e-06	1.67324	1.23427
Yod1	3.17948e-06	1.37967	0.175745
Maged2	3.17948e-06	0.508614	-0.991797
Gdap2	3.21596e-06	1.04416	0.235303
Arl2bp	3.2393e-06	0.504764	-1.15809
Cbx3	3.2515e-06	0.301947	0.263605
Notch4	3.29489e-06	1.79271	-0.0101615
Ucn2	3.33397e-06	0.979781	-0.187588
Fbxl13	3.35613e-06	0.463291	-0.0314443
4930547N16Rik	3.3916e-06	1.19414	1.03897
Abcg1	3.4471e-06	0.558758	0.302616
Ndufs1	3.48167e-06	0.465405	-0.0743538
Gnai3	3.48255e-06	0.593094	1.29825
Rpl31	3.5753e-06	0.459603	0.193272
Dgkb	3.64139e-06	0.447072	0.380809
Orai2	3.67581e-06	0.706662	-1.24449
Hmgb1	3.67695e-06	0.38276	0.0264657
Mllt11	3.68717e-06	0.34511	-0.208113
Chchd3	3.72574e-06	0.430604	0.640898
Rce1	3.77536e-06	1.11614	0.678771
Coq9	3.91107e-06	0.567256	0.00753719
Pde10a	3.93841e-06	0.71503	1.21253
Wdr78	4.00251e-06	1.64309	-1.35488
Ager	4.00251e-06	0.964005	-0.00979707
Aox1	4.13948e-06	1.49001	0.987931
Adamts20	4.32387e-06	0.939743	-0.60118
Sdha	4.36249e-06	0.310343	0.341904
1110012J17Rik	4.37845e-06	0.532233	-0.435208
Cdk5r1	4.47989e-06	0.368773	-2.08353
Mark1	4.56901e-06	0.588569	-0.181134
Srxn1	4.56901e-06	0.442006	1.18845
Pak6	4.57377e-06	0.503921	0.380432
Mdk	4.64598e-06	2.31205	0.564928
Sez6	4.68171e-06	-0.775951	-0.869309
Lrrc6	4.75464e-06	1.63103	0.341181
Olfm1	4.86641e-06	0.295058	-0.535665
Flrt3	4.87623e-06	0.691171	-0.71925
Ms4a4b	4.92782e-06	2.74965	0
Slco2a1	4.92782e-06	0.47947	-0.104849
Nat15	4.94238e-06	0.831004	-0.207033
Eif2b4	4.96143e-06	0.565583	0.938373
Gm4349	5.02819e-06	1.67862	-2.05513
Tsc22d2	5.02819e-06	0.675169	0.370097
Aff3	5.08349e-06	0.383333	-0.17859
Rab44	5.10745e-06	0.515022	-0.0263331
Enho	5.11223e-06	0.452465	-1.63019
Aimp1	5.11223e-06	0.450084	0.532853
Tacr1	5.32671e-06	-0.839866	1.85056
8430427H17Rik	5.39833e-06	0.628592	-0.30657
1700020O03Rik	5.41678e-06	1.19182	-1.75917
Rps6kb1	5.52428e-06	0.614542	-0.731773
Gapvd1	5.64955e-06	0.671711	0.396317
Dclk1	5.77519e-06	0.375392	0.124509
Ccdc34	5.78346e-06	0.77189	0.832184
Mtss1	5.85621e-06	0.658173	0.116964
Snrnp70	5.87028e-06	0.405018	0.289908
Idh3g	5.87438e-06	0.386445	0.366283
Parp12	5.95552e-06	1.51961	-0.475877
Acsf3	5.96192e-06	1.14939	0.715585
Oca2	5.97613e-06	0.798951	-0.270648
Zfp707	6.03232e-06	1.49235	-1.01782
Tcn2	6.22509e-06	1.7351	1.54881
Cyp4f16	6.29346e-06	1.98371	-0.763743
Actl6b	6.37305e-06	0.707121	0.466533
Chchd6	6.47171e-06	0.59049	-0.163657
Asb2	6.50555e-06	0.783853	-0.116582
Hrk	6.53147e-06	1.00788	0.0109269
Patl1	6.71925e-06	1.07537	0.12488
Bai3	6.71925e-06	0.356449	-0.30692
Gpr155	6.90146e-06	1.04315	1.13344
Timm10	6.91671e-06	0.686499	0.19879
Col7a1	6.9765e-06	0.894284	-0.0635153
Mrpl13	7.20369e-06	0.688522	-0.0100957
Tshr	7.26192e-06	0.959264	3.52145
Rbbp4	7.26192e-06	0.53517	-0.182666
Elk4	7.37689e-06	0.751648	-1.12427
Il1rapl2	7.40901e-06	0.580013	-2.06749
Adcy8	7.4602e-06	0.634934	0.591826
Clk1	7.58063e-06	0.44282	0.669432
Kif5c	7.58063e-06	0.242354	-0.341548
Fgf12	7.60115e-06	0.225263	0.559778
6330409N04Rik	7.7188e-06	0.878303	0.240819
Mmp23	7.76175e-06	1.02177	1.35404
Yaf2	7.82753e-06	0.598679	-0.451056
Tmem33	7.8857e-06	0.616092	-0.327946
Ccdc146	7.9686e-06	1.46482	-0.0349737
Adck1	7.9693e-06	0.770179	-0.1967
Phlda1	7.97248e-06	-0.188384	0.481735
Fzd5	8.07271e-06	3.46763	-0.0794995
Adcy10	8.18646e-06	1.22425	0.277124
Cope	8.21746e-06	0.54869	0.221138
Dhps	8.22192e-06	0.57367	0.326798
4930526L06Rik	8.22762e-06	1.31692	-0.258402
Atrx	8.30767e-06	0.633233	-0.0836604
Fto	8.34923e-06	0.312303	0.318511
Gabrg3	8.55847e-06	0.379154	-0.15515
Khdrbs2	8.59211e-06	0.463955	-1.65411
Imp3	8.7384e-06	0.672731	0.366953
C330005M16Rik	8.83367e-06	-0.221315	0.0171619
Exoc4	8.95725e-06	0.370561	0.129067
Vdac2	9.38686e-06	0.23144	0.349041
Alx1	9.5828e-06	-0.0796468	0.00700238
Pacsin1	9.64743e-06	0.453702	-0.685477
Armcx2	9.64907e-06	0.634376	-0.00913238
Rps13	9.6542e-06	0.286802	0.221488
Pank2	9.67467e-06	0.517758	0.406574
Zfp275	9.89637e-06	1.14782	-0.593868
Map3k1	1.00363e-05	1.37053	0.529564
Thg1l	1.00701e-05	1.83041	0.564227
Fcgr1	1.01362e-05	1.59378	-0.00810803
Naa40	1.01571e-05	0.765495	-0.110949
Tlr8	1.02126e-05	1.83189	0
Gfpt2	1.03284e-05	1.10509	1.40063
Gpr25	1.03404e-05	1.42972	-0.0946838
1110054M08Rik	1.03498e-05	1.84276	-1.12737
5031425E22Rik	1.03581e-05	0.780899	0.470671
Deb1	1.05305e-05	0.764758	0.409213
Rraga	1.05476e-05	0.450866	-0.535904
Srrm4	1.05491e-05	0.548662	-0.0929037
Pax9	1.0611e-05	-0.212994	0.00644479
C1qtnf9	1.06301e-05	-0.174742	0.397257
Usp4	1.07065e-05	0.339856	-0.383774
4933426M11Rik	1.08077e-05	0.531828	-1.48601
Smox	1.08398e-05	1.67026	-0.395365
Adamts19	1.09247e-05	0.984083	-0.00339512
Dlc1	1.09247e-05	0.384465	0.941889
9130204L05Rik	1.09247e-05	-0.187251	0.0348741
Nipal3	1.0954e-05	0.466754	0.609964
Immp1l	1.09614e-05	0.632501	-0.504212
Trpm1	1.10031e-05	-0.128347	0.00615045
Igsf11	1.10988e-05	0.295886	0.400891
Qars	1.11019e-05	0.854983	0.654575
Dicer1	1.11084e-05	1.06899	0.122806
D10Wsu52e	1.12514e-05	0.709488	0.222869
Rgs10	1.12586e-05	0.448022	-1.77371
0610010O12Rik	1.13286e-05	0.84174	0.510685
Ppm1k	1.13286e-05	0.378339	0.426636
Trib3	1.13357e-05	-0.854619	2.21911
Snai3	1.1388e-05	-0.240492	0.00972764
4921515E04Rik	1.14629e-05	0.793502	-0.127834
Epc1	1.16409e-05	0.483384	0.405715
Syngr4	1.17353e-05	0	0.152049
Dpm1	1.21269e-05	0.547803	0.575431
Usp42	1.21954e-05	0.564697	0.854763
Dlst	1.22367e-05	0.483997	0.222599
Cnot7	1.22666e-05	1.2881	0.476528
Nbr1	1.23037e-05	0.473854	-0.602453
Cspg5	1.23577e-05	0.478633	0.275809
Insc	1.23819e-05	-2.14762	-0.0820457
Slc25a37	1.24193e-05	1.97391	0.242416
5430417L22Rik	1.24415e-05	0.830968	0.131969
Slc35e1	1.24415e-05	0.66175	-0.180561
Gk2	1.24415e-05	0	0.0110401
Panx3	1.24415e-05	0	0.00593803
Elf4	1.24415e-05	-1.4952	0.00299162
Esrrg	1.25222e-05	0.302508	-0.575987
Fau	1.25937e-05	0.30103	0.0183339
Lysmd4	1.29197e-05	0.878856	0.557442
R3hdm1	1.29365e-05	0.442131	-0.455346
Zfp248	1.30404e-05	0.949676	0.724048
Zfc3h1	1.3217e-05	0.774638	-0.557729
Atp5f1	1.32682e-05	0.357452	0.38304
3110039M20Rik	1.33136e-05	0.919958	0.192512
3110045C21Rik	1.33196e-05	2.30645	-0.565693
Fam169a	1.33196e-05	0.35907	0.188201
Mtx3	1.33569e-05	0.895071	-0.768603
Mkl2	1.33705e-05	0.430584	0.199784
4930593A02Rik	1.34481e-05	1.44127	-0.0321811
Fam168b	1.34513e-05	0.653646	-0.0965779
Ngf	1.34678e-05	0.993302	0.941432
Ehmt2	1.36337e-05	0.804449	-0.142514
Anp32a	1.37262e-05	0.630446	-0.20932
Atrnl1	1.38698e-05	0.390662	-0.158195
Sncb	1.42347e-05	0.29395	0.416729
Tmcc2	1.45904e-05	0.613026	-1.0032
Ctbp2	1.46804e-05	0.6143	-0.336063
Cyfip1	1.50233e-05	0.654247	-0.201335
Stxbp1	1.51239e-05	0.231869	-0.0648326
Ube2e2	1.51878e-05	0.426567	-0.430729
Man2a2	1.52701e-05	0.349755	0.632017
Siva1	1.53773e-05	0.857027	0.467669
1700011H14Rik	1.54557e-05	2.1433	-0.111
Lrrc17	1.57917e-05	0.467839	-0.550066
Rps6ka5	1.58376e-05	0.87443	-1.15038
Phyh	1.60519e-05	0.471345	0.91138
3300002I08Rik	1.6697e-05	1.34876	-0.293111
Yipf2	1.67198e-05	0.655146	0.9525
Sik1	1.7049e-05	1.06435	0.0689488
Eif4a2	1.71105e-05	0.217174	0.0975331
Zfp260	1.71751e-05	0.734218	0.509065
Cox5a	1.72034e-05	0.327647	-0.208682
1700001O22Rik	1.72404e-05	1.20241	1.09625
Kazald1	1.72752e-05	1.68514	-0.64883
Arhgap22	1.73995e-05	0.652675	1.2187
Pan2	1.7701e-05	0.815332	0.944129
Ergic1	1.7817e-05	0.70678	-0.0258409
Mbd3	1.79774e-05	0.537855	-1.33709
Tbrg1	1.80152e-05	0.804537	0.603616
Ythdc2	1.80876e-05	1.17399	-0.428887
Atp5g2	1.80876e-05	0.347067	-0.505772
Ppp2r1a	1.87216e-05	0.378603	0.0539288
Moxd1	1.87536e-05	0.804798	-0.853896
Zbtb34	1.88686e-05	0.618147	0.0516919
Nfil3	1.89644e-05	0.623991	1.73924
Rgs7bp	1.90365e-05	0.769053	-0.126513
Mrps35	1.90463e-05	0.436354	-1.25049
Klf13	1.91017e-05	0.252013	0.360882
A930001A20Rik	1.91534e-05	0.74223	0.457025
Dars	1.93754e-05	0.366262	0.51173
Dhrs7	1.95667e-05	-0.285139	1.58345
Zfp367	1.97345e-05	0.404616	-1.11243
Cxxc5	1.9833e-05	0.590149	-1.57656
Osbpl5	2.00163e-05	1.01126	0.26724
Dok2	2.00191e-05	2.08057	-0.516555
Phgdh	2.02319e-05	0.0724832	2.44092
Pdgfd	2.04059e-05	1.54943	-0.135817
Mapk3	2.04643e-05	0.278412	0.43102
Th1l	2.05054e-05	0.416882	1.24369
Dpp10	2.05054e-05	0.407173	-0.352243
Reep3	2.06495e-05	0.918682	-0.581478
Gak	2.07213e-05	0.540378	-0.983444
Gm1614	2.07392e-05	1.38461	0
Pycrl	2.07838e-05	0.373951	0.771447
2310057M21Rik	2.08469e-05	0.961873	0.0601832
3110082D06Rik	2.11163e-05	0.580918	-0.365198
Tsnax	2.11163e-05	0.37089	-0.294467
Nkx6-2	2.11217e-05	0.463878	-0.0315766
Fbxl2	2.11371e-05	0.550801	0.0675055
Dcaf8	2.13485e-05	0.505492	-0.184283
Mvp	2.15484e-05	0.440406	-0.630111
Rasa4	2.19695e-05	0.477871	1.50801
Plekha1	2.20484e-05	0.549322	0.453004
Cyb5r1	2.26025e-05	0.139954	2.04879
Ece2	2.26929e-05	0.415628	0.149328
Gins1	2.27107e-05	1.93568	-1.24027
Adar	2.28675e-05	0.441989	-0.588088
Gpr98	2.29085e-05	0.996785	-0.00437745
Tmem229a	2.29393e-05	1.1502	-0.711763
Serp2	2.30627e-05	0.281052	0.476296
Esr1	2.30775e-05	0.974989	-0.622981
Ndufs7	2.32348e-05	0.342456	0.332111
Cyp2c38	2.36346e-05	1.49697	-0.000212429
Spag16	2.39407e-05	0.423252	-0.105208
Nubpl	2.44999e-05	0.885299	-0.913634
Chdh	2.4619e-05	0.971486	0.225862
B230219D22Rik	2.55979e-05	0.396281	-0.315639
Mettl7b	2.56522e-05	1.30196	0
Tek	2.5661e-05	1.09473	0.0771463
Ywhae	2.5693e-05	0.186712	0.05821
Clock	2.59125e-05	0.451611	-0.391947
Elp2	2.5914e-05	0.459318	-0.661174
Chst9	2.59802e-05	0.996093	0
Baz1b	2.60636e-05	0.658196	-0.422613
Wscd1	2.61905e-05	0.47179	1.43493
Fam63b	2.64402e-05	0.403158	-0.56298
Ccdc64	2.66987e-05	0.65096	-0.751183
1110038B12Rik	2.70971e-05	1.24888	-0.0175975
Gm6377	2.71901e-05	1.19858	-0.00345293
Fxyd3	2.71901e-05	0.92096	-0.000637194
Ubr5	2.72514e-05	0.524288	-0.33747
Rabgef1	2.73637e-05	0.409245	-0.0243521
Ppargc1a	2.7654e-05	0.236957	0.590335
Clk4	2.81201e-05	0.649528	0.244013
Rnd2	2.84681e-05	1.42826	-0.0566057
Nup210	2.86075e-05	0.847891	0.946388
Sfpq	2.86075e-05	0.335121	0.175639
Cd47	2.93863e-05	0.278361	0.50047
Wwox	3.03242e-05	0.370464	-1.07243
Atp8a1	3.03682e-05	0.325725	0.193333
Atp5g3	3.03909e-05	0.137971	0.332813
Tnrc6b	3.04123e-05	0.329016	0.177123
Pnpla2	3.09348e-05	2.23754	-1.50065
Ovca2	3.12284e-05	0.863704	1.46907
Gtf2ird1	3.12502e-05	0.5829	-0.107602
Wdr85	3.1465e-05	1.13013	-0.592618
Rbm17	3.15376e-05	0.599623	0.790476
Zfp292	3.18223e-05	0.928346	-0.0148418
Dzip1l	3.19496e-05	1.08465	-0.197582
Lgi4	3.24703e-05	0.92096	-0.0836451
Srgap1	3.25621e-05	0.683379	0.478796
Pigy	3.28456e-05	0.771274	-0.364346
Hspa9	3.28607e-05	0.276851	0.390174
Gm8267	3.29849e-05	0.599943	-0.463772
Capn7	3.30115e-05	0.625525	-0.781875
Crybb3	3.30314e-05	2.27021	-0.621337
Zcchc11	3.30314e-05	0.492031	-0.749444
Aars	3.3152e-05	0.427724	0.199911
Mrps28	3.32281e-05	0.477723	-0.230926
H1f0	3.41877e-05	0.561634	-1.03134
Cldn12	3.45801e-05	0.748709	-0.794854
Ogdh	3.45801e-05	0.520316	0.260196
Jak3	3.47039e-05	1.0157	0.335771
Mef2d	3.49967e-05	0.624722	-0.0268074
Fjx1	3.54052e-05	0.962081	0.423416
1810006K21Rik	3.54052e-05	0.606622	-0.119869
Gmeb2	3.57988e-05	0.613864	-0.702851
Gtf3c4	3.58871e-05	0.547147	0.341125
Dusp3	3.60562e-05	0.463937	0.11109
Ctsz	3.65414e-05	0.558673	1.84829
Acss1	3.65417e-05	2.40731	-0.836319
Nccrp1	3.68146e-05	1.13871	-0.0101423
Rab5a	3.6878e-05	0.375143	-0.259413
5730469M10Rik	3.78811e-05	0.726451	0.267094
Efnb3	3.78963e-05	0.596823	-0.185161
Inpp5e	3.78963e-05	0.446244	-0.733167
2310009B15Rik	3.80937e-05	0.830098	0.774589
St6gal1	3.81012e-05	0.832547	1.30881
Birc6	3.8506e-05	0.556587	-0.255332
Zfp560	3.9102e-05	0.843164	-0.467843
Snrpb	3.99949e-05	0.501822	0.152874
Rnls	4.11666e-05	0.935457	0.229379
Zfp64	4.11666e-05	0.840033	-0.488099
Maf	4.11666e-05	0.177919	0.624272
Il6st	4.12848e-05	1.31585	0.697329
Fam126a	4.1455e-05	0.362516	-0.254884
Dalrd3	4.26795e-05	0.399765	0.502821
Cfl1	4.31923e-05	0.274023	0.133127
Wls	4.31939e-05	-1.18683	1.71865
Thbd	4.3462e-05	1.36806	-0.0733923
Atp9b	4.3462e-05	0.548967	-0.506444
Paf1	4.39704e-05	0.499233	-1.00309
Nr2f6	4.45965e-05	0.830703	-0.624507
Cry1	4.45965e-05	0.532566	1.52124
Rom1	4.51949e-05	1.69063	-0.885404
Elac1	4.55445e-05	0.68812	-0.0305602
Gtsf1	4.59373e-05	1.3261	-0.00950931
Aox3	4.64082e-05	1.06619	0.242788
Gramd3	4.75282e-05	1.70181	-0.409624
Grid1	4.8338e-05	0.603953	1.40603
Coq7	4.86174e-05	0.312397	0.782298
Tbc1d25	4.90451e-05	1.23789	-0.393874
Timm23	4.90789e-05	0.438919	0.324599
Chrnb2	4.94179e-05	0.72778	-1.16916
Dnali1	4.99171e-05	0.159113	0.210669
Snrpd1	4.99629e-05	0.32303	0.257955
Luc7l	5.04329e-05	0.473093	0.276962
Usp34	5.09111e-05	0.305281	-1.08048
Sgol1	5.12464e-05	1.81749	1.43589
Dut	5.1267e-05	0.544419	-0.202505
Nyx	5.14373e-05	1.34748	-0.215657
Myh14	5.14587e-05	1.13998	0.378921
Hnrnpl	5.22294e-05	0.420283	-0.203736
Zmynd8	5.4013e-05	0.500532	-0.124266
Gm2115	5.45278e-05	1.22113	-0.785255
Smtn	5.45641e-05	1.28282	-0.215872
Asxl1	5.51896e-05	0.539108	0.478501
Wdr6	5.55151e-05	0.425125	0.0215723
Actl6a	5.61723e-05	1.34334	-0.278391
Pcna	5.61792e-05	0.533628	0.531063
Foxl2	5.65766e-05	1.17801	0
Defb19	5.65766e-05	1.12898	0
Tmprss11f	5.71318e-05	0.981501	0
Rnf144b	5.74955e-05	0.306358	0.5472
Taok1	5.75195e-05	0.37369	0.0883793
Hivep1	5.79577e-05	0.565082	0.232172
Eif4enif1	5.80325e-05	0.957987	-0.837015
Med1	5.85014e-05	0.883906	-0.188034
Lonp2	5.86958e-05	0.46251	-0.0707807
Pus1	5.88857e-05	0.93166	-1.17891
Drg1	5.91757e-05	0.653672	0.0710181
Olfm3	5.94638e-05	-0.219563	0.924718	1
Slc35e2	5.98558e-05	0.33014	0.185667
Mpg	6.05414e-05	0.924107	-1.85412
Wac	6.0647e-05	0.393622	-0.146824
Mettl11b	6.14743e-05	1.5577	-0.429106
Med25	6.16165e-05	1.46497	-0.256534
Zfp740	6.34138e-05	1.19888	-1.07819
Myo18a	6.37761e-05	0.579474	-0.355748
Fam36a	6.4073e-05	0.512302	0.634543
Usp48	6.46116e-05	0.492381	-0.663784
Ppapdc1b	6.48409e-05	1.32297	0.0859008
Ptpn4	6.48409e-05	0.654941	-0.00206387
Ccdc74a	6.62312e-05	1.53922	0.202457
Lats1	6.67587e-05	0.76152	-0.217138
Rpl13a	6.67587e-05	0.415274	0.215317
Nlrp4c	6.68562e-05	1.61351	-0.0110434
Fnta	6.69825e-05	0.39733	-0.660252
Tacr3	6.88687e-05	1.18574	-1.18718
Atp8b1	6.88787e-05	0.575007	0.721051
Dhx9	6.88787e-05	0.455843	-1.08726
Trub1	6.9153e-05	0.542657	0.137716
Pard6a	6.98732e-05	0.559395	-0.753638
Mrpl47	7.0042e-05	0.361864	1.18632
Zfp704	7.03859e-05	0.46955	-0.941265
6330439K17Rik	7.04336e-05	0.351555	-0.544829
Adcyap1r1	7.06206e-05	0.499163	0.170159
6030405A18Rik	7.09197e-05	0.419265	0.99564
Acot8	7.09565e-05	0.850928	0.0301146
Arid2	7.09565e-05	0.308646	-0.609447
Itsn1	7.19154e-05	0.464087	0.240492
Cbll1	7.25276e-05	1.00962	0.506982
Fmnl1	7.25276e-05	0.512724	1.63897
Dlx6	7.27381e-05	1.43748	-0.86052
Stk32c	7.31318e-05	0.739507	-1.22618
Klhl9	7.34171e-05	0.550616	0.184127
1700020I14Rik	7.35536e-05	0.984456	0.206532
Mesdc1	7.37262e-05	1.03036	0.300647
Epb4.9	7.40574e-05	0.312357	0.255372
Mipep	7.44694e-05	1.12892	-1.45191
Tnks1bp1	7.49932e-05	2.62486	-0.1011
Glod4	7.49932e-05	0.74869	-0.0256638
Ubp1	7.58242e-05	0.547334	0.0128761
Spata7	7.58475e-05	0.484301	0.82789
Pcsk2	7.81544e-05	0.439151	0.048943
Mael	7.85788e-05	1.99057	-0.000289669
Pink1	7.95191e-05	0.355308	-1.53351
Gpr4	8.21014e-05	0.86181	0.471879
Zfp574	8.25169e-05	1.39432	-0.892684
Pcdh17	8.25169e-05	0.392178	-0.201544
Lrp11	8.47348e-05	0.407025	-0.404237
1700092E19Rik	8.52203e-05	1.94232	-0.000926735
Pa2g4	8.58354e-05	0.533354	-0.104234
Erg	8.58822e-05	1.92878	0
C530005A16Rik	8.61962e-05	1.17535	0.30103
Cadps2	8.62732e-05	0.73953	-2.3711
Rc3h2	8.6854e-05	0.361309	0.307457
Cdk2	8.6857e-05	2.15069	-0.00433894
Gbas	8.69552e-05	0.331029	0.453723
Kif1a	8.70906e-05	0.285253	-0.336164
Tnks	8.74334e-05	0.641497	0.375259
Grb10	8.7644e-05	0.459908	-1.80373
Lias	8.8822e-05	0.620857	0.601293
6330406I15Rik	8.99902e-05	1.07924	0.16431
Nsg1	9.00783e-05	0.194374	0.580317
Inpp5a	9.09376e-05	0.421359	0.273094
Grlf1	9.39041e-05	0.376887	-0.640877
Plcb4	9.50765e-05	0.557626	0.100579
Ttc7	9.5478e-05	1.07617	0.0397913
Stxbp2	9.61507e-05	1.12335	0.264916
Cdkn1a	9.61613e-05	0.0550011	1.77018
Msl3l2	9.75292e-05	1.50286	-1.09652
Dgkh	9.8754e-05	0.71461	0.353542
Ccdc150	9.91756e-05	1.06804	-0.09224
Ubiad1	0.000100247	1.20278	0.0367232
Dleu2	0.000100247	0.471566	-0.503497
1190003K10Rik	0.000100571	1.446	-0.559149
Fah	0.000101495	1.23118	-1.82465
0610040F04Rik	0.000102269	1.30812	0.272117
Wdr61	0.000102619	0.399799	-0.0335298
Dnmt3b	0.000103037	1.81469	-0.10938
Fam192a	0.00010319	0.73403	0.442366
Sf3b3	0.000104253	0.721479	-0.93736
Upk1a	0.000104814	1.24917	-0.390177
Hectd3	0.000104814	0.718373	-0.915964
H2-D1	0.000105037	0.955262	-1.82719
Snx2	0.000105186	0.462625	0.833042
Tyw3	0.00010576	1.14422	-1.21833
Gipr	0.000109007	0.425908	-0.0570505
Lix1l	0.000110507	1.19542	-0.291906
Slc39a10	0.000111327	0.67751	-0.194895
Rbpj	0.000112996	0.989883	1.09691
Trip12	0.000113724	0.586433	-0.0664131
Spdef	0.00011528	2.48049	-0.148331
Fam70a	0.00011528	0.705937	-1.62521
Rnd3	0.000115447	0.665099	0.470266
Nars	0.00011703	0.31543	0.418439
Tbpl1	0.000118426	0.702182	0.584957
Adam5	0.000118841	0.791399	-0.0396035
Ik	0.00011956	0.378547	0.125988
Pgrmc1	0.000120043	0.330065	-0.375111
Car8	0.000120739	1.287	0.488736
Sgta	0.000121802	0.417393	0.0898198
Aplp1	0.000122748	0.410745	-0.743193
Zfp493	0.000123485	1.69686	1.76253
Smr2	0.000124032	1.32231	0
Tgfbr1	0.000124081	1.72159	1.35
Gpbp1l1	0.000124081	1.15613	-0.648143
Vash2	0.000124081	0.947781	1.22541
Tecr	0.000124167	0.184729	0.283915
Utp3	0.000125174	0.749127	-0.346566
Zdhhc5	0.000125401	0.48781	-0.105244
Angel2	0.00012561	0.659293	0.10263
Lsm6	0.000125744	0.496263	-0.235118
Nufip2	0.000126194	0.346334	0.282453
9430038I01Rik	0.000129372	1.07117	0.772401
Clec11a	0.000134146	1.61949	0.225983
Fam32a	0.000134806	0.561198	0.346062
Plekhh1	0.000135529	0.237934	0.788066
Mkrn1	0.000136697	0.26855	0.558133
Sppl3	0.000136827	0.269446	0.257507
Nab2	0.000138328	0.815909	0.767411
Wdr54	0.000138556	1.18099	0.576764
2300009A05Rik	0.000140165	0.585982	-2.07775
Tmem8b	0.000142434	0.654905	-1.29068
Zfp87	0.000143018	1.4856	0.840225
Vpreb3	0.000143394	0.962171	-0.194479
Ankrd37	0.000143394	0.849885	-0.422043
2610206C17Rik	0.000144403	1.16986	-0.012663
Acap3	0.000145473	1.14284	-0.407044
Ndufa8	0.000148028	0.270833	0.176432
Stx4a	0.000149196	0.609094	0.83557
Cs	0.000149587	0.272	0.218339
Tia1	0.000152135	0.357606	0.0951137
Magoh	0.000152337	0.318684	1.08574
Col4a1	0.000154372	0.960557	-0.503469
Zfp191	0.000155181	0.963425	-0.131982
Mid1ip1	0.000155181	0.639585	0.792546
Nbas	0.000156341	0.355192	0.20789
Tcp11l2	0.000156346	0.435896	0.843173
Rabepk	0.000157283	0.512795	0.464159
Ammecr1l	0.000158291	0.439423	0.10021
4930579F01Rik	0.000158385	1.3607	0
Dazap1	0.000158891	0.298598	-0.148183
Tra2b	0.000161508	0.428422	-0.0947016
Pkdrej	0.000166954	2.21491	-0.144335
Srl	0.000166954	1.84871	-0.789745
Bre	0.000166954	0.344178	0.568617
Iqck	0.000167324	0.472646	0.0029511
Fmn1	0.000169823	0.0818542	0.0121658
Phf15	0.000169846	0.58494	0.115148
Kcnq1	0.000170768	0.354339	-0.0614223
Zc3hav1l	0.000172312	1.28866	-0.375637
Kbtbd2	0.000173475	0.355937	0.0544336
2700046G09Rik	0.000173717	1.00608	-0.112575
9430041J12Rik	0.000176118	1.25436	-0.544683
Ces1c	0.000176175	1.01025	0
Cars	0.000178011	0.49179	0.855518
Sycp1	0.000179089	1.18457	-0.330555
Rab28	0.000179231	0.414098	0.758333
Hapln1	0.000179469	1.08203	-3.85237
Elovl5	0.000180702	0.834863	0.148868
Cdca4	0.00018076	1.31252	1.22101
Cyb5b	0.000182527	0.442614	0.0684675
Dnahc1	0.000183116	1.69324	-0.474461
R3hdm2	0.000185101	0.359524	1.14209
Shb	0.000190873	0.372998	-0.338961
Ccbp2	0.000191553	1.44898	-0.0427006
Mapk8	0.000193969	0.429088	-0.337144
Wnt5a	0.000194397	-0.32395	-2.77999
Pccb	0.000196516	0.390439	0.328498
Zfp62	0.000196768	0.642232	0.970984
Gucy1a3	0.000196913	0.24065	1.10906
Aldh6a1	0.000197079	0.882553	-1.11909
Kras	0.000198325	0.37096	-0.434755
Phpt1	0.000201473	0.457398	0.632113
Hcst	0.000202613	1.75465	-0.0370646
Pcdhb20	0.000207083	0.379246	1.38685
4932414N04Rik	0.000208543	1.55495	-0.00655517
Gpatch8	0.000208762	0.489302	-0.182564
Myt1	0.000210823	1.94722	-0.488725
Prnp	0.000211137	0.246232	0.432111
St5	0.000211318	1.14825	-0.533767
Cpm	0.000212572	0.911119	-0.532404
Snrpd3	0.000212808	0.556069	0.0730207
Hif1a	0.000215934	0.653603	-0.338614
Prkcz	0.000217444	0.393894	-0.198968
Paip2	0.000218293	0.279417	0.0970628
Sytl2	0.000218349	0.645843	0.277318
Syn1	0.000218532	0.267568	-0.1975
Slc7a6	0.000221593	1.22568	0.252288
Fbxo44	0.000221696	0.593515	0.165955
Heg1	0.000222172	0.827498	-0.233244
Arhgef6	0.000222547	0.772971	-1.16492
Calhm2	0.00022495	1.68355	-0.0575277
Tmbim6	0.000228733	0.138309	0.48094
Idh3b	0.000228995	0.318059	0.130525
Alkbh4	0.000233799	1.42652	-2.36079
Cdca3	0.000235059	-0.393632	2.72375
1700112E06Rik	0.000235091	0.594162	-0.189982
Pdzd9	0.000236382	0.525262	-0.4157
Fam154a	0.000236578	1.58178	0
Anks1	0.000237306	0.516244	-0.452611
Phka2	0.000237774	0.754061	-0.136893
Gpd1l	0.000240284	0.284842	0.140954
Abca16	0.000241938	1.0125	-0.00084953
Psmb10	0.000241938	0.532032	0.0211065
Ctdp1	0.000243024	1.27629	0.788357
Tmem201	0.00024356	0.567396	-1.1871
Syp	0.000243932	0.336491	0.00242728
Tectb	0.000244243	0.975013	-0.181899
6330416G13Rik	0.000246685	0.887243	-1.03406
Elavl2	0.000247889	0.281298	0.63561
Tmem40	0.000248115	0.552311	-0.0175423
Rab36	0.000248416	1.47485	1.10624
Azin1	0.000260338	0.370727	-0.129949
Zfp110	0.000261988	0.95022	-1.44389
2310036O22Rik	0.000263255	0.49104	-0.811063
Cnksr2	0.000263292	0.627684	0.711344
Slc45a4	0.000265976	0.729106	-1.19164
Foxp2	0.000270341	0.796764	0.968956
4930486L24Rik	0.000271796	1.28674	0
Bclaf1	0.000272357	0.527728	-0.157227
Uqcrfs1	0.000274622	0.2224	0.0767838
Zfp646	0.000274892	1.17727	0.171395
Hbxip	0.000274892	0.418254	0.0282637
Srebf2	0.000275389	0.875556	-0.727604
Serpine1	0.000276672	1.55311	-0.0484941
BC017647	0.000276844	0.48107	-0.727643
Hdac6	0.000279908	0.602111	0.243412
Triap1	0.000280988	0.212656	-0.0555095
Egflam	0.000283888	1.33983	-0.152246
Endog	0.000284413	0.398753	-0.202615
Msto1	0.000287223	0.482037	-0.947396
Scai	0.000287499	0.382944	0.0712223
Insig1	0.000289484	0.410993	-0.021093
Megf10	0.000290769	1.56093	-0.394389
Xrcc6bp1	0.000290896	0.976291	-0.0510356
Myh7	0.00029097	1.82194	-0.0386073
Fbxl17	0.000291614	0.339321	0.103648
Commd3	0.000292376	0.522589	0.18036
Cd3eap	0.000293016	0.373248	0.304375
Dnajc8	0.00029556	0.42525	-0.412951
Lrrc4	0.000296458	0.446779	0.555619
Dao	0.000299717	0.364528	0.0377873
U2af1	0.000301369	0.574937	0.249439
Lpar6	0.000302911	0.783119	2.08498
Camta1	0.000303282	0.247235	-0.782094
Rab7l1	0.000306238	1.63928	-0.996132
Agxt2l2	0.000311476	0.313556	-1.55913
Meox2	0.000312576	1.1378	-0.000868832
Sfxn3	0.000315084	0.483836	0.0577773
Nrxn3	0.000315655	0.122006	-0.0982833
Pcdh1	0.000316042	1.76106	0.968119
Sltm	0.000317909	0.344654	0.0609808
Ppp6c	0.000318803	1.06853	-0.839687
Denr	0.000320387	0.298781	0.123829
Lair1	0.000321113	1.17711	-0.111657
Vps37d	0.000321113	0.948566	0.40071
Ankrd33b	0.000321113	0.0609045	1.69594
Colec10	0.000322866	1.22771	0.0149752
B130034C11Rik	0.000329833	1.35552	0.727709
Dennd5b	0.000330264	0.289271	0.292383
Stard10	0.000330402	1.2351	-0.0134991
Zfp773	0.000340112	0.748699	0.418344
AI314976	0.000346576	0.638719	0.458869
Fam135a	0.000347903	0.60955	-0.416317
Asph	0.000349209	0.428099	0.388335
Rpa2	0.000351835	1.21704	-0.0862304
Dcbld2	0.000351835	0.349222	0.91471
Arid4a	0.000354987	0.448877	-1.09356
Ghitm	0.000354987	-0.0535615	0.375057
P2ry14	0.000358729	1.01617	0.325311
Best1	0.00036145	2.13453	-0.711716
Ndufb10	0.00036511	0.267147	0.00687649
Hmgb3	0.000368857	0.361936	-0.365749
Nufip1	0.000369515	0.343365	-1.03711
Tshb	0.000370624	-0.0335726	1.55485
Ptpmt1	0.000373419	0.786599	-0.121243
Bnip3l	0.000376386	0.248514	-0.00974283
Pmpca	0.00038308	0.352166	0.0261511
Sesn3	0.000390427	1.03913	-0.775201
Hnrnpab	0.000390581	0.349462	-0.385471
Mme	0.000391433	-0.0701625	1.2787
Acvr1	0.000396442	0.498648	-0.591696
Tmprss11a	0.000396615	1.20495	-0.0523246
Ap3s2	0.000398444	0.642296	-0.049387
Ros1	0.000399554	1.19608	-0.0016021
C8a	0.000400422	1.40716	-0.0836634
Spcs3	0.000407902	0.373891	-0.485253
Rnf146	0.000409089	0.514889	-0.69937
Cox11	0.000409505	0.715334	0.763499
Fundc1	0.000409839	0.441651	0.553859
Rnf41	0.000413582	0.802786	-0.529294
Kifc2	0.000415992	0.394453	-0.383935
Alox12	0.00041982	1.40319	-0.0526168
Gm9958	0.000420232	1.92269	-2.07302
Ptpn2	0.000422058	0.519886	0.317268
Ms4a13	0.00042555	1.32519	0
Eif2c1	0.000428477	0.728226	-0.814167
Aplp2	0.000431278	0.198848	-0.286566
Hba-x	0.00043185	1.01714	0
Kcnj11	0.000433585	1.13705	0.182394
1700029H14Rik	0.000434042	2.72406	-0.000270359
1700049G17Rik	0.000434538	1.26226	-1.09464
Scfd1	0.000437078	0.430846	-0.0453918
Hpdl	0.000437331	2.2113	2.00218		y
Alox5ap	0.000437331	2.15232	-1.38958
A530053G22Rik	0.000437331	1.14386	0
Zcchc14	0.000438143	0.338208	-1.93979
Srr	0.000439535	0.490656	0.848025
Btn1a1	0.00044219	0.561338	-0.19884
Prdx2	0.000447191	0.229298	0.282647
Fbxo9	0.00045438	0.441444	-0.164881
Gadd45a	0.00045733	0.701079	1.5563
Jun	0.000460747	0.490178	0.366869
Mtpap	0.000462367	1.11959	0.77289
Pfkfb1	0.000462593	1.10807	-0.65042
Med27	0.000465133	0.335489	0.918088
Slc2a12	0.000466293	0.814005	-0.108812
Ccdc69	0.000466851	-0.19377	2.16526
Fhit	0.00047666	0.463496	-0.0140601
St8sia5	0.000476953	0.483965	-1.14637
Erap1	0.000480475	1.05229	-0.394176
Snx13	0.000499538	0.402805	0.363739
Sox4	0.00050257	1.23964	-0.0616283
Mlc1	0.000505744	1.56317	-0.181897
Dnahc5	0.000507401	1.24255	-0.171718
Gpi1	0.000508933	0.308912	0.207281
Lime1	0.000511857	0.814285	0.132191
Serinc4	0.000514393	0.840147	-0.0484343
Adprhl2	0.000517532	1.1596	-1.25048
Tsku	0.000519193	0.918537	-0.0159415
Hspa13	0.000522081	0.768326	0.139863
Sgce	0.000524177	0.705927	-0.159689
Rab13	0.000531877	2.14543	-1.42109
Ispd	0.000532327	0.711725	-2.09775
Cytip	0.000536897	1.58453	0.0257412
Casp2	0.000543382	0.275096	-0.855806
Top2b	0.000544151	0.362103	0.18292
Ythdf3	0.000547936	0.563272	0.186883
Eif3k	0.00054798	0.336124	0.137266
Pold3	0.000548145	1.09844	-0.373468
Lrrtm3	0.000553598	0.43654	0.0326305
Bin1	0.000554136	0.423085	-0.361435
Fam168a	0.00055708	0.160355	0.249565
Trappc9	0.000558051	0.297764	-0.30972
Dlgap2	0.000558527	0.326822	0.295024
Hmgn3	0.000559117	0.245272	0.345533
Abce1	0.000570382	0.241397	0.17362
4930455D15Rik	0.000573111	1.2262	-0.00493572
Pspn	0.000575088	1.42127	0
Tekt4	0.000575088	0.622737	0
Rgs18	0.000575088	0.546945	0
Vmn1r13	0.000575088	0.342205	0
Oxr1	0.000575088	0.205645	0.253745
Ech1	0.000576048	0.924305	0.398802
Cbx1	0.000577926	0.785932	0.30794
Celf1	0.000580028	0.321991	0.575385
Smoc1	0.000581066	1.21023	-0.70483
Pdpr	0.000589271	0.51071	0.0940339
Slc6a3	0.000591347	-0.103055	0.805394
Ilvbl	0.000595571	0.61808	0.82989
Ucp1	0.000602751	-0.0303318	-0.0148031
Ppfia4	0.000603628	0.451092	-0.593221
Psmc1	0.000613768	0.352198	0.212725
A2ld1	0.000617921	1.09418	-0.262931
Nxph1	0.000617921	0.403967	0.0526601
Hexim2	0.000628676	0.468649	1.04439
Epm2aip1	0.00063237	0.377896	-0.0305442
Ube2z	0.000636145	0.358234	-0.407569
Mrps11	0.000640513	0.428414	0.902103
Ghrh	0.000641696	-0.324761	1.61405
4930565A17	0.000642553	-0.111038	0.921542
Neurl1a	0.000642653	0.529058	-1.28291
Arhgap4	0.000642978	0.750739	-0.157402
Hcn3	0.00064356	0.678324	-0.906875
Casp9	0.000653686	0.880576	0.501892
Prp2	0.000654338	0.811941	0
Pla2g15	0.000656087	1.66408	0.552286
Xkr6	0.000656181	0.404304	-0.380502
Plch1	0.000657014	0.0654766	1.51587
Mrpl42	0.000662973	0.550698	0.394577
Cabp4	0.000665738	1.78508	-0.00318316
Acvr2b	0.000672937	1.0984	-0.406336
Ccdc96	0.000674473	1.05024	-0.0479075
Slitrk2	0.000677507	0.6676	-1.67125
Tal1	0.000678067	-0.427993	-0.00673561
Dcaf11	0.000679646	0.914348	0.386015
Col6a4	0.000686235	-0.286977	0.641997
Krtap17-1	0.000686662	-0.292258	0.0998209
Ndel1	0.000689109	0.230324	0.92891
Tbkbp1	0.000689625	0.468013	-0.233396
Adm2	0.000691283	0	2.8432
Fev	0.000691283	0	1.05895
Prx	0.000691283	-1.10641	0.361537
Fut8	0.000694002	0.520862	0.0971037
Dus2l	0.000699433	0.567351	0.373012
Zbtb38	0.00070175	0.752706	0.442876
Ttll5	0.000705985	0.770623	0.751669
Gm5142	0.0007113	1.42325	0
Det1	0.000715582	1.99319	0.123872
Ptpn18	0.000718388	-0.819691	0.0129585
E530011L22Rik	0.00073222	0.360746	0.56822
Uqcc	0.000733658	0.326313	-0.070949
Naaladl1	0.000733658	-0.589973	0.309536
Capsl	0.000734112	1.53923	-0.124275
Lphn2	0.000743248	0.564888	1.80794
LOC432958	0.000743867	1.06118	-0.005917
Fbxo6	0.000747981	0.732465	0.52946
Neto2	0.000748714	0.294908	-0.383055
Dhh	0.000748782	0	-0.0090384
Gpr132	0.000748782	0	0.00601788
Srms	0.000748782	0	0.00675137
Ikbkap	0.000749764	0.621171	-0.50308
Hnrnpa0	0.000751465	0.241469	0.130817
Cd200r4	0.000756431	1.46943	-0.00678227
Ube2e3	0.000762131	0.400133	0.360782
Ccdc55	0.000764838	0.390279	0.689049
Usf1	0.000767966	0.505038	0.67586
Orc2	0.000776017	0.424399	0.054647
Amotl2	0.000777633	0.933929	-1.17906
Nup214	0.000777633	0.555461	-0.142288
Hsd3b5	0.00077859	1.35663	-0.0590884
Gm10638	0.000784381	1.64441	-0.354302
Atg4a	0.000784381	1.17491	-1.95817
Csta	0.000785011	0.649067	-0.109923
Usp36	0.000789694	0.994967	0.0246284
Pcbp3	0.00079911	0.474869	-0.511799
Polr1c	0.000802384	0.50875	0.268888
Creb1	0.00081596	0.745264	-0.522509
Plekhm2	0.000817471	0.535948	-0.0117517
Stmn3	0.000820004	0.148719	-0.00187797
Tatdn1	0.000820622	0.472825	0.0348804
Rnf11	0.00082368	0.383681	0.0260075
Mamld1	0.000828928	0.602566	0.593991
1700013F07Rik	0.000829973	2.20542	-0.948671
Pex13	0.000831952	0.319366	-1.69568
Nupr1	0.000839348	-0.548998	1.77196
Snx25	0.000849637	0.403827	0.294017
1110057K04Rik	0.000851816	0.798037	-0.686121
Dzip3	0.000851816	0.282797	-0.353966
Lama2	0.000859999	0.619405	-0.126042
Kif24	0.00087968	0.546308	-0.417557
Ndn	0.00087968	-0.0661646	-0.325057
Mrpl30	0.000885729	0.289195	0.542618
9930021J03Rik	0.000896054	0.438447	0.395577
Tmprss11d	0.000897044	0.437819	0
Txnl4b	0.000901247	0.722409	0.0805987
Pde1c	0.000903858	0.698627	-1.76481
Kptn	0.000905301	0.682688	-2.34808
Prss53	0.000906219	0.973784	0.446303
2510003E04Rik	0.000912962	0.359857	-0.431444
Nudt19	0.00091583	0.352858	0.538825
Ept1	0.00091583	0.0811253	-0.154216
1810014B01Rik	0.000918189	0.851582	0.580204
Ado	0.000919118	0.572547	0.357463
Lmo2	0.000925095	0.950563	-1.77475
Ric8b	0.000925095	0.426252	0.907906
Mrpl52	0.000931589	0.405546	0.102808
Pan3	0.000932708	0.290341	-0.604121
Syne1	0.000933238	0.228875	-0.0833585
Arid5b	0.000934047	0.941257	0.208746
Edf1	0.000935175	0.273441	-0.0548611
St6gal2	0.000935175	-0.51938	2.37045
Nup205	0.00094477	0.761864	-1.29646
Psma3	0.000957088	0.336913	0.0481461
Ruvbl1	0.000962298	0.35338	0.286878
Tmem106c	0.000966889	0.879989	0.310087
Csnk2b	0.000968887	0.294908	0.610402
Xpot	0.000984125	0.401144	0.697901
Manbal	0.000987423	0.738361	-1.08949
Fam108a	0.000991288	0.399338	-1.66584
Bicc1	0.000994625	0.621125	-0.102476
Ccnt2	0.00100192	0.493162	0.0580578
Gm6225	0.00100555	1.61934	-0.225131
Pcdhb17	0.00100915	1.59958	1.14452
Gm11110	0.00101761	1.88792	-0.995231
Wdr36	0.00101872	0.68953	0.506839
Rpgr	0.00101986	1.14259	-0.0427455
4930468A15Rik	0.00102269	1.59569	0
Churc1	0.00102289	0.36478	-0.0354459
Zbtb4	0.0010385	0.421307	-0.389062
Slc25a44	0.0010475	0.526601	0.818809
Plac1	0.00105071	2.07717	0
Slc25a11	0.00105071	0.297026	0.672384
Herc6	0.00105496	1.35562	0.737496
Prpf40b	0.00106129	0.520857	-0.385646
Lmo3	0.00106136	0.407969	0.217369
Rab9	0.00106649	0.444207	0.0415395
Fbxw11	0.00106739	0.385827	0.177717
Smarcb1	0.00107535	0.428763	0.420499
Btg2	0.00110253	1.30402	0.241451
Slc46a1	0.0011104	1.05912	0.228046
Zp3r	0.00113433	1.73756	-0.0259349
Nsf	0.0011355	0.158803	0.315286
Psca	0.00113822	2.15466	-0.14847
Plekhm3	0.00114562	0.508285	-0.119877
Vars	0.00115125	0.534768	-0.802768
Sap30	0.00115299	1.44764	-0.481247
Ap3b1	0.00116224	0.555473	0.359707
Mrc1	0.00116485	1.05591	0
Tmem81	0.00116559	0.167611	-0.581546
5430437P03Rik	0.00116836	0.28454	0.366408
[truncated: 15,069 more rows]

## Sheet: Pvalb_Wt1
	BH_adj_Fisher_p	Pv_FC	PvalbWt1_FC	Tasic marker?	>2 fc in all datasets?
Prss23	2.34868e-107	5.53906	1.57009
Adm	1.05217e-106	5.15996	2.20934		y
Pvalb	5.76779e-100	3.59894	2.30602	1	y
Slit2	2.3139e-98	5.60068	1.2229
Scn4b	3.02073e-97	4.39469	1.28749
Cartpt	7.70411e-90	5.30014	-0.480371
Kcna1	8.41925e-85	3.04128	1.81972
Hapln4	2.23564e-83	3.31391	1.72089
Tac1	2.64833e-83	6.10024	-3.11517	-1
Bag3	4.30745e-83	4.27822	0.556822
Nog	4.30745e-83	3.20298	1.52516
Gabra1	3.2726e-82	2.60535	1.28524
Syt2	1.07001e-81	3.42218	1.80926
Sparcl1	2.90686e-81	1.59254	1.43851
Vamp1	2.06438e-79	2.74107	1.8404
Cplx1	2.64606e-79	1.32262	1.22154
Esrrg	1.40129e-78	2.33246	1.72793
Adamtsl5	2.02784e-78	2.33386	2.49113		y
Phlda1	2.02784e-78	2.7256	1.35113
Eya4	2.5411e-78	2.86687	1.43583
9930013L23Rik	2.57423e-78	3.19271	1.06073
Btbd3	7.13e-78	2.95953	1.4527
Gabrb2	1.6999e-77	2.18767	0.988552
Kcnab3	2.26035e-77	3.20722	1.36315
Ndrg4	2.74147e-77	1.52861	0.684669
Cox6a2	1.22881e-76	2.76518	1.43642
Iqgap2	2.80275e-76	3.35626	1.18144
Nefh	5.39708e-76	2.12453	1.91296
1190002N15Rik	6.15517e-76	2.94731	1.62432
Dynlt3	1.55622e-75	1.85466	0.965983
Dock4	1.91195e-75	2.75609	1.23459
Kcna2	3.40778e-75	1.91751	1.19259
Nme7	1.58856e-73	1.21055	0.712932
Cckbr	5.53879e-73	3.19191	0.862163
Cox6c	1.17307e-72	0.983519	0.508234
Etv6	3.09453e-72	2.39367	1.62256
Kcnc2	7.05902e-72	2.12899	0.815315
Slc24a2	1.05894e-71	1.72648	1.3048
Rapgef5	1.09283e-71	2.69519	1.07359
Cox7c	1.15783e-71	1.12059	0.593914
Ppargc1a	1.15438e-70	2.14398	1.06229
Ndufa6	1.20281e-70	0.871131	0.624182
Kcnab1	3.56174e-70	1.35747	1.52502
Osbpl1a	6.27142e-70	1.60403	1.68975
Atp2a2	1.15251e-69	0.977801	1.13631
Bend6	2.65433e-69	1.34206	1.03519
Atp5g3	2.42728e-68	0.835968	0.645744
Cntnap4	3.84116e-68	2.10162	1.06478
Ghitm	1.26734e-67	1.57158	0.403834
Cacna2d2	2.53004e-67	2.02115	0.687042
St6galnac5	6.57233e-66	4.05116	-1.3163
Cds1	1.10947e-65	2.14598	1.17605
1190002H23Rik	1.36737e-65	2.3764	1.88015
Gabrd	2.58191e-65	2.18448	1.69982
Atp5c1	3.00173e-65	1.00362	0.472207
Me3	3.41042e-65	1.68281	1.16703
Rnf144b	3.4315e-65	2.13279	0.897916
Scn8a	4.24547e-64	1.26719	1.05941
Fmn1	1.45095e-62	1.70814	1.77878
Luzp2	1.73574e-62	1.75723	1.62873
Gpr125	2.26881e-62	2.78782	1.10385
Gabra4	2.51205e-62	2.25923	0.620182
Atrnl1	4.58819e-62	1.66865	0.800629
BC024659	7.20029e-62	1.19208	0.86445
Prkacb	9.85197e-62	1.08907	0.660482
Rab6b	1.26406e-61	0.830622	0.359919
Rufy3	6.09193e-61	1.00878	0.503806
Akr1c18	6.51924e-61	2.87	2.47189		y
Cacng2	9.08333e-61	1.52174	0.820484
Atp1b1	1.05629e-60	0.745396	0.778453
Uqcrh	1.05629e-60	0.867743	0.578347
Scn1a	1.20486e-60	1.08943	1.0585
Tmem132c	1.90082e-60	1.80081	1.43712
Adamts1	2.42174e-60	2.51331	0.867555
Etl4	2.63535e-60	1.54151	0.660357
Tmem151b	3.56175e-60	1.7963	0.989063
Mitf	3.66029e-60	2.09751	1.41552
Got2	3.67987e-60	1.28242	0.462671
Calm3	4.41465e-60	1.07362	0.0847342
2310016M24Rik	9.39813e-60	1.10174	0.448755
Slc3a1	1.46479e-59	1.27006	-0.154117
Mdh2	4.85171e-59	0.912394	0.359305
Slit3	1.20554e-58	3.30816	-0.0421111
Serpini1	1.879e-58	1.43472	0.556679
Ndst3	2.65833e-58	3.0708	-1.13016
Ndfip2	4.02254e-58	1.16258	1.11257
Got1	4.7338e-58	1.01501	0.85438
Cpe	5.95218e-58	0.983817	-0.122337
Ppp2r2b	1.50033e-57	1.01663	0.577049
Pcmtd1	2.1197e-57	1.21545	1.30506
Inpp5j	2.83971e-57	1.8255	1.23867
Ephx4	3.67031e-57	1.84615	0.566433
Capn2	1.05292e-56	1.49275	1.30972
Slc32a1	3.4661e-56	0.872637	0.102011
Cycs	4.49572e-56	0.682437	0.742756
Kcnj4	4.82506e-56	2.42743	0.509998
Ankrd29	5.12791e-56	1.83905	0.923124
Ptprm	5.31937e-56	1.92333	0.130983
Jhdm1d	1.01484e-55	1.57683	1.02054
Pitpna	1.10359e-55	0.843372	0.767148
Syt7	1.33666e-55	1.49341	0.750304
Acan	1.75812e-55	2.70031	1.08414
Gabrg2	1.77365e-55	1.14736	0.713438
Spag9	2.12635e-55	1.18686	0.504507
Kcnh7	2.44777e-55	1.29801	1.65306
Gm13629	3.65575e-55	1.50356	1.61027
Pomp	3.69117e-55	0.96798	-0.0136553
Sdcbp	7.51417e-55	1.35013	0.818689
Slc35f3	8.21244e-55	1.82224	1.03438
Strbp	1.90498e-54	0.759414	0.804051
Ppip5k2	1.97739e-54	1.91282	1.19828
Rassf4	2.11393e-54	2.53814	1.0253
Trpc3	2.95999e-54	1.84489	2.30641
Hadhb	3.34627e-54	2.07765	0.632943
Tmem44	5.23173e-54	1.98044	1.25758
Btbd11	5.29702e-54	1.73154	0.973994
Sytl2	1.01721e-53	2.19718	1.15946
Agtrap	1.10756e-53	3.11078	0.704287
Lpl	2.35804e-53	1.89127	0.896818
Fibin	2.84736e-53	3.00852	-1.18098
Cox8b	3.63789e-53	2.69181	1.6154
Tmem108	5.18476e-53	1.30224	1.48582
App	5.92608e-53	0.829876	0.0945292
Lrrc38	1.10962e-52	1.88478	1.58542
Snap25	2.33897e-52	0.738671	0.528996
Rcan2	2.76632e-52	0.91874	0.591896
Adamts8	3.01043e-52	1.52378	1.9761
Lrrtm2	3.44233e-52	2.01233	0.302751
Eif5a2	5.22352e-52	2.07418	0.997853
Lsamp	6.26855e-52	0.926888	0.325651
Ttc39b	7.70578e-52	1.78879	0.878627
Setd7	7.74113e-52	1.00467	0.629751
Bcan	8.3838e-52	1.72872	1.76567
Rasgrf2	8.5843e-52	1.83885	-0.133387
Slc25a5	9.76308e-52	0.689883	0.687904
Kcnc1	1.27812e-51	1.07981	1.2271
Acsl3	1.28873e-51	1.04017	1.65304
Kif5c	1.29671e-51	0.809296	0.333125
Casz1	4.37399e-51	1.78385	0.618948
Tcte1	4.49196e-51	1.77072	0.475522
Ttbk2	4.92516e-51	0.930591	0.553288
Tspan9	7.18034e-51	2.05897	0.607913
Mme	8.81811e-51	2.54742	0.910802
Gfra2	1.33663e-50	3.02507	-1.02327
Cend1	1.57801e-50	0.790309	0.582047
Kcnj9	2.34464e-50	1.9798	0.794978
Idh3a	3.25694e-50	0.928473	0.663987
Ldhb	3.40595e-50	0.642525	1.26312
Itpr1	4.7962e-50	1.46335	1.52934
Kcns3	1.00463e-49	1.52142	1.43495
Myof	1.50096e-49	2.60276	-0.232757
Gpcpd1	1.72231e-49	1.34687	1.15132
Tcap	1.72231e-49	1.47968	1.85318
Mtap7d2	1.76227e-49	0.961511	0.519068
Kcng4	1.82203e-49	2.00193	1.75049
Ctnna1	2.19787e-49	1.64916	0.612862
Fam43a	2.21495e-49	1.87574	0.567122
Kcnip2	2.34184e-49	2.12574	1.85159
Sgpp2	3.25268e-49	2.44432	2.132		y
Nefl	4.54034e-49	2.20488	1.01416
Hcn1	7.36234e-49	1.20368	0.702428
Cabp1	1.04159e-48	1.92586	0.960296
Prickle1	1.9318e-48	1.43559	0.535726
Gpr83	1.93606e-48	2.7052	0.426339
Scn9a	4.25238e-48	1.5857	-0.0943652
Arhgef3	4.42184e-48	1.38065	1.22852
Cd164	5.12535e-48	1.50818	0.984175
Mrps36	9.23184e-48	1.38676	0.579364
Fam81a	9.53043e-48	1.90716	0.777505
Arhgap5	1.24275e-47	1.42692	0.825104
Pdzrn3	1.394e-47	2.1969	0.534509
Rab37	1.61871e-47	3.2653	-0.0814168
Pdha1	1.63407e-47	1.0604	0.412181
Hhatl	1.70151e-47	1.47019	1.79888
Wee1	1.8956e-47	2.07051	1.25723
Adssl1	2.10954e-47	1.75223	1.30829
Rab40c	4.09204e-47	1.13175	-0.491338
Polr2k	5.75838e-47	1.75399	-0.126377
Ndufb10	6.35002e-47	0.726666	0.413177
Tmem14c	1.08446e-46	1.61182	0.583733
Tmsb4x	1.48802e-46	0.859001	0.539899
A030009H04Rik	1.55748e-46	0.91503	0.0922826
Fam135b	1.59962e-46	1.16606	1.45684
Armcx3	1.63381e-46	1.12056	0.553472
Rgs4	1.68596e-46	2.31529	-1.05886
Satb1	1.85893e-46	1.39967	0.15601
Mtap1a	2.08519e-46	1.11097	1.10424
Gas6	2.96749e-46	1.15163	0.847259
Hspb8	3.11085e-46	2.43539	0.0827094
Uqcrfs1	3.21114e-46	0.915368	0.440677
Tmem65	4.01305e-46	0.945996	0.538924
Chchd3	4.01529e-46	1.02035	1.14546
Cox7a2	4.47711e-46	0.668692	0.537667
Ndufb3	5.85576e-46	1.01502	0.256816
St6gal2	6.79671e-46	1.74775	-1.13167
Sema7a	7.71976e-46	1.5377	1.11705
Cox5a	9.35387e-46	0.857188	0.5402
Cyfip2	9.63755e-46	0.963125	0.216632
Lgi3	1.1759e-45	1.32421	1.32829
H2afz	1.7226e-45	0.762022	0.186656
Dnaja2	1.90538e-45	0.934644	0.321927
Epb4.1	1.95062e-45	1.43515	1.28495
Abr	2.28409e-45	0.735767	0.552683
Hsbp1l1	3.71738e-45	2.49559	1.78508
2010107H07Rik	3.92603e-45	1.86127	0.810087
Plch2	3.92603e-45	1.34957	0.629469
Clip4	5.80685e-45	1.32897	0.718704
Mypn	6.39801e-45	1.50457	1.51061
Kcnma1	7.11603e-45	0.936576	0.855228
Ccdc41	1.01169e-44	2.06239	0.827815
Wipf3	1.23057e-44	1.48	0.836313
Gria3	1.51772e-44	1.42033	0.299075
Rasl11b	1.51772e-44	2.46262	0.213634
Fgf12	1.67834e-44	0.518144	1.04647
Brip1	1.68202e-44	1.10455	0.108053
Etfa	1.7171e-44	1.24584	1.0254
Aes	2.09907e-44	1.01986	0.121584
Phox2a	2.74734e-44	3.03298	-0.000389865
Usp25	3.438e-44	1.4727	0.596509
Pkp4	3.50877e-44	0.950884	0.681273
2010107E04Rik	6.89475e-44	0.690165	0.674171
Ank2	6.89475e-44	0.883636	0.389934
Atp5e	7.71998e-44	0.772669	0.511729
Ank1	1.10947e-43	1.11915	1.06256
AI593442	1.14084e-43	1.22141	0.558043
Armcx1	1.23802e-43	1.35624	0.372536
Ntrk3	1.80079e-43	1.54433	-0.421634
Tmem50b	1.80079e-43	0.779388	1.18228
Fam164a	2.57979e-43	1.35124	0.942001
Nr1d2	2.57979e-43	1.29068	0.647621
Tgfbr2	4.49051e-43	2.35165	1.31897
Ppp2r2c	4.76989e-43	0.876883	0.349697
Lancl3	4.8971e-43	1.78349	0.3718
Abca5	5.81492e-43	1.32157	0.594643
Lifr	6.13988e-43	1.02509	2.00691
Ndufaf2	1.04195e-42	1.58337	0.97745
Luzp1	1.26661e-42	0.972557	1.08508
Adarb1	1.62677e-42	1.05975	0.998256
Man1c1	2.15148e-42	1.42436	1.51129
Fut9	2.31589e-42	1.05965	0.622042
Nefm	2.82969e-42	1.92089	1.09287
Scn1b	3.57957e-42	1.40469	1.08383
Pcbp2	5.60015e-42	0.782333	0.0669763
Cap2	5.74188e-42	1.32362	0.914312
Laptm4b	8.56516e-42	1.11177	0.997004
Rnf6	8.91765e-42	1.36901	0.34708
Moxd1	9.88718e-42	2.03396	-2.11605
Lmo2	1.0157e-41	2.30382	-0.227035
Nfe2l1	1.14984e-41	0.911165	0.435414
Sfxn5	1.6075e-41	1.24593	1.23716
Frmpd1	1.83185e-41	1.85065	0.926967
Gprc5b	1.85177e-41	1.36727	1.45883
Suclg1	2.05002e-41	0.714596	0.335788
Paqr4	2.31422e-41	1.267	1.10803
Ndufa12	2.46059e-41	0.731677	0.444718
Cox17	3.12785e-41	1.07033	0.0426557
Tmem25	3.36455e-41	1.61815	0.684548
Cerk	3.94835e-41	1.07286	1.21234
Iqsec1	4.42501e-41	0.881362	0.683479
Abhd3	5.04669e-41	2.08034	1.28377
Neto2	6.57003e-41	1.26097	1.11353
Eif3j	7.15062e-41	1.13814	0.658986
Cdh7	7.72793e-41	1.01673	1.52526
Csde1	7.84986e-41	0.75148	0.360051
Ube2j1	1.00842e-40	0.983475	0.221803
Map3k12	1.12362e-40	0.826528	0.190392
Nos1ap	1.14347e-40	1.61927	0.132354
Adamts15	1.20838e-40	1.48015	1.29116
Oaz2	1.21074e-40	0.965447	0.396993
Arap2	1.58641e-40	1.44348	1.05316
Kcnc3	1.93176e-40	1.48827	0.953188
Cops7a	2.36634e-40	1.12132	0.0665229
Dld	2.42359e-40	1.15807	0.414593
Manba	2.51246e-40	1.06979	1.36216
Rock2	3.13264e-40	1.01223	0.286799
Kctd9	3.31526e-40	2.13833	1.1511
Rerg	3.87213e-40	1.96867	1.32686
Atp13a3	7.04868e-40	1.10828	0.457637
Wdr37	7.0498e-40	0.946619	0.762303
Tmem70	7.19068e-40	1.24794	0.387926
Rnf157	7.29452e-40	0.79064	0.681686
St8sia1	7.87734e-40	1.28141	0.966801
Cabyr	8.0883e-40	1.27445	1.40829
Plcl1	9.0652e-40	1.69403	-0.209601
Pgam1	9.16519e-40	0.747786	0.28709
Mrpl18	1.04704e-39	0.931825	0.559181
Map3k9	1.08201e-39	1.10365	0.732098
Stard13	1.43542e-39	2.26948	-0.225649
Ube2d3	1.43767e-39	1.07646	0.371013
Manea	1.51675e-39	1.75774	0.794324
Ift27	1.52079e-39	1.77926	0.472516
Cox5b	1.59874e-39	0.567894	0.131992
Tmem218	2.14718e-39	1.52917	0.98761
Rnf150	2.30003e-39	1.58928	0.586633
Trnp1	2.31e-39	0.9359	1.19511
Ublcp1	2.53133e-39	1.09895	1.00906
Eif1b	2.54127e-39	0.868217	0.219082
Sh3bgrl2	3.05154e-39	1.78722	1.29915
Prkca	3.30769e-39	1.11483	0.65226
Ank	3.79514e-39	1.02777	0.370138
Golim4	6.43194e-39	1.92334	0.733166
Lpgat1	8.22346e-39	0.785419	0.472522
Nudt7	8.56819e-39	1.96573	0.839228
Rbfox1	1.13881e-38	0.864783	0.44329
Impa1	1.16299e-38	1.17687	0.9086
Nxph2	1.20472e-38	2.0626	-0.667042
Pigc	1.25225e-38	1.98779	0.536053
Kcnab2	1.37594e-38	0.862295	1.09059
Sirpa	1.39435e-38	1.19619	0.400838
Gnal	1.42892e-38	0.852616	0.476051
Nsf	1.57501e-38	0.513727	0.297339
Asb2	1.69762e-38	2.81169	0.437105
Srp9	1.80178e-38	1.37436	0.284196
Ahcyl1	2.47571e-38	0.777202	0.765947
Mkx	3.26862e-38	1.33	0.71148
Ddit4l	3.46541e-38	3.04761	-1.32985
Bcat1	3.61133e-38	0.940853	0.636153
Hspa4	3.78575e-38	0.813423	-0.0276604
8430410K20Rik	3.80908e-38	1.17057	0.544753
Epdr1	3.97643e-38	1.07423	0.580298
Idh3b	4.49573e-38	0.808373	0.428729
Mppe1	4.59174e-38	1.46499	0.102431
Aff1	4.92381e-38	2.22725	0.294756
Sucla2	6.15921e-38	0.850586	0.460579
B3galtl	6.5439e-38	1.71959	0.541047
Synj2	6.65161e-38	1.55417	-0.552114
Dexi	7.19981e-38	1.04864	0.480998
Fam114a1	7.67736e-38	1.9703	-0.293478
Spsb4	7.67736e-38	1.52552	1.09562
Stac2	7.86745e-38	1.23808	0.752094
Hunk	8.80435e-38	1.36245	0.560313
Plcxd3	9.32245e-38	0.453289	1.43923
Glcci1	9.57466e-38	1.40194	0.675428
Hectd1	1.07584e-37	1.0094	-0.324795
Steap2	1.10617e-37	1.24879	0.745811
Uqcrq	1.1728e-37	0.490525	0.531074
Glrx	1.19837e-37	0.981323	0.667675
Sphk1	1.27367e-37	1.80186	1.75154
Etv1	1.40155e-37	2.96685	-1.35914	1
Uqcr10	1.54462e-37	0.597148	0.405281
Camk2g	1.62921e-37	0.912897	0.831695
Wdr13	1.6761e-37	1.38871	0.258594
Cdh18	1.9037e-37	0.957429	1.2232
Pbx2	2.05686e-37	1.95886	0.344525
Trpm2	2.3289e-37	1.0854	0.446644
Unc80	2.37391e-37	0.944904	0.320385
Zfp367	2.37391e-37	1.09183	0.824576
Cox10	2.38214e-37	1.33421	0.461236
Specc1	2.38214e-37	1.23859	0.772697
Nek7	2.47661e-37	0.930442	1.34847
Rtn4rl1	2.47661e-37	1.09353	1.28575
Acyp1	3.45974e-37	1.31066	0.977862
Fez2	3.61559e-37	1.3336	0.67742
Myo5a	3.64049e-37	0.635899	0.520543
Gyk	4.38081e-37	1.35014	0.606867
Runx2	4.99731e-37	1.40949	0.889182
Il1rapl2	5.87089e-37	1.77997	0.586367	1
Dcbld2	6.08939e-37	1.22835	0.46822
Ociad1	6.08939e-37	0.7403	0.0250291
Gm13446	6.79483e-37	2.63168	0.379081
Stk39	7.53913e-37	0.965212	0.866098
Slc38a1	7.90591e-37	0.728053	0.420493
Kcns1	8.03646e-37	2.37415	0.76121
Lmo3	8.43369e-37	1.44983	0.85678
Mcf2	9.31767e-37	1.39669	0.847889
Wif1	9.92354e-37	2.10717	0.0908761
Gabra5	1.28025e-36	1.89063	-0.553765
Enox1	1.38343e-36	0.819359	0.465047
Nudt4	1.54077e-36	0.705769	0.897252
Wisp1	1.69094e-36	2.43972	0.195501
Mgst3	1.70485e-36	0.816827	0.908588
Napg	1.80301e-36	0.782135	0.482822
Arhgef10l	1.96335e-36	1.48391	0.237676
2410022L05Rik	1.9831e-36	1.13937	-0.325668
BC052040	2.23159e-36	1.40102	0.29783
Klf3	2.3248e-36	1.38031	0.896263
Golph3	2.62751e-36	1.33624	0.527615
Coq7	2.72945e-36	1.4103	0.239555
Fh1	3.54844e-36	1.07626	0.108201
Cstf2	3.70813e-36	0.917335	0.0805579
Car2	4.09017e-36	0.971655	1.35778
Nlk	4.677e-36	0.863718	0.571695
Arhgap26	5.08847e-36	0.983721	-0.0945232
Grm3	6.30058e-36	1.65538	0.572719
Tmem135	6.40638e-36	0.900284	0.772691
Fbxo32	6.93053e-36	2.3798	0.87715
Cib1	7.22638e-36	2.64324	0.209867
Ndufb4	7.63338e-36	0.80333	0.263964
Fam179b	7.98198e-36	1.47523	-0.0576719
Zfp365	9.53604e-36	1.09867	0.713465
St5	1.42447e-35	1.3944	1.00417
2610029I01Rik	1.45505e-35	1.01755	1.04441
Stambpl1	1.50651e-35	1.36516	0.845928
Uqcc	1.89399e-35	0.931026	0.423152
Sox5	1.90367e-35	1.27099	0.331928
Usp8	2.05847e-35	0.742243	0.4771
Ret	2.08157e-35	2.03378	0.135232
Mansc1	3.09223e-35	1.71293	1.4511
Ankrd34b	3.65606e-35	0.913285	1.09617
Ccng1	5.4009e-35	1.80069	0.322492
Fabp3	6.13904e-35	0.67923	0.522624
Aktip	6.74403e-35	0.822196	0.291423
Pgam2	8.33339e-35	2.49207	0.621951
Cthrc1	9.37013e-35	1.77396	0.428464
Tsfm	1.09765e-34	1.80481	0.0922751
Nat8l	1.11653e-34	0.68112	1.20979
Ufsp2	1.16921e-34	1.12247	0.689137
Kcnj3	1.35352e-34	1.42706	0.595167
Cdc42ep3	1.75447e-34	1.51817	0.791409
Eny2	1.78163e-34	1.54081	0.295417
Lancl2	2.28248e-34	1.49936	-0.22302
Ndufs5	2.45874e-34	0.603528	0.41509
Chn2	2.7666e-34	1.53356	0.611442
Sfn	2.7754e-34	2.81504	0.500126
Atp5a1	3.39548e-34	0.424916	0.332615
Synm	3.54982e-34	1.81012	-0.0160917
Man1a2	5.73183e-34	1.03909	0.294832
Slbp	7.18688e-34	1.06864	1.13093
Adcy1	7.76324e-34	0.98955	0.58318
Mdh1	8.69295e-34	0.594438	0.664229
Camta1	9.02115e-34	0.548165	0.22205
Cd47	9.34723e-34	0.943645	0.358024
Abhd6	9.74892e-34	0.980297	0.862242
Ptgs1	1.05848e-33	1.83434	-0.403269
P2rx5	1.07591e-33	2.44381	0.682653
Cox15	1.15695e-33	1.31202	1.24563
Arhgef6	1.16591e-33	1.35168	0.975108
Tmcc1	1.17638e-33	0.590532	-0.206807
Ankrd24	1.3372e-33	1.31624	0.557273
Cntrob	1.54415e-33	1.88547	-0.141799
Bri3bp	1.69449e-33	0.756353	0.39885
Mgat5	1.6945e-33	0.548757	0.96407
Sorbs2	1.93254e-33	1.14717	-0.104813
Gpr22	2.09246e-33	1.43422	0.196157
Atp5b	2.11162e-33	0.455585	0.186643
Slc6a1	2.13223e-33	0.817578	0.498721
Lhfp	2.29983e-33	0.984377	1.15517
Glrb	2.30703e-33	0.662961	0.85634
Elk4	2.46059e-33	1.34453	0.809498
Ubxn2a	2.66397e-33	1.16713	0.598982
Ptpre	2.95944e-33	1.12072	0.121601
Nceh1	3.22362e-33	0.703066	0.575793
Sdhc	3.23124e-33	0.712739	0.28245
Ropn1l	3.23407e-33	0.972393	0.153872
Snph	3.50545e-33	0.86013	0.6529
Pcyox1l	3.53755e-33	1.27952	0.275203
Fastk	4.34765e-33	1.53958	0.284023
Klhl5	4.57978e-33	1.42601	-0.23349
Plau	4.69526e-33	1.92043	1.72653
Acp1	5.23926e-33	1.05526	0.0337695
2610507B11Rik	5.3008e-33	0.649904	0.479807
Rbp4	6.02346e-33	1.65091	-2.19196
Aco2	7.7004e-33	0.691652	0.53122
Kpna6	7.7004e-33	0.820805	0.694424
Arl15	7.82732e-33	0.896088	0.0999443
Scrn3	8.04831e-33	1.52963	0.825415
Kitl	1.03689e-32	2.37528	-0.292679
Hiat1	1.05578e-32	1.3652	-0.203925
Ppp3r1	1.05832e-32	0.731764	-0.17518
Hes1	1.13121e-32	2.27502	0.659119
Ttll7	1.17597e-32	0.914767	0.840612
Mef2c	1.33002e-32	0.904834	0.694994
Dlst	1.40314e-32	0.816392	0.241513
Gnl1	1.41094e-32	0.67784	-0.139818
Sipa1l2	1.55223e-32	1.037	0.0790587
Parm1	1.6931e-32	0.795687	1.05713
Pik3ca	1.75185e-32	0.817148	0.685298
Sacs	1.77689e-32	1.21536	0.483808
Kctd17	2.29826e-32	0.697394	1.27359
Hs3st1	2.36456e-32	1.00894	1.32164
Mafb	2.36742e-32	0.915914	0.693426
Mzt1	2.47209e-32	1.09507	0.22232
Sacm1l	2.66033e-32	0.792646	0.775128
Arhgef9	2.88835e-32	0.757838	0.090512
Grin2c	3.52712e-32	3.13765	0.01616
Ddt	3.67725e-32	0.989586	1.04229
Scrt1	3.79129e-32	1.02547	0.311056
Slc7a14	3.86607e-32	0.976657	-0.107764
Bcl2l11	3.88478e-32	1.57377	0.966298
Uqcrc2	5.70609e-32	0.570149	0.352512
Ets1	5.72831e-32	2.32507	0.81627
Pcdh17	6.02541e-32	1.07468	-0.93114
Gm13889	6.59226e-32	0.917818	0.127058
Ndufb8	7.2405e-32	0.400793	0.579645
Iqck	7.44758e-32	1.06359	1.06861
Ndufaf4	7.86284e-32	1.28682	0.470802
Fam103a1	8.92052e-32	1.013	0.115504
Reep4	1.1763e-31	1.24263	-0.0131178
Lgi2	1.369e-31	1.24064	0.336914
1810012P15Rik	1.37967e-31	1.35861	0.18583
Shmt1	1.46106e-31	2.57064	0.554884
Zbtb7a	1.47533e-31	0.91397	0.457206
Fundc2	1.53461e-31	1.02669	0.531134
Il1rapl1	1.63525e-31	0.707323	0.346305
Zfp703	1.77295e-31	1.88562	0.338627
Atp6v1d	2.01683e-31	0.7159	0.263871
Habp4	3.2497e-31	0.846194	0.32225
Tspan12	3.70366e-31	1.38746	0.783086
Arnt2	3.89275e-31	0.980113	0.00410797
Chn1	4.08179e-31	0.381153	0.737567
Cacnb4	4.35976e-31	0.651767	0.22505
Kank4	4.37535e-31	1.91221	0.754566
Gabrg3	4.80718e-31	0.672883	0.801967
Phyh	5.63653e-31	1.03717	0.338931
Aldh5a1	5.83975e-31	1.04419	0.657461
Krcc1	6.06948e-31	2.03401	0.399998
Mybpc1	6.98749e-31	-0.301983	1.48603
Sncb	7.09333e-31	0.652982	0.456721
Flt3	7.85345e-31	1.04633	0.716937
Nmnat1	9.21089e-31	2.05421	1.15783
Grm5	1.49206e-30	1.02191	-0.140557
Oxr1	1.49385e-30	0.503762	0.425459
Dlat	1.675e-30	0.926423	0.825462
Lrrc4	1.70442e-30	1.05211	0.899631
Cbx7	2.20734e-30	1.24992	0.215058
Cyc1	2.22062e-30	0.582114	0.386567
Impa2	2.2381e-30	1.88073	0.719895
Atp8b2	2.33445e-30	1.34446	0.75637
9330182L06Rik	2.54402e-30	0.935656	0.501439
Kctd1	2.90101e-30	1.65633	-0.538102
Hibadh	2.97387e-30	0.897496	1.14743
Trps1	3.06092e-30	-1.03909	1.23111
Clec16a	3.15449e-30	0.911186	0.604445
1300010F03Rik	3.23987e-30	0.808141	0.436957
Cyp2j6	3.26605e-30	2.00562	1.04477
Cdk9	3.35165e-30	1.28478	0.0473913
Gng13	3.47911e-30	1.40495	0.0390105
Ndufs1	3.59605e-30	0.635807	0.657829
St3gal6	4.68136e-30	1.09823	0.984165
Sgtb	4.84163e-30	1.28414	0.62699
Tmem30a	4.86094e-30	0.729268	0.416106
Kcnh2	5.00543e-30	1.76812	-0.0453477
Cables2	5.1617e-30	1.21318	0.819799
Prkar1a	5.2949e-30	0.420009	-0.57379
Fgfr2	5.77671e-30	1.18873	0.852996
1810020D17Rik	6.00854e-30	1.25034	0.449648
Inppl1	6.26688e-30	2.26699	0.0913594
Vdac2	6.76102e-30	0.613866	0.244811
Agmat	7.03179e-30	2.65779	1.73659
Plch1	7.30864e-30	2.27218	0.276166
Kazald1	8.41287e-30	1.53897	0.509306
Plxna4	9.28123e-30	0.894913	0.669974
Myo1b	9.69186e-30	1.58605	0.71409
Hnrnph2	1.01078e-29	0.700097	-0.287704
Slc20a1	1.06149e-29	1.15675	0.00809233
Lekr1	1.06962e-29	1.13231	0.487728
Hlf	1.37532e-29	1.18093	0.800566
Oprd1	1.50596e-29	1.68754	0.388064
Pabpn1	1.57053e-29	0.82621	-0.203353
Arpc5l	1.58942e-29	0.779375	0.179379
Chchd10	1.64393e-29	0.601613	0.645037
Eif4g2	1.82788e-29	0.545482	0.0927889
Hapln1	1.87779e-29	1.0072	-0.113553
Mtx3	2.02869e-29	1.46298	0.696083
Fam19a2	2.04563e-29	0.889841	0.93048
G730013B05Rik	2.04563e-29	2.83112	-0.0595029
Atp6v1h	2.09644e-29	0.764552	0.1476
Lypla1	2.53634e-29	0.827956	0.840337
Pak6	2.59808e-29	1.14848	0.325268
Arf5	2.60456e-29	0.943883	0.572782
Man2a2	2.60456e-29	0.789411	0.574932
Pdcl	2.79454e-29	1.32978	0.634143
Eif5	2.91189e-29	0.65201	0.258148
Tnfrsf12a	3.3702e-29	1.23925	1.35847
Snd1	3.46518e-29	0.87668	-0.0243291
Nudt3	3.63321e-29	0.620024	0.192392
Cdk18	3.66155e-29	2.10584	0.283328
Chchd1	3.95972e-29	0.996493	-0.0171496
Ncs1	4.62394e-29	0.508098	0.938111
Lbh	4.66097e-29	0.95263	0.0770147
Sec14l2	4.75763e-29	1.38356	0.298635
Srpk2	5.35894e-29	0.580748	0.00731841
Klhl32	6.00502e-29	1.11332	0.266701
Fhdc1	6.06491e-29	2.70517	0.363524
1700020I14Rik	6.14246e-29	1.05092	1.03424
Sfmbt2	6.49758e-29	1.32266	0.569851
Ifrd1	7.25619e-29	1.02483	0.60645
Armc1	7.79212e-29	1.06018	-0.0556445
Ndufa4	9.50166e-29	0.450739	0.487035
Gsg1l	1.08944e-28	1.77081	0.0541884
Plxnc1	1.12866e-28	1.08961	0.0298281
Sod2	1.1729e-28	0.612713	0.18885
Sdha	1.34218e-28	0.599786	0.0872194
Tbc1d24	1.52923e-28	0.934049	0.287809
Pkmyt1	1.83582e-28	1.75313	-0.117544
2410076I21Rik	2.15317e-28	0.617885	-0.264864
Myl1	2.47098e-28	1.69354	-3.73275
Rab5a	2.8762e-28	0.751929	0.399068
A330023F24Rik	2.90243e-28	1.32654	0.0921507
Hspa12a	3.18534e-28	0.753791	0.99351
Pcyt1a	3.77317e-28	1.0391	0.435867
Zfp91	3.93228e-28	0.766973	0.519539
Bambi-ps1	4.16627e-28	2.49185	-0.325013
Prrg4	4.23496e-28	1.95104	-0.0286359
Syde1	4.6229e-28	1.68332	0.258825
Adora1	4.8661e-28	0.997266	1.26477
Atp5j2	5.17185e-28	0.357171	0.538733
Pnkd	5.35852e-28	0.656507	0.407669
Rhbdl3	5.78442e-28	1.53386	0.313469
Nap1l2	5.84881e-28	0.944984	0.13323
Dlg4	6.67319e-28	0.895039	-0.492985
Akr1b10	6.79267e-28	1.38836	0.502427
Npnt	7.13524e-28	2.57134	1.47817
Mmp16	7.39208e-28	1.00727	0.0949579
Phb2	7.9203e-28	0.746555	0.325195
Bag2	8.62175e-28	1.34863	-0.440973
Kif21a	9.62415e-28	0.781953	-0.209882
Myo5b	1.09036e-27	1.41859	0.527053
Rnf34	1.09036e-27	0.919408	0.4608
Entpd4	1.11826e-27	0.68987	1.17107
Chrm4	1.5282e-27	1.22138	1.02743
Arl6ip5	1.55838e-27	1.48125	0.0184675
Zfp523	1.6071e-27	1.06718	0.745966
Dnm1l	1.62062e-27	0.845396	0.288033
Wfs1	2.05268e-27	1.94672	0.557462
Klf12	2.23788e-27	0.768723	0.65766
Ubqln1	2.51177e-27	0.631359	0.146357
Grsf1	2.74355e-27	0.477475	0.843014
Pdhx	2.90471e-27	0.943499	0.370299
Cdc27	3.06438e-27	0.776826	0.371833
Syne1	3.17122e-27	0.749109	-0.118856
1110058L19Rik	3.53926e-27	1.20189	0.527072
Fam36a	3.71762e-27	0.81881	0.573573
Snx7	3.73247e-27	1.62661	-0.345651
Igsf11	3.7874e-27	1.07477	-0.0232055
A330050F15Rik	3.82951e-27	1.11403	0.569438
Chd4	4.05303e-27	0.717078	0.307524
Psma1	4.36933e-27	0.759393	-0.0750535
Exoc4	4.8228e-27	0.785746	0.0750936
Ciita	4.86027e-27	1.45117	0.202743
Ankrd40	4.90541e-27	0.815152	0.626358
Acox3	6.15348e-27	1.42872	0.886603
Entpd7	6.49169e-27	1.01624	1.31842
BC003331	6.84686e-27	0.931055	0.398445
Paqr7	6.97021e-27	1.07967	0.28292
Mtmr2	9.79282e-27	1.01559	0.743104
Sec11c	1.19561e-26	0.890457	-0.044756
Wwp1	1.2233e-26	0.90005	0.254602
Gbas	1.31256e-26	0.694513	0.382984
Slc16a1	1.53866e-26	1.55645	0.0848709
Hnrnpm	1.56071e-26	0.881525	-0.751938
Fam49b	1.6464e-26	0.736416	0.130472
Fgf10	1.7237e-26	1.1934	-0.91973
5730455P16Rik	1.81089e-26	0.942321	0.275927
Chtf18	2.10957e-26	1.46682	-0.0702794
4930452B06Rik	2.24412e-26	1.72983	-1.0914
Mff	2.32059e-26	0.559837	0.612858
Spock3	2.46934e-26	0.596054	-0.433989
Slc6a8	3.37038e-26	0.863594	0.637394
4930558K02Rik	3.41559e-26	1.49638	0.0159658
Ctnnd2	3.95639e-26	0.621365	0.0375861
Lysmd2	3.97754e-26	0.700128	0.80471
Cpne3	4.12772e-26	1.91135	-0.0945669
Myo6	4.195e-26	0.991194	1.02338
AU019823	4.36976e-26	0.652146	0.277134
8430419L09Rik	4.74523e-26	0.901976	0.235259
Thrb	5.3167e-26	1.10791	-0.449551
B230120H23Rik	5.44044e-26	0.992935	0.0607262
Chchd2	6.18441e-26	0.505281	0.160931
Nap1l4	6.27193e-26	0.681388	0.102396
Rmnd5a	6.34576e-26	0.91079	0.444314
Tbc1d2b	6.39272e-26	0.909828	0.399335
Cmc1	7.17283e-26	1.1724	0.686951
Tmem184c	7.39424e-26	1.0227	0.585679
Fgf9	7.97814e-26	0.645767	1.11893
Phactr1	8.41353e-26	0.830996	-0.00825706
Trio	9.00953e-26	0.621044	0.48478
Tbc1d9	9.84947e-26	0.431023	-0.0834293
Atp2b1	1.01649e-25	0.748024	-0.0327233
2310008H04Rik	1.03952e-25	0.864885	-0.166885
Arhgap31	1.06168e-25	1.56383	0.394313
Ttll11	1.29705e-25	0.66867	0.755535
Ppif	1.35921e-25	0.962309	0.620219
Ndufc1	1.37546e-25	0.499192	0.51115
Cux1	1.38812e-25	0.675399	1.01852
1600012H06Rik	1.41557e-25	0.877983	-0.280177
Mrpl19	1.42693e-25	0.807547	-0.104091
Ckb	1.5954e-25	0.208066	0.778377
Man2a1	1.88563e-25	1.34203	-0.253099
Sirt3	2.22352e-25	0.687222	0.76161
Stau2	2.24246e-25	0.544945	0.112593
Prr16	2.24469e-25	1.78554	0.146036
2810002D19Rik	2.36847e-25	2.99318	-0.28615
Dip2a	2.3833e-25	0.841669	0.387007
Clstn3	2.512e-25	0.666291	-0.342997
Ppp3ca	2.5127e-25	0.559346	-0.139913
1110032A03Rik	2.6432e-25	1.08774	0.511549
Eif2ak4	2.82153e-25	1.19643	0.725389
Samd5	2.94938e-25	1.25925	0.736414
Adcy8	2.96283e-25	0.959937	-0.464712
Ubash3b	3.01054e-25	0.838627	0.627757
Fam160b1	3.20373e-25	1.07388	0.0539641
Id4	3.36858e-25	0.750534	0.979338
Gdf5	3.90046e-25	2.42679	0
Rictor	4.13722e-25	0.856779	-0.030259
Hist3h2a	4.41275e-25	1.11162	-0.272115
Tpm2	4.62677e-25	0.546653	1.39992
Cnnm1	4.92912e-25	1.01455	0.233114
Tpp2	5.04084e-25	0.947092	0.19459
Pak3	5.41921e-25	0.617999	-0.638797
Adam23	5.95611e-25	0.641538	0.569695
Rab11fip5	6.04259e-25	0.613997	0.716098
Mrps2	6.12019e-25	1.41868	0.0808336
Slmo2	6.4233e-25	0.731243	1.24346
Hnrnph1	6.68554e-25	0.537753	-0.149684
Abcd2	6.81904e-25	1.39886	-0.355503
Pdhb	7.03506e-25	0.583477	0.580584
Srsf1	7.52337e-25	0.632346	-0.0275591
Ampd3	8.24526e-25	1.76871	0.273041
1700028P14Rik	8.53651e-25	0.655218	-0.187629
4932702P03Rik	9.66661e-25	1.04702	-0.222381
Endod1	9.73067e-25	0.711899	0.608998
Hsd17b12	9.90949e-25	0.773023	0.0852184
Yaf2	1.13977e-24	0.899446	0.237887
Kcna6	1.15232e-24	0.8358	-0.256956
Zfp575	1.26744e-24	0.801125	-0.199512
Prdx3	1.28643e-24	0.857927	0.231134
Gca	1.30873e-24	1.06719	0.386037
Olfr288	1.41603e-24	2.21131	-0.0238333
Gmnn	1.46476e-24	1.23934	1.48792
6330503K22Rik	1.4934e-24	0.952017	0.362677
Zkscan4	1.51204e-24	2.1558	-1.00848
Rspo2	1.53004e-24	1.49152	-0.00273301
Hnrnpul2	2.17101e-24	0.577811	0.00712195
Ube2q2	2.1921e-24	0.815531	-0.0890478
Zfp704	2.53842e-24	0.942132	0.367972
E130303B06Rik	2.7741e-24	2.06121	-0.470338
Tpm1	3.10424e-24	0.565466	1.01677
Hrsp12	3.65914e-24	1.18513	0.852705
Mat2b	4.02682e-24	1.0042	0.359052
Ebag9	4.09544e-24	1.34029	-0.175078
Gdap1	4.09544e-24	0.794595	-0.066761
Tmem8	4.28418e-24	1.63164	0.501668
Copb2	4.74944e-24	1.06389	0.181858
Pkia	5.05027e-24	0.803312	0.13498
Snx1	5.38183e-24	0.872715	-0.0207711
Pcbp1	6.03555e-24	0.490668	-0.285566
Gpnmb	6.0816e-24	1.38394	1.06794
Rpe	6.36342e-24	1.5238	0.44732
BC030500	6.62366e-24	1.33483	-0.23505
Osgin2	6.67203e-24	1.39028	0.274454
Cep97	6.70211e-24	1.00716	0.704567
Cog6	6.86869e-24	0.927553	0.896616
Gfra1	7.66508e-24	1.25353	0.436258
Barx2	7.66707e-24	1.47976	0.59763
1700028J19Rik	7.7128e-24	1.88143	0.654502
Blvra	8.00127e-24	0.894216	0.852329
Ube3a	8.14004e-24	0.49284	0.0106534
Taok1	8.15072e-24	0.64656	-0.19856
Dazap2	8.84186e-24	0.749857	0.542808
Pmpcb	1.05321e-23	1.02332	0.247318
Ndufb5	1.05672e-23	0.39966	0.586706
Akap2	1.13323e-23	0.956771	-0.0272115
Dst	1.17576e-23	0.595742	-0.0279269
Glrx5	1.20833e-23	0.695136	0.264405
Crtac1	1.24269e-23	-0.61241	1.82857
Usp6nl	1.34781e-23	1.06595	0.959611
Cwc27	1.34992e-23	1.20645	0.0931857
Atp5g1	1.39464e-23	0.382022	0.664541
Eif2s3x	1.54282e-23	0.888151	0.0788045
Dhrs3	1.57309e-23	-0.0395679	2.11536
Tmem63b	1.68742e-23	0.75293	0.0946958
Nebl	2.16273e-23	0.544652	0.550551
Hspa4l	2.30217e-23	0.747989	0.872317
Ugp2	2.44245e-23	0.992841	0.195622
Edn1	2.49855e-23	2.78015	-0.5082
Gcc1	2.83686e-23	1.73267	-0.310413
Ccnb1ip1	2.94457e-23	2.58793	-0.293795
Ina	3.02398e-23	0.967945	0.908064
Alox8	3.15262e-23	2.07754	0.532334
Srp19	3.18322e-23	0.969743	0.0109459
Tfdp2	3.21292e-23	0.956882	0.0223771
Acsl6	3.33507e-23	0.823688	0.779903
Wt1	3.47473e-23	1.29751	1.6737	1
Pno1	3.69391e-23	1.01524	0.339432
Elavl2	4.06171e-23	0.56582	0.193621
Tsc22d3	4.09937e-23	0.886881	0.789256
Ccdc38	4.12517e-23	0.571824	-0.221551
Ndufs2	4.30339e-23	0.431657	0.404086
Neurl4	4.57213e-23	0.808309	0.19564
Mef2a	4.60888e-23	0.788703	0.0608358
Dbt	4.71077e-23	0.974259	-0.290862
Dgki	4.80334e-23	0.650459	-0.369118
Pparg	6.84953e-23	1.56425	1.0039
2610005L07Rik	8.27808e-23	0.646535	-0.349219
Csnk2a1	9.57574e-23	0.83674	0.179715
Colec11	9.89395e-23	1.25134	0.577109
Rasal2	1.02783e-22	0.78026	-0.0429335
Xiap	1.0357e-22	0.797022	-0.211632
Nsg1	1.07628e-22	0.515101	0.0224911
Nxt2	1.12729e-22	1.12422	0.176687
1700021F05Rik	1.12932e-22	0.920102	0.462778
Aifm3	1.25335e-22	1.17897	0.789395
Ndufb2	1.32989e-22	0.633953	-0.138504
Opn4	1.35722e-22	1.79892	-0.292874
Gcc2	1.39391e-22	0.685965	0.663093
Pptc7	1.499e-22	0.529057	0.613686
Cd72	1.51203e-22	0.895792	0.0308581
Ppig	1.5125e-22	0.876736	-0.0317698
Gmps	1.69305e-22	1.20083	0.414895
Tmed9	1.74806e-22	0.602946	-0.178151
2810442I21Rik	1.76061e-22	1.38608	-0.139861
Mrpl20	1.90947e-22	0.793666	0.23729
Rimkla	2.27213e-22	1.18574	1.01548
Nacc2	2.31713e-22	-0.0911959	1.14124
Nt5c3l	2.6169e-22	0.966615	-0.0391399
Mrps6	2.71462e-22	0.706617	0.131099
Pfkm	2.72396e-22	0.599973	0.561946
Gpr68	2.92798e-22	1.12409	-0.156437
Shq1	3.08533e-22	0.748832	-0.379817
Ypel5	3.09214e-22	0.550321	0.495844
Dlgap1	3.1327e-22	0.463781	0.106288
Coro6	3.24816e-22	1.39898	1.27996
Slc35e2	3.3579e-22	0.878682	0.215545
D4Wsu53e	3.63791e-22	0.503947	0.315153
6820431F20Rik	3.66227e-22	0.641253	-0.245546
Aamp	3.66227e-22	0.652637	-0.256893
Furin	3.66227e-22	1.10269	0.225917
Plxdc2	3.68747e-22	0.490173	1.26493
Phldb2	3.81365e-22	2.25243	-0.154915
Rnf145	3.89143e-22	0.864468	0.564593
Fkbp2	3.93264e-22	0.557172	0.187898
P2rx4	3.97741e-22	0.845695	1.45149
Ttll5	4.18883e-22	0.6573	0.443274
Fndc5	4.34423e-22	0.397242	0.838105
Banf2	4.35004e-22	1.23639	0
Cox7a2l	4.73877e-22	0.459366	0.540596
C330006A16Rik	4.79415e-22	1.031	0.675772
Phf17	4.86687e-22	1.01656	0.0623416
Msi2	4.9059e-22	0.686929	0.335807
Tmem80	4.90903e-22	1.1126	0.093614
Ccbl2	4.94292e-22	1.9786	0.629105
Trmt11	5.36453e-22	1.80191	0.365182
Rbm20	5.95268e-22	0.791349	0.711119
Notch2	5.97484e-22	0.954255	-0.432779
Plekhm2	6.01145e-22	0.701686	0.727887
Ppp2r5b	6.20973e-22	0.817348	0.319757
Fahd1	6.46901e-22	1.22111	0.665963
Zfp260	6.96295e-22	0.868353	0.556237
Tshz3	6.97909e-22	0.864893	0.755924
Smcr8	6.98666e-22	1.04501	0.384073
Slc18a2	7.23284e-22	1.05687	0.370217
Col19a1	7.54083e-22	0.382771	0.690281
Rgs2	7.54083e-22	0.841066	0.30247
Krt222	7.70331e-22	0.642718	1.20119
Efha2	8.17452e-22	0.593122	0.291095
Ilvbl	8.18424e-22	1.11698	0.654524
C230081A13Rik	8.53699e-22	0.939082	0.204209
Arhgef17	8.59071e-22	0.551846	0.404695
Mier1	8.62403e-22	1.22093	0.0264833
Fign	9.01949e-22	1.27018	1.81023	1
Gabra3	9.1487e-22	0.720226	0.274247
Zfp169	9.31288e-22	1.54415	0.119974
Ubl3	9.77502e-22	0.446245	0.591181
D16H22S680E	9.93217e-22	0.525881	0.671696
Adrbk2	9.94907e-22	0.432711	1.09497
Slc36a1	9.97673e-22	0.869955	0.417382
Zswim6	9.98417e-22	0.645236	0.971647
2310047M10Rik	1.00933e-21	1.03853	-0.449666
Fastkd2	1.08258e-21	1.36227	0.0478663
Glud1	1.09235e-21	0.600167	0.361348
Uso1	1.19049e-21	0.498485	0.461818
Amd1	1.22652e-21	0.51009	0.188839
1810035L17Rik	1.26652e-21	0.706047	0.169191
Mrvi1	1.29976e-21	1.84582	0.553184
5730494N06Rik	1.35331e-21	0.994314	0.367576
Rnf7	1.43981e-21	0.730003	0.333609
Epha10	1.46879e-21	0.638789	-0.12545
Timm8a1	1.48206e-21	0.765398	1.16227
Mgat4c	1.54148e-21	0.902478	-0.0898872
Ccdc102a	1.54308e-21	1.75022	0.0118926
Mypop	1.57155e-21	0.96959	0.314438
Lypla2	1.68936e-21	0.930114	-0.64156
Isoc2b	1.74973e-21	1.1611	0.790389
Uqcrb	1.74973e-21	0.491661	0.245415
Mpp5	1.78655e-21	1.25599	0.207064
Gphn	1.97486e-21	1.97082	0.233473
Pigq	1.97486e-21	0.610523	0.858109
Parp1	1.97569e-21	0.932725	0.173698
1110001J03Rik	2.09494e-21	0.553417	0.371321
Pdf	2.12771e-21	1.13173	0.237893
Pdcd10	2.15507e-21	0.844886	0.17459
Cd164l2	2.15717e-21	1.15202	1.27117
Serinc4	2.27345e-21	1.05302	-0.00167868
Rad51l3	2.27462e-21	1.6706	0.670758
1500031L02Rik	2.45063e-21	0.624027	0.353611
Fbxw7	3.07834e-21	0.535033	0.451535
Hif1an	3.20221e-21	0.973993	0.819332
Etnk1	3.342e-21	0.442707	0.391398
Xk	3.36622e-21	1.10321	0.998827
Hivep2	3.52141e-21	0.672497	-0.0220671
Aifm1	3.58884e-21	1.04239	0.674755
2300009A05Rik	3.9709e-21	0.999967	0.797831
3110082D06Rik	4.02589e-21	1.04664	0.00206475
D430041D05Rik	4.07055e-21	0.436508	0.816354
Dnd1	4.07921e-21	1.44325	-0.384743
Mrps35	4.10015e-21	0.608945	1.66669
Myh10	4.12716e-21	0.528161	0.450952
Phospho2	4.12716e-21	0.783585	0.385148
Ltbp1	4.55135e-21	1.68921	-0.647317
Hgf	4.552e-21	2.48478	-0.00493734
Tesk1	4.57472e-21	0.755488	0.130099
Aars2	4.79168e-21	1.41639	0.204877
B3galnt2	5.47615e-21	0.872998	0.518359
Galntl6	5.53188e-21	0.712164	0.593135
Ccdc58	5.5471e-21	1.0303	0.127902
Crlf3	5.8291e-21	1.03916	0.774287
Dcps	5.83836e-21	0.5061	0.000722209
Lactb2	6.23825e-21	1.02856	0.706168
Ddx26b	6.30438e-21	0.788527	0.54408
Ppp1cc	6.48719e-21	0.524686	0.411469
Slc30a3	6.52198e-21	0.0679904	-0.151257
Snrpf	6.57337e-21	0.53579	-0.478156
Mettl5	6.75249e-21	0.731344	0.118082
Ppfia2	6.93358e-21	0.438871	0.581861
Fstl1	6.93447e-21	0.805619	0.905885
Prkg2	7.22333e-21	1.66282	-0.0395305
Ndufa5	7.22548e-21	0.492906	0.294051
Heatr7a	7.46564e-21	0.57929	0.56502
Pcolce2	7.66685e-21	1.68697	0.134271
Zfp706	8.86235e-21	0.526864	-0.0310876
Pus1	8.96493e-21	1.02567	0.19588
Fam13a	9.03795e-21	1.01107	0.0188243
Pafah1b1	9.06155e-21	0.389031	0.263428
Myo1e	9.38062e-21	0.767693	1.06889
Extl1	9.38616e-21	1.58298	0.409706
Qrich1	9.42284e-21	0.617521	0.214953
Ralgapa2	9.69567e-21	0.394076	0.374804
Gramd1b	9.7408e-21	0.941748	0.294032
Commd6	9.91791e-21	0.958216	0.324
Chchd7	1.01702e-20	0.845591	0.440886
Rbm41	1.03842e-20	1.23571	0.472966
Pim3	1.04874e-20	1.53526	0.102575
Eaf1	1.10503e-20	1.39894	-0.180068
Decr1	1.16964e-20	1.43315	0.158166
1110059E24Rik	1.17211e-20	0.862523	0.337875
Slc25a15	1.18676e-20	1.68319	1.0633
Rnf128	1.22117e-20	0.776415	0.217868
Cdr2l	1.26623e-20	0.673742	0.86584
Ppp1cb	1.28669e-20	0.468285	0.274015
Nrbp1	1.45247e-20	0.630745	0.212851
Ly96	1.55725e-20	2.03786	0.532016
Taf13	1.58612e-20	0.839686	0.84017
Efr3a	1.61527e-20	0.500194	0.779641
Mudeng	1.77222e-20	1.1692	-0.0105948
Ctnnbip1	1.84001e-20	0.551532	0.558362
C630043F03Rik	1.96781e-20	1.28171	-1.04984
Cox6b1	2.00189e-20	0.257133	0.578354
Rc3h2	2.01273e-20	0.790174	0.102959
8030462N17Rik	2.06849e-20	1.27261	0.678207
AI314976	2.15338e-20	1.40071	0.609198
Mbnl2	2.375e-20	0.582453	0.0719171
Ndufv2	2.38038e-20	0.394538	0.413561
E2f6	2.39948e-20	0.78113	1.01322
Polr3h	2.506e-20	0.587855	-0.223281
Abat	2.79688e-20	0.415233	0.348221
Lars2	2.83315e-20	2.33635	0.389843
Tomm22	2.97424e-20	0.685171	0.309443
Impad1	3.10325e-20	1.11253	0.126448
Sh3bp1	3.23638e-20	0.872852	0.681652
Pigy	3.29473e-20	0.942961	0.568549
Arf1	3.35196e-20	0.377919	-0.143882
Tmx2	3.59002e-20	0.247827	0.552975
Mocs2	3.60221e-20	1.12836	0.246077
Tacc1	3.63207e-20	0.605127	0.182975
Nxph1	3.74181e-20	0.697086	0.431325
Arhgef2	4.07194e-20	0.863645	-0.131458
Nbn	4.09358e-20	0.994911	0.718229
Zfp408	4.17649e-20	0.899749	-0.240563
4930581F22Rik	4.36784e-20	0.43231	-0.0122031
Thoc7	4.53812e-20	0.625964	0.109216
Ahr	4.67113e-20	1.04374	1.18119
2410137F16Rik	4.85259e-20	0.965707	0.204189
Iscu	5.26241e-20	0.502417	0.554456
Srpx2	5.50495e-20	1.52725	0.696516
Dfna5	5.57314e-20	1.11926	0.430102
Mterfd3	5.60367e-20	1.04903	0.360575
Vwc2	6.15077e-20	0.552384	0.496243
Pcnxl2	6.61795e-20	0.689253	0.448873
Ccnh	7.26715e-20	0.689632	0.199681
Dusp3	7.30422e-20	0.620406	0.291082
Fam189a2	7.56621e-20	0.910788	0.369851
Rapgef4	7.58474e-20	0.593521	-0.0797954
Cyb5d2	7.67559e-20	1.28954	1.08316
Wdr62	7.77457e-20	0.62751	0.341811
Prkce	7.9244e-20	0.452016	0.38966
Uba3	9.62854e-20	0.77041	0.476298
Cdyl	9.72122e-20	1.25881	-0.205061
A230056P14Rik	9.79852e-20	0.691116	0.211733
Fam129a	1.06411e-19	0.720089	1.03016
Ccdc90b	1.09102e-19	0.825703	0.819069
Dcp2	1.09638e-19	0.680864	0.373686
Ssbp2	1.09638e-19	0.720243	0.276001
Zfp644	1.14321e-19	0.626882	0.466273
Bcl6	1.21154e-19	0.851135	0.210007
Cnbp	1.22415e-19	0.527689	-0.0555182
Atp5sl	1.28417e-19	0.862327	0.56813
Creg2	1.30582e-19	1.24116	-0.143946
Timm9	1.30591e-19	0.59792	0.351332
Pkd2l2	1.46502e-19	0.673994	0.0780542
Tnr	1.468e-19	0.560653	0.69423
Tchp	1.4802e-19	1.27947	0.338685
Mtap	1.53325e-19	1.08585	0.666454
Tfrc	1.59404e-19	0.80154	0.556406
Rgs7bp	1.61679e-19	0.526053	0.448971
Atf4	1.62484e-19	0.622136	-0.185863
Bcar1	1.67619e-19	0.783208	0.250915
Lig4	1.84454e-19	1.27806	0.264608
Haghl	1.84586e-19	0.633483	0.717044
Ctnna2	1.85306e-19	0.421636	0.458919
Ube2v2	1.88976e-19	0.521973	-0.0702037
Bend7	1.90478e-19	2.24475	-0.00206984
4933403F05Rik	1.90804e-19	0.660395	0.569421
1110051M20Rik	1.96748e-19	0.480203	0.11405
Zfyve28	2.00627e-19	0.924195	0.241451
Wasl	2.00979e-19	0.678345	0.268056
Col12a1	2.09195e-19	2.47821	-0.00749156
Rb1cc1	2.09317e-19	0.640213	0.338084
Camkk2	2.09872e-19	0.599296	0.300266
Ppp1r3d	2.17595e-19	1.62269	0.616707
F2rl2	2.40574e-19	2.33935	1.11733
Sgcg	2.40574e-19	1.13065	-0.0269816
Nol7	2.52729e-19	0.551243	-0.274964
Cadps	2.56696e-19	0.352778	0.434122
Pdzd9	2.59997e-19	0.808704	0.101727
Frzb	2.6039e-19	1.57567	0.496654
2610507I01Rik	2.65169e-19	-1.11711	0.0397247
Lrig3	2.82332e-19	1.9376	0.388997
Stxbp5l	2.94064e-19	0.546335	0.088865
Lphn2	2.98927e-19	0.952036	0.179226
4930533B01Rik	2.99018e-19	1.07181	0.0422724
Slc39a8	3.11994e-19	1.3855	-0.176777
Mreg	3.22031e-19	1.06179	0.525495
Tmem18	3.39744e-19	1.02525	0.386057
Atp5j	3.90457e-19	0.325436	0.585935
1500011H22Rik	3.93983e-19	0.613119	0.0832961
1500003O03Rik	4.05295e-19	0.631688	0.185442
Rhot2	4.09804e-19	0.892968	0.336077
Eif2ak3	4.12009e-19	0.65602	0.441247
B4galt6	4.21079e-19	0.320153	-0.0257838
Nr4a2	4.27829e-19	-0.0248193	-1.16914
Prkrir	4.27995e-19	0.942532	0.566245
Wwox	4.34289e-19	0.612601	0.332279
6720456H20Rik	4.47581e-19	0.906403	0.404091
Tsc22d1	4.49919e-19	0.491334	0.321756
Cldn23	4.52337e-19	1.30271	0.00861895
Tmem14a	4.62113e-19	0.86599	-0.152061
Tmem88	4.71966e-19	0.816535	-0.241619
Itsn1	4.73818e-19	0.447657	0.533245
Park2	4.7714e-19	0.668098	-0.259977
Slc12a5	4.81124e-19	0.38939	0.280304
St8sia4	5.15117e-19	0.845002	-0.0878091
Glo1	5.43662e-19	0.763991	0.153493
Kif16b	5.61489e-19	0.952617	-0.0586072
Zfp691	5.72249e-19	2.19964	0.437024
BC003266	6.43412e-19	0.547806	0.500768
Pnpt1	6.55218e-19	1.39056	-0.526676
Ado	7.33603e-19	0.66405	0.532257
Zfand6	7.40388e-19	0.895611	0.417173
Rbm18	7.54374e-19	0.851932	0.180004
Dnm1	7.55669e-19	0.394073	0.53733
Fmr1	7.58352e-19	0.586443	-0.154452
Chd6	7.60796e-19	0.555058	0.195993
Ankrd32	7.68497e-19	1.04838	-0.25902
Strn3	7.68998e-19	0.518191	0.440627
Trp53bp1	7.70931e-19	0.595069	-0.577688
Napb	7.8693e-19	0.378728	0.0599207
Msrb3	7.86977e-19	0.597676	0.657527
Fbxo11	8.27313e-19	0.580743	0.0504066
Pacrg	8.35234e-19	0.661403	0.33306
Tmem2	8.37093e-19	1.83272	-0.461121
Wls	8.76793e-19	2.20685	0.589922
1810034E14Rik	8.91054e-19	1.45934	0.160835
Arid5b	9.70331e-19	0.849965	0.169317
Fus	9.70331e-19	0.702166	-0.196256
Abhd13	1.03968e-18	1.12708	0.444412
Rabepk	1.04062e-18	0.725666	0.238643
Ccdc126	1.06798e-18	0.94444	1.18193
Narf	1.11464e-18	0.712203	0.790227
Fkbp3	1.27762e-18	0.355193	0.55484
Trappc6b	1.29081e-18	0.632105	-0.231049
Asph	1.30757e-18	0.431463	0.540866
Relt	1.32562e-18	0.653007	1.62033
Trap1	1.33507e-18	0.686695	0.362095
Uchl5	1.33942e-18	0.596607	0.702554
Pde8b	1.34557e-18	0.614257	0.350672
N6amt1	1.43504e-18	1.05059	0.469122
Nufip2	1.49636e-18	0.684594	0.0916708
Gpatch8	1.51894e-18	0.691682	0.35349
Cblb	1.52718e-18	0.76802	-0.213414
Ctbp2	1.53758e-18	1.05686	0.00644437
Dclk2	1.60369e-18	0.514309	0.0400519
Top2b	1.61041e-18	0.521735	-0.17455
Efcab2	1.61443e-18	1.36625	0.647035
Pop5	1.61443e-18	0.664301	-0.119361
Il15ra	1.69093e-18	0.504174	0.851166
Fastkd3	1.72153e-18	1.71664	0.541994
Pdzd8	1.73559e-18	0.383046	0.369155
Kif5b	1.8155e-18	0.588527	0.205234
Wdr55	1.92303e-18	1.07589	1.03608
Snhg6	2.05389e-18	0.862434	-0.0815763
Shd	2.14345e-18	0.539732	0.800757
Npepps	2.24621e-18	0.386617	-0.0921946
Zfp804a	2.35088e-18	0.483846	0.547149
Dnajb14	2.39873e-18	1.22917	0.779806
Tmf1	2.4968e-18	0.554537	0.419638
Cyp4f13	2.4982e-18	1.70531	0.241188
Glmn	2.7574e-18	0.718017	0.418128
Nupl2	2.75774e-18	1.30873	0.40982
Pcdha11	2.81626e-18	0.499871	-1.33063
Rcc1	2.89222e-18	1.58606	0.526713
Ddx19b	2.93322e-18	0.793434	0.941606
Btf3l4	2.96638e-18	0.57566	0.606365
Arfgef1	2.996e-18	0.711105	0.620477
Rnf25	3.02269e-18	0.99931	-0.381008
Swap70	3.18345e-18	1.45644	0.899241
Mtap1b	3.23795e-18	0.415308	0.0244092
Opa3	3.24834e-18	1.08754	0.394735
4930565N06Rik	3.26725e-18	1.11149	-0.244846
Noc4l	3.34312e-18	1.24394	-0.0473368
Evi5	3.42533e-18	0.806264	-0.242094
Ubr3	3.71652e-18	0.499051	0.159217
Hmg20b	3.73196e-18	0.895047	0.00720581
Poldip2	3.94622e-18	0.563218	0.501217
Ctage5	3.9829e-18	0.695892	0.294054
Rap1gds1	4.14181e-18	0.524499	0.0912067
Naa35	4.50999e-18	0.743794	0.102194
Eml2	4.57288e-18	0.113443	0.150767
Ddah1	4.57766e-18	0.495755	-1.79975
Zfp870	4.57766e-18	1.60236	0.163417
A930011O12Rik	4.60088e-18	0.685805	0.243035
Rbl2	4.70098e-18	0.601281	0.0002172
Rell2	4.70098e-18	0.703927	0.456892
Akap1	4.72326e-18	0.892713	-0.250816
Ahcyl2	4.77617e-18	0.55645	0.683675
Cog7	4.79812e-18	0.855065	-0.334528
Lyrm7	4.86205e-18	1.29261	0.156157
Ccdc127	4.93626e-18	0.581708	0.183641
Grip2	4.94961e-18	1.13664	0.299671
Ntf3	4.94961e-18	1.64611	1.14632
Aqp7	5.14264e-18	1.12326	-0.119291
Ddx6	5.22849e-18	0.519222	-0.0384569
Srpk3	5.32519e-18	1.35051	0.384136
Fam185a	5.44383e-18	1.21692	-0.762731
Hscb	5.50689e-18	0.776812	0.986131
Supv3l1	5.55599e-18	0.923803	0.643474
Naa40	5.58295e-18	0.99735	0.190884
Kank2	5.69413e-18	1.25415	0.0960151
Pla2g7	6.01999e-18	-0.129608	1.73429
Fam3b	6.11006e-18	0.676467	-0.137448
Rhot1	6.60996e-18	0.600475	0.088806
Plekha8	7.0124e-18	1.30819	0.305502
C1ql3	7.03714e-18	1.8469	-0.285316
Tdrd7	7.07764e-18	0.748224	-0.4201
Amn	7.17103e-18	0.838642	-0.0948725
Fam199x	7.31584e-18	0.96108	0.234012
Cltc	7.42528e-18	0.384887	0.00873757
Map1lc3b	7.49576e-18	-0.398669	0.616111
Elavl3	7.53671e-18	0.50812	0.0160478
Fam98c	7.54328e-18	1.00935	0.324151
Ccdc30	7.75426e-18	0.826212	0.639475
Gpr3	7.80331e-18	1.04778	0.111429
Scp2	7.88845e-18	0.638266	0.383944
Nt5dc3	8.48273e-18	0.725333	0.23733
D5Ertd579e	9.1316e-18	0.555479	0.399169
Commd10	9.28204e-18	1.10709	0.359296
Pls3	9.28204e-18	0.707237	0.540683
Gria1	9.44721e-18	0.0119921	-0.0897178
Nasp	9.93477e-18	0.92622	-0.430368
Ptpn12	1.00715e-17	0.797042	-0.442232
Smad1	1.05964e-17	0.882665	-0.0245472
Gm11602	1.07642e-17	0.552898	-1.02021
Ufm1	1.10577e-17	0.848743	0.440047
Cog2	1.11241e-17	1.13013	0.066274
Lnx1	1.13186e-17	0.323049	1.18456
Pole3	1.15252e-17	1.49154	0.463606
BC067068	1.23522e-17	1.01838	0.864948
Asb14	1.25223e-17	1.45207	-0.149525
Tmem11	1.25985e-17	0.647384	0.344933
Twf2	1.27029e-17	1.13673	-0.292649
Nav3	1.2937e-17	0.646594	0.486015
Tecpr2	1.2937e-17	0.742077	0.474602
Tomm40	1.29911e-17	0.662932	-0.0113112
Aatk	1.35343e-17	0.557341	0.244894
Vsig10	1.35343e-17	1.95329	0.401163
Sycp3	1.3622e-17	0.678005	-0.330839
Sclt1	1.40445e-17	0.650733	0.422551
Lsm6	1.41707e-17	0.728721	0.37895
Ggt7	1.51342e-17	0.934281	0.117127
Pde5a	1.5266e-17	0.0164549	1.39941
Nfatc3	1.5302e-17	0.798306	0.302777
2810422J05Rik	1.54827e-17	0.766152	0.384921
Pi4ka	1.61276e-17	0.366021	0.416587
Chml	1.61367e-17	1.39646	-0.323914
Spnb1	1.6396e-17	0.580127	0.574186
1110020A21Rik	1.67461e-17	1.57761	0.3316
Lnp	1.68574e-17	0.740162	0.0891774
A330102I10Rik	1.73378e-17	0.707412	0.206666
Ctr9	1.74271e-17	0.803532	0.465554
Magi2	1.90194e-17	0.529731	-0.363037
Pgam5	1.93166e-17	0.756711	0.465231
Wnk4	1.94152e-17	1.44243	0.556815
Dnajc21	2.06964e-17	0.88456	0.475515
Cd80	2.08309e-17	0.645948	-0.0439534
Ung	2.10835e-17	1.68968	0.452446
Rnf149	2.12882e-17	0.70247	0.22748
Mtap2	2.19771e-17	0.393787	-0.294658
Hspa8	2.26447e-17	0.328959	-0.0368971
Tmem132d	2.29875e-17	0.31707	0.266844
Bckdhb	2.3129e-17	0.511768	0.63074
Sycp2	2.43041e-17	1.96591	-0.0313628
Ier3ip1	2.43537e-17	0.52525	0.057048
Dnajc7	2.47074e-17	0.526572	0.0602719
9130019P16Rik	2.47898e-17	0.972988	-0.0240786
Psmd10	2.56741e-17	1.03712	0.0591415
Il12rb2	2.57153e-17	1.02039	0.438329
Vps13c	2.57924e-17	0.649244	-0.111194
Setd1b	2.68702e-17	0.4597	0
D3Ertd751e	2.81649e-17	1.04316	1.00319
Loxl4	2.95376e-17	2.13642	0.0066852
Plat	3.18619e-17	1.79146	0.235618
Islr	3.342e-17	1.26766	-0.143678
Lsmd1	3.49018e-17	0.596913	0.443639
Zc3h7a	3.54227e-17	0.674626	-0.151383
Dohh	3.61314e-17	0.757765	-0.748663
C330007P06Rik	3.63769e-17	0.951838	-0.0615965
Ocrl	3.76129e-17	0.621378	0.62696
Dusp28	3.91026e-17	0.982131	0.0088103
Aen	3.98687e-17	0.595132	0.451121
Zranb2	4.04867e-17	0.539759	-0.313499
Casp9	4.10734e-17	1.12283	0.242224
Trp53i13	4.10783e-17	0.947874	0.592447
Bag5	4.15597e-17	0.525537	0.110784
Erbb4	4.15597e-17	0.82739	0.349205
Atp5f1	4.40039e-17	0.241031	0.539849
Pgbd5	4.41067e-17	0.662234	0.140155
Sirt5	4.4198e-17	0.897334	0.692812
Slc2a9	4.72251e-17	0.973314	-0.0156145
Mycbp	4.78342e-17	0.988388	0.698823
2310009B15Rik	4.88127e-17	0.927714	0.547075
Plekho1	5.01617e-17	0.619908	0.439186
Ccdc85a	5.02563e-17	0.654568	0.471654
Epb4.1l3	5.04727e-17	0.498692	0.482294
A830018L16Rik	5.11594e-17	0.434774	0.139927
Ndufa10	5.19574e-17	0.518981	0.283971
Odz2	5.19867e-17	0.412946	0.559663
Vstm2b	5.2817e-17	0.686015	0.64565
1300002E11Rik	5.29664e-17	1.38642	0.209206
Tmem189	5.79537e-17	0.955264	0.561236
Pi15	5.92287e-17	1.37943	-0.308766
Pkd1l2	6.3418e-17	1.23769	0.00516367
Itgav	6.40656e-17	0.25097	0.498179
Pin4	6.4639e-17	0.722622	0.0763316
Ism1	6.87847e-17	1.37837	0.117119
Sfrs18	6.97082e-17	0.545791	-0.371574
Lrrtm3	7.04746e-17	0.638929	0.274585
Atp5k	7.66592e-17	0.207906	0.512325
Xrcc6bp1	7.79546e-17	0.739352	0.475926
C230035I16Rik	8.38918e-17	0.653733	0.921835
Rangrf	8.46109e-17	0.80784	0.829257
Stk40	8.60056e-17	0.848101	-0.200813
Kcnk1	8.62886e-17	0.785113	0.855376
Pfkfb2	8.90459e-17	0.487587	0.492425
Nudcd1	9.19414e-17	1.13755	0.711059
Snhg3	9.20248e-17	1.18304	0.108848
Abcd4	9.23773e-17	1.14952	0.124983
Asb13	9.76344e-17	0.59222	1.07456
Rasa4	9.77532e-17	1.25075	1.08583
Ssb	1.01436e-16	0.58829	-0.0688343
Ndufab1	1.04423e-16	0.423077	0.462487
1110065P20Rik	1.07307e-16	0.611459	0.285752
Purb	1.12831e-16	0.329958	0.236962
Phf10	1.1397e-16	0.57925	0.308824
Gm608	1.19502e-16	0.88351	0.549309
Mctp1	1.20892e-16	0.766443	-0.469618
Rfk	1.2271e-16	0.739038	-0.116458
Trim30a	1.24236e-16	1.02673	-0.0290541
A430107O13Rik	1.28178e-16	1.50858	-0.0477558
Dnajc19	1.32302e-16	0.6763	0.0397989
Tanc1	1.32851e-16	0.95826	0.614415
Cyth1	1.34983e-16	0.816148	0.0575991
4930403N07Rik	1.38533e-16	0.904262	-0.00391438
Tbca	1.45481e-16	0.509127	-0.128004
Tmed7	1.45481e-16	0.752359	0.0893747
4930503L19Rik	1.4557e-16	2.26379	0.2066
Prss12	1.46913e-16	1.06238	-1.30246
Alx4	1.47273e-16	2.0787	0.0751084
Mapk9	1.47666e-16	0.287956	0.752614
Apc	1.48267e-16	0.38659	0.32469
Rad51ap1	1.48267e-16	1.87968	0.0387776
Fam98b	1.5453e-16	0.779404	0.0144254
1110054O05Rik	1.55341e-16	1.02021	0.119921
Zfp106	1.56033e-16	0.469028	0.40431
Pgap2	1.56435e-16	0.435891	-0.146077
Ralb	1.63795e-16	0.600066	0.6264
Ift57	1.6728e-16	0.725511	0.265995
Dtnbp1	1.67332e-16	0.693698	-0.00196665
Enpp6	1.7624e-16	1.37156	-0.0679773
Ndufb9	1.82262e-16	0.253608	0.443355
F2r	1.83692e-16	0.969861	1.24768
Arl8a	1.90552e-16	0.559554	-0.0932252
Pnpla8	1.91112e-16	0.503914	0.27745
Atp5o	2.00053e-16	0.291991	0.392248
Zfp763	2.06022e-16	1.13082	-0.074584
Mfsd4	2.09793e-16	0.650827	0.102448
Bpnt1	2.18561e-16	0.550032	0.294674
Zmat3	2.28106e-16	0.554615	0.0619764
Phf14	2.34503e-16	0.580706	0.137256
Arg2	2.42186e-16	0.636498	-0.637335
Snrpb2	2.49725e-16	0.762965	-0.261315
Gpr176	2.4995e-16	0.209317	0.79667
Tmtc1	2.58552e-16	0.291046	1.25965
Cept1	2.59048e-16	0.82011	-0.0229332
Abcb9	2.67359e-16	0.502972	0.00490853
Esf1	2.90534e-16	0.732334	0.230184
Cisd2	2.95388e-16	0.832724	0.25572
Stx7	2.97162e-16	0.548266	-0.0653178
Ndufb7	2.97224e-16	0.51027	-0.0285543
Ube3b	2.98928e-16	0.707418	0.489747
Gcsh	3.15595e-16	0.586073	0.606551
Slc25a3	3.18427e-16	0.466217	0.123621
Epha7	3.20616e-16	0.593256	0.0764976
Gnas	3.20759e-16	0.325243	0.24893
Ivns1abp	3.21061e-16	0.527775	0.361945
1110018G07Rik	3.24425e-16	0.64232	0.512496
Eef1e1	3.4655e-16	0.721622	0.104116
BC030867	3.5786e-16	0.53454	1.43747
C2cd2	3.60325e-16	1.02135	0.611108
Galnt9	3.60325e-16	0.591338	1.08778
Edem3	3.82574e-16	0.85746	-0.0997299
Tmtc4	3.90615e-16	1.04391	-1.05
Pawr	4.18263e-16	0.762019	-0.114399
Kbtbd4	4.30077e-16	0.851078	0.324579
Eya1	4.46465e-16	1.30198	-1.92637
Pcp4l1	4.46465e-16	0.433295	0.760446
Mak16	4.46795e-16	0.92442	0.0428055
Larp4	4.67586e-16	0.729988	0.283234
Reps2	4.77407e-16	0.354995	0.0992183
Ankrd9	5.09131e-16	0.503598	0.0811815
3830408C21Rik	5.14073e-16	1.63105	0.141166
Nkpd1	5.32894e-16	2.22834	-0.0572937
Pigk	5.37054e-16	0.644983	0.074889
Commd2	5.41996e-16	0.615648	-0.0915196
Nln	5.5589e-16	1.00461	-0.436432
Tmem38b	5.75117e-16	1.02369	-0.366468
Cntnap1	5.99693e-16	0.469803	0.500566
Fam193b	6.00442e-16	0.31854	0.413596
Itpa	6.0152e-16	0.68115	-0.207526
Spata1	6.05564e-16	1.13954	0.915818
Alkbh5	6.2507e-16	0.712087	0.261153
Ppargc1b	6.39239e-16	0.699709	0.417546
Tspan3	6.73131e-16	0.359089	0.0446355
Fam114a2	6.97406e-16	0.852621	-0.0857558
Fundc1	7.10888e-16	0.855468	0.269569
Slc7a8	7.43914e-16	0.858805	-0.667729
Tnpo1	7.77735e-16	0.535355	-0.031135
Acap2	7.93773e-16	0.656487	0.521746
Mkrn2	8.30829e-16	0.60009	-0.00118907
4732415M23Rik	8.31843e-16	1.32018	0.523185
Aldh6a1	8.31865e-16	0.777405	0.0873693
Pet112l	8.70295e-16	0.725498	-0.0298606
Ranbp6	8.78037e-16	0.781077	0.385928
Eps15	8.87197e-16	0.480601	-0.152384
Cab39	8.97292e-16	0.468882	0.153607
Smchd1	8.99904e-16	0.434981	0.198617
Fam134b	9.13858e-16	0.579136	0.452889
Rcor1	9.19755e-16	0.73659	0.196915
Map2k5	9.26119e-16	0.731439	0.786309
Chic1	9.39321e-16	0.645535	0.370289
Ramp3	9.41433e-16	-1.96963	2.2537
Dnajc15	9.56123e-16	0.657631	0.611197
Chmp1a	9.76125e-16	0.388912	-0.505764
Atp2b3	1.03839e-15	0.783385	0.262184
Polr2h	1.03839e-15	0.736228	0.350315
Fyco1	1.05149e-15	0.818095	-0.274452
3830431G21Rik	1.05369e-15	0.775306	-0.377765
Hist2h2be	1.06589e-15	1.33447	1.08608
Cdk19	1.06609e-15	0.541664	0.776971
Cand1	1.09081e-15	0.499588	0.180968
Rbms1	1.18357e-15	0.74208	0.763532
Zfyve9	1.20855e-15	0.54943	0.500215
Rdh14	1.20965e-15	0.779158	0.287569
Tomm20l	1.21828e-15	0.788952	0.140155
Hrh3	1.30542e-15	0.376172	0.823735
Ngly1	1.32101e-15	0.711696	0.159232
Slc25a35	1.35658e-15	1.27564	0.488383
9630033F20Rik	1.39123e-15	0.820326	0.150186
Apoo	1.41999e-15	0.53759	0.540188
Mmrn2	1.52703e-15	1.00824	0.0397357
Mmp11	1.65551e-15	0.959944	1.21758
Acad9	1.65632e-15	1.17669	-0.116352
Gria4	1.67323e-15	0.4909	0.247153
Wdr11	1.78362e-15	0.896457	-0.188291
Rmnd1	1.80329e-15	0.62762	0.788476
Atpaf1	1.83796e-15	-0.360966	1.10862
AU040320	1.84597e-15	0.430781	0.177895
Ttc39a	1.94177e-15	0.591726	1.10252
Mier3	1.97566e-15	1.32123	-0.318972
Kif26b	1.98306e-15	0.401968	-0.253103
Kcnj11	2.06017e-15	0.456078	0.906556
Tfam	2.1054e-15	0.663593	0.518609
Gng5	2.20891e-15	0.363503	1.21174
Bfar	2.21848e-15	1.02805	0.387533
BC030336	2.22913e-15	0.598192	0.223903
Slc25a4	2.24273e-15	0.135001	0.497714
Ktn1	2.25686e-15	0.611296	0.28344
Fzd6	2.38506e-15	1.00501	0.16129
Lrrc4c	2.42232e-15	0.706389	0.356141
Mirg	2.47592e-15	0.857207	0.307969
Efr3b	2.53667e-15	0.424091	0.297999
Ryk	2.557e-15	1.04659	0.185895
Kras	2.69154e-15	0.614034	-0.10718
N4bp3	2.71509e-15	0.888538	-0.113912
Gpr108	2.72988e-15	0.835667	0.0932067
Cwf19l2	2.74107e-15	0.697716	0.133776
Zmat4	2.77046e-15	0.507865	-1.02681
Hdac3	3.00764e-15	0.611375	0.412294
Atg10	3.01544e-15	0.656147	0.369808
Mybph	3.03873e-15	0.690835	-0.161022
Ankrd45	3.04027e-15	0.703065	-0.104729
Trappc10	3.04027e-15	0.691881	-0.205221
Pip4k2c	3.1776e-15	0.607689	0.487784
Aagab	3.20938e-15	0.744113	-0.0310255
Lsm11	3.21824e-15	1.00777	0.371333
Ier5l	3.3732e-15	1.17226	-0.0266032
Rnf115	3.44982e-15	0.538285	0.587211
Whrn	3.59749e-15	1.17651	-0.476151
Tmem232	3.60104e-15	0.641021	-0.124742
Ddx59	3.61558e-15	1.2059	-0.134224
Lsg1	3.6356e-15	0.878552	0.269651
Slc16a2	3.64692e-15	0.649439	-0.72366
Isca1	3.66642e-15	0.456356	0.384139
Rpa3	3.7288e-15	1.15667	0.582525
Atad1	3.83058e-15	0.60933	0.00921127
Rhoq	3.87612e-15	0.631042	0.470579
Mfhas1	3.89434e-15	0.320863	0.987516
Hadha	3.96857e-15	0.968643	0.504241
2010204K13Rik	4.10818e-15	1.01891	-1.80324
Dmxl1	4.15731e-15	0.475135	0.138895
Tmem55a	4.20301e-15	0.698176	0.186022
Cdc14b	4.21948e-15	0.69636	-0.174431
2810403A07Rik	4.23147e-15	0.614406	-0.0280441
Zscan12	4.24974e-15	1.0056	0.378304
Rassf1	4.38793e-15	1.04777	-0.166945
D030056L22Rik	4.45471e-15	0.950578	0.284109
Cdc123	4.63646e-15	0.403628	0.108393
Stab2	4.64902e-15	0.93492	0.0146899
BC027072	4.67632e-15	1.40628	0.240755
Socs1	4.67632e-15	1.97006	-0.00323883
Shfm1	4.7073e-15	0.549761	-0.113036
Dnaja1	4.81867e-15	0.357475	-0.036785
Rgl2	4.94551e-15	0.715037	0.0314393
1700037C18Rik	4.96429e-15	1.41616	-0.443725
Yipf4	5.08536e-15	0.626774	0.3051
Calb1	5.10518e-15	0.306652	-5.14443
Rell1	5.41137e-15	1.01661	0.261928
Pvt1	5.75571e-15	0.570331	-0.0366314
Pof1b	5.7591e-15	1.66959	0.251189
Paxip1	5.86343e-15	0.77527	-0.0729226
Shisa9	5.9709e-15	-0.0140235	-1.07649
Itga9	6.10908e-15	0.534805	-0.342279
ORF61	6.2113e-15	0.834788	-0.00657862
Picalm	6.35491e-15	0.599876	-0.472547
Drd1a	6.46535e-15	0.203112	1.01708
Atp6v1f	6.57527e-15	0.346597	0.136073
Bcar3	6.64984e-15	0.563308	-1.5587
1700052N19Rik	6.79182e-15	1.16183	-0.254818
Clcn3	6.98072e-15	0.330265	0.271801
Tmtc2	7.01293e-15	0.699464	-0.803355
Stoml2	7.38456e-15	0.679959	-0.13478
Tmem106b	7.45608e-15	0.426697	-0.243097
1110038F14Rik	7.63944e-15	1.04243	-0.516604
Spag7	7.64809e-15	0.469114	0.362641
Iars2	7.72328e-15	0.703488	0.0576357
Ogfod2	7.93374e-15	1.16301	0.30077
Slc38a3	7.93405e-15	1.05193	-0.139154
Mettl14	8.11617e-15	0.581403	0.0762326
Tbc1d10a	8.18593e-15	0.983512	-0.0722435
Fam196a	8.36093e-15	-0.380216	1.12372
Clcc1	8.43219e-15	0.905613	0.0819499
Atp6ap2	8.50294e-15	0.43939	-0.180403
Cxxc5	8.54639e-15	0.42845	0.646443
Hsf4	8.73705e-15	1.95599	0.042906
Ube2n	8.7567e-15	0.398106	0.229148
Gars	9.04069e-15	0.428655	0.640563
Col4a3bp	9.08119e-15	0.564201	0.293685
Mpp6	9.13906e-15	0.502662	0.922515
Mrm1	9.14953e-15	0.416581	1.04766
Parp3	9.24598e-15	1.9103	-0.37014
Rab3c	9.27961e-15	0.520478	-1.33542
Cml3	9.57439e-15	0.83383	0.269369
Mrpl34	9.66802e-15	0.354801	0.983606
Shc3	9.84923e-15	0.927894	0.400832
Bcl2l15	9.93438e-15	1.49775	0.241817
Ipo7	9.93438e-15	1.27946	0.220756
Spats1	1.00419e-14	0.532592	0.262479
Cox4i1	1.02355e-14	-0.326131	0.566675
Ttf2	1.03336e-14	0.914251	0.472953
Syne2	1.14671e-14	0.957449	-0.16594
Coro2b	1.16284e-14	0.378902	0.804222
Zbtb4	1.23252e-14	0.387691	0.286271
C1qtnf2	1.26717e-14	1.56494	-1.23495
Ssfa2	1.32957e-14	1.35396	0.289078
Lrrc1	1.3503e-14	0.884755	-0.485201
1810048J11Rik	1.42239e-14	0.740061	-0.131686
Smg7	1.44909e-14	0.587321	0.122807
Lnpep	1.45047e-14	0.483164	0.326254
Slc25a11	1.4649e-14	0.489005	0.209088
Emb	1.4989e-14	0.773713	0.477655
Dennd2d	1.51163e-14	1.07962	-0.530139
Cep164	1.51612e-14	0.733415	0.522042
Mkks	1.56383e-14	0.447477	0.562095
Zfml	1.56383e-14	0.474359	-0.379764
Mlycd	1.57849e-14	0.658836	0.465123
Cyb5r1	1.63289e-14	0.981026	-0.555431
Bod1l	1.63659e-14	0.821353	-0.0419592
Scn2b	1.63839e-14	0.341281	0.265766
Tmem180	1.76897e-14	0.679008	-0.438131
Cdk8	1.84154e-14	1.18268	-0.0170334
Dhrs11	1.90045e-14	1.4062	-0.0379947
Tomm5	1.90871e-14	0.258532	0.701238
Pxk	1.91185e-14	0.513171	0.695654
D1Ertd622e	1.918e-14	0.677473	0.432963
Ncald	1.92026e-14	0.319578	-0.404401
Mapkapk2	1.97004e-14	0.533104	0.346727
3010001F23Rik	1.99574e-14	0.918112	-0.633457
Prkaa1	2.03262e-14	0.765893	0.574721
BC030307	2.0502e-14	0.487076	0.473454
Ndufa11	2.13515e-14	0.184113	0.509789
Cops2	2.25269e-14	0.677192	0.16524
Mcm8	2.27619e-14	1.56382	0.112855
AF529169	2.29517e-14	0.00487322	0.655072
Svip	2.33358e-14	0.756231	0.477553
Tmem186	2.5006e-14	1.19982	0.0626088
Bcl2	2.54252e-14	0.875538	0.101256
Flnb	2.58675e-14	0.377711	0.257005
Mbtps1	2.59465e-14	0.766565	0.100171
Senp5	2.6692e-14	0.608625	0.554602
Utrn	2.68379e-14	0.5285	0.164653
Cmpk1	2.73262e-14	0.666901	0.418058
Cse1l	2.73262e-14	0.48445	-0.31265
Cela2a	3.04632e-14	0.98648	-0.000123127
Osbpl9	3.0626e-14	0.256372	1.03245
Rnd2	3.09397e-14	-1.43595	1.4261
Inpp5b	3.27182e-14	0.712072	0.230292
Klhl9	3.36553e-14	0.609312	-0.0683784
Spry2	3.44456e-14	0.565587	-0.0922771
Zfp398	3.49382e-14	0.564917	0.59475
Pnpo	3.51684e-14	0.478099	0.706457
Scel	3.61908e-14	1.33105	0.503173
Mut	3.77073e-14	0.916801	-0.123221
Immp2l	3.80193e-14	0.338564	0.45943
Dnase1	3.84594e-14	0.692067	-0.73202
Spats2	3.9172e-14	0.868213	0.217117
Fam18b	4.20537e-14	1.08687	0.0830362
Klhdc8a	4.26154e-14	0.660774	1.04828
Megf9	4.27261e-14	0.679546	0.0383296
Pole2	4.27261e-14	1.08362	-0.342509
Mtf1	4.36314e-14	0.56408	-0.374557
Nexn	4.43242e-14	0.379712	1.10464
G0s2	4.44162e-14	0.319392	-0.597991
Rhobtb2	4.47463e-14	0.461282	0.578894
Snrpd1	4.63975e-14	0.326023	-0.401125
Zc3h13	4.76319e-14	0.590599	-0.0072569
Prdm11	4.88808e-14	1.2714	0.060224
Bai3	5.18551e-14	0.400277	-0.655577
Ppcdc	5.28734e-14	1.16099	0.425145
Sdhd	5.40961e-14	0.401929	0.578086
Hps6	5.52337e-14	1.21039	-0.157691
Arl6ip6	5.53928e-14	1.03923	0.049167
Kcnt1	5.74307e-14	0.373558	0.971332
Dnajc27	5.80354e-14	0.380712	0.216964
Tusc5	5.86229e-14	0.803433	3.16991	1
Iqsec2	5.94842e-14	0.809917	-0.440226
Tm6sf1	5.94842e-14	-0.0613417	1.45041
Zfp846	6.09895e-14	0.900289	-0.441055
Hdlbp	6.29749e-14	0.452471	0.617287
Katnal1	6.34955e-14	0.456716	0.639825
Fam78a	6.41016e-14	0.424007	0.75579
Cdk6	6.41907e-14	-0.358158	0.129913
Slc44a1	6.45842e-14	0.691548	0.489568
Ypel4	6.95902e-14	1.183	-0.209109
Gtf2ird1	6.97839e-14	0.484811	0.757623
Phpt1	7.04399e-14	0.665868	0.181336
Elavl4	7.04521e-14	0.387229	0.292356
Cyp2u1	7.04559e-14	1.56126	0.388963
2810046L04Rik	7.27764e-14	0.722927	-0.131594
Prmt3	7.42943e-14	0.854794	0.0294395
Klhl4	7.51818e-14	0.513402	0.751845
A930004D18Rik	7.55589e-14	1.41213	-0.00195966
Far1	7.59607e-14	1.04393	0.245739
Rimbp2	7.79439e-14	0.771331	-0.42042
Dnahc6	8.18691e-14	0.790954	-0.00534632
Napsa	8.37291e-14	0.686868	-0.0123239
Trove2	8.52668e-14	0.163784	0.630405
Plec	9.00282e-14	0.902648	0.565614
Dennd5b	9.01601e-14	0.342661	0.206201
Limk1	9.0521e-14	0.572869	0.341752
Brms1l	9.26141e-14	0.637413	0.242034
Trip11	9.26141e-14	0.544591	0.243388
Lrrc23	9.37576e-14	2.95304	-0.139199
Sh3bp5	9.39631e-14	1.24568	-0.18505
Tox3	9.40834e-14	0.522738	-0.135451
Slc25a37	9.52997e-14	0.354083	1.06221
Bdh1	1.00143e-13	0.58014	0.0221986
Auh	1.02711e-13	0.393933	0.682744
Mrps21	1.03017e-13	0.409159	0.518355
Creb5	1.03403e-13	1.02509	0.198236
6330409D20Rik	1.05732e-13	0.316452	1.17464
Ak1	1.08664e-13	0.332718	0.406298
Nova1	1.09137e-13	0.565807	0.242644
Rab7l1	1.13961e-13	1.11547	1.17182
Clvs2	1.14229e-13	0.756104	-0.285782
Abi3	1.14261e-13	1.51834	0.00175753
Sbk1	1.16085e-13	0.290129	0.864617
Med7	1.16708e-13	0.904763	0.151204
Utp23	1.17906e-13	1.47232	0.00357745
Sh3rf3	1.2398e-13	0.459298	0.195141
Kif7	1.24755e-13	1.22194	-0.035064
6720483E21Rik	1.24921e-13	1.38967	-0.220547
Sec31a	1.24921e-13	0.449635	0.778003
Sgpp1	1.29479e-13	0.494023	0.579989
Rorb	1.29844e-13	0.556402	1.06568
Ccdc46	1.30086e-13	0.990333	-0.528736
Arhgap15	1.30169e-13	0.567644	-0.217853
Ccdc141	1.32971e-13	-0.676119	1.67549
Ndufs4	1.35235e-13	0.301003	0.445912
Gem	1.37963e-13	0.543443	-0.389512
Arl3	1.38221e-13	0.389156	0.0568002
C920021L13Rik	1.46047e-13	0.015954	0.211556
2700007P21Rik	1.46583e-13	0.645833	0.103074
Elmod1	1.46643e-13	0.646746	0.300722
Rfc4	1.47739e-13	0.63552	0.57017
Capn7	1.52444e-13	0.731764	0.303176
Prorsd1	1.5397e-13	1.16513	0.175061
Tars	1.54607e-13	0.868634	-0.193572
Zkscan3	1.66072e-13	0.395413	0.560143
Dock11	1.66449e-13	0.755182	-0.84723
Zfp385b	1.67899e-13	0.528517	-0.0863591
Ccdc73	1.75415e-13	0.452221	0.107537
Elavl1	1.77652e-13	0.310379	0.211688
Smad3	1.79485e-13	1.59745	-0.913249
Gm16039	1.8657e-13	0.71123	-0.192372
Ankib1	1.99846e-13	0.549194	0.508363
Soat1	1.99846e-13	0.790956	0.166211
Ctnna3	2.03763e-13	0.467593	-0.147697
Gtf2a2	2.09025e-13	0.497784	0.193492
Map6d1	2.12135e-13	0.555119	0.934519
Osbpl8	2.12325e-13	0.42735	0.023486
Myo19	2.29714e-13	0.818193	0.551045
Gtf2h4	2.33995e-13	1.08605	0.354566
Srek1ip1	2.36753e-13	0.634966	-0.429321
2310061C15Rik	2.42879e-13	0.463888	0.929144
Otud5	2.43338e-13	0.628347	0.0775893
Eftud1	2.51877e-13	0.627547	-0.041567
Gldc	2.51877e-13	1.82704	0.331578
Rpl27	2.5539e-13	0.285187	0.0166215
Nostrin	2.56641e-13	1.40382	0.754702
Otoa	2.56641e-13	0.957525	-0.00636826
Gpr63	2.6088e-13	1.53627	0.228952
Cep57	2.63768e-13	0.614574	0.115809
6530401N04Rik	2.6719e-13	0.963092	0.493758
Phtf1	2.70263e-13	0.763582	1.09244
Boll	2.75011e-13	0.680452	-0.000759113
Ppa2	2.75011e-13	0.67007	0.641156
Mis12	2.78693e-13	0.935717	0.713309
Aftph	2.8849e-13	0.440976	-0.121395
Mprip	2.89059e-13	0.336327	0.307745
Srrm2	2.91529e-13	0.338677	0.104851
Uox	3.13277e-13	1.4804	0.809311
Ngf	3.17011e-13	0.537879	0.455926
Avpi1	3.30039e-13	0.211459	0.880003
Slc7a6	3.34369e-13	0.496529	0.65104
Serpinc1	3.37302e-13	0.74367	0.222249
Senp1	3.50826e-13	0.787409	0.613709
Lsm14a	3.65678e-13	0.727397	0.0683608
Zfp346	3.76363e-13	0.675239	-0.509779
Slc25a13	3.78675e-13	0.231733	1.33142
Atxn3	3.86506e-13	-0.00606636	0.475803
Rbm4b	3.98213e-13	0.854072	-0.153689
Srsf2	3.98389e-13	0.45206	0.0338708
Cd160	4.07476e-13	1.74156	0.383576
Slc16a5	4.07476e-13	1.40661	-0.146564
Zfp397	4.1193e-13	0.560187	0.237687
Paics	4.26205e-13	0.474355	0.407054
Pip5kl1	4.4115e-13	0.465496	0.84336
Fam73b	4.41263e-13	0.24118	1.13809
Hgsnat	4.55282e-13	0.589576	0.707795
Ncoa6	4.62998e-13	0.723564	-0.146046
2510003E04Rik	4.65503e-13	0.523087	-0.385121
Mboat2	4.70929e-13	0.825101	-0.154722
Shank1	4.7298e-13	0.424287	0.323808
Vapb	4.74435e-13	0.33617	0.601773
Ppip5k1	4.92273e-13	0.407228	0.104065
Rian	4.95952e-13	0.349664	-0.279086
Trmt2b	5.02115e-13	0.45664	1.04437
Ep400	5.02631e-13	0.504267	-0.225342
Fam168b	5.24676e-13	0.319201	0.250072
Poll	5.30322e-13	1.81566	0.165309
Nusap1	5.31004e-13	0.628402	0.0219756
Prss45	5.36285e-13	0.586609	1.71534
Trub2	5.36404e-13	0.44253	-0.215324
Arhgap36	5.60107e-13	1.83531	-1.618
Lrrc57	5.67756e-13	0.936531	0.378325
Pex13	5.67957e-13	0.587501	0.344381
Adrb2	5.78978e-13	1.80182	-0.0234901
1700019E19Rik	5.79819e-13	0.762352	0.468904
Tenc1	5.80011e-13	1.97973	-0.300626
Ttl	6.47696e-13	0.775856	0.675466
2610015P09Rik	6.57537e-13	0.910085	0.412988
Sdsl	6.59896e-13	0.138478	-0.185792
Ttc4	6.69004e-13	1.08844	0.0424583
Podxl	6.69099e-13	1.4957	-0.0977581
Ndufc2	6.75419e-13	0.217542	0.344785
Ppt1	6.771e-13	0.41086	0.196347
Elof1	6.80414e-13	0.927428	-0.0602687
Tet2	6.80529e-13	0.686912	0.0737821
2210407C18Rik	6.84717e-13	1.55339	-0.452443
Mrpl32	7.1278e-13	0.704083	-0.0862772
Ube3c	7.1278e-13	0.424742	0.715847
Narfl	7.15408e-13	0.457461	0.225087
Capzb	7.22764e-13	0.242685	0.0890486
Hes6	7.25094e-13	1.24052	-0.278924
Hnrnpd	7.42034e-13	0.479939	-0.238953
Srxn1	7.48478e-13	0.397801	-0.0801114
Blm	7.50992e-13	0.360604	0.45818
Dek	7.52273e-13	0.619962	0.00107915
1810011O10Rik	7.60639e-13	1.10089	-0.150343
Smyd4	7.97682e-13	0.996204	-0.172726
Slu7	8.16518e-13	0.682784	-0.040233
Fam190a	8.19018e-13	0.239324	0.200808
Pstk	8.34119e-13	0.714481	1.23118
Ppp4r1l-ps	8.42965e-13	1.47705	0.360096
Stxbp6	8.45953e-13	0.749973	-0.700888
Tap2	8.47049e-13	1.59648	-0.188597
Rbbp6	8.48134e-13	0.68435	-0.83006
Mapk8ip3	8.64922e-13	0.420319	-0.163819
Nap1l3	8.8483e-13	0.583541	-0.232113
1110005A03Rik	9.05714e-13	1.03849	-0.21774
Zc3h6	9.18267e-13	0.617206	-0.787553
Stk38	9.32026e-13	0.419654	0.458542
Smcr7	9.74975e-13	0.634954	0.317123
Mtif2	9.92393e-13	0.591237	0.195243
Evc2	1.01759e-12	1.00625	0.0124498
Fktn	1.05145e-12	0.563606	-0.37334
Acot13	1.096e-12	0.440382	0.246865
Dffa	1.10124e-12	0.461516	0.608479
Rpl36a	1.10371e-12	0.526195	-0.278426
Nudt6	1.12682e-12	0.924726	0.792418
Ankrd42	1.14168e-12	0.62947	0.529611
Mrpl12	1.15654e-12	0.401436	0.398009
Kdelc1	1.16296e-12	0.642537	0.295527
Kcnq3	1.16934e-12	0.489109	-0.137589
Mrps11	1.19563e-12	0.370598	0.502081
Fyb	1.19671e-12	0.831986	-0.0331893
Ppm1l	1.20258e-12	0.450277	0.601447
Prkag2	1.25221e-12	0.667339	-0.229821
Vcpip1	1.25561e-12	0.804452	0.0761784
Taf1d	1.2669e-12	0.826644	-0.173771
Uap1l1	1.29348e-12	0.767916	1.10276
4921530D09Rik	1.31871e-12	0.989341	0.094382
Nipal2	1.31871e-12	0.751004	0.494078
Zc3h8	1.34172e-12	0.642968	-0.0280129
Igfbp2	1.34266e-12	1.77954	-0.215774
Stat1	1.38567e-12	0.99952	-0.199665
Wdr92	1.39017e-12	0.893189	0.284059
Nsun7	1.43023e-12	0.787716	0.390735
B230216G23Rik	1.43751e-12	2.16006	0
Asah2	1.44668e-12	0.110328	1.26097
Eif3a	1.46824e-12	0.518919	-0.0110473
B3galt5	1.48907e-12	0.866491	-0.66172
C330006K01Rik	1.51858e-12	1.17611	-0.498698
Lyrm4	1.54543e-12	0.481462	0.340984
Slc33a1	1.54543e-12	0.920536	0.59638
Rbx1	1.55265e-12	0.286128	0.0238227
Acad8	1.57612e-12	0.767077	0.372659
Sec62	1.64381e-12	0.3731	0.0599342
Dock9	1.67335e-12	0.446985	0.690012
Sun2	1.69465e-12	0.6038	0.172436
Hspd1	1.73301e-12	0.479369	0.107998
Wdr19	1.73567e-12	0.605801	-0.100217
Plekhh2	1.74792e-12	0.662844	0.221505
Pgrmc2	1.76432e-12	0.528217	-0.194302
Aldoc	1.77555e-12	0.305082	1.26319
Glod4	1.77604e-12	0.670628	-0.348256
Zfp101	1.83744e-12	0.811709	0.56801
Malat1	1.84945e-12	0.34767	-0.00243954
Mt1	1.85316e-12	0.609077	0.315515
Afap1	1.93237e-12	0.431795	0.353077
Rpf1	1.93237e-12	0.653713	0.387505
Narg2	2.01894e-12	0.713954	0.256802
Maneal	2.03042e-12	0.550322	0.334227
Adk	2.07632e-12	0.338834	0.784681
Srrm4	2.08154e-12	0.746024	-0.172805
Pttg1	2.09452e-12	-2.26812	0.948843
Pnpla3	2.09835e-12	1.26571	0.241243
Ubr7	2.11493e-12	0.647371	0.452258
Lrp12	2.13624e-12	0.817187	-0.0739068
Atp1a3	2.14208e-12	0.00897004	0.554069
Rora	2.14208e-12	-0.178933	0.731738
Cep135	2.14838e-12	1.53295	0.185618
Zfp955b	2.19987e-12	0.812185	0.849059
Aff3	2.22004e-12	0.376336	-0.340488
A830010M20Rik	2.25923e-12	0.433877	0.485375
Tdp2	2.27206e-12	0.334552	0.84064
Zyg11b	2.33027e-12	0.229466	0.498571
Wdr67	2.34264e-12	0.233022	0.412422
Heatr1	2.35914e-12	0.708762	-0.134209
Crls1	2.36948e-12	0.759252	0.165789
Cox7a1	2.41634e-12	1.09515	1.12779
Nkain2	2.46571e-12	0.549449	-0.376653
Prdx5	2.53487e-12	-0.118409	0.644038
1200011I18Rik	2.54978e-12	0.704931	0.0109452
Gss	2.55842e-12	0.507407	-0.283005
Vegfa	2.60104e-12	0.577539	0.234921
Dlx5	2.60499e-12	0.617427	-0.141418
Arhgap18	2.6407e-12	0.394797	0.191425
4930422G04Rik	2.67414e-12	0.567087	0.0604731
Ppm1k	2.6903e-12	0.325699	0.372457
Rab39b	2.71679e-12	0.56264	0.112989
Hnrnpa0	2.79381e-12	0.501791	-0.169473
Kcnip4	2.8166e-12	0.4382	-0.839772
Tbc1d4	2.85565e-12	0.816693	0.866762
Slc25a45	2.89105e-12	1.69147	-0.105625
Tmem178	2.89451e-12	0.596315	0.225603
Cops5	2.93849e-12	0.5136	0.0902805
Plekhm3	2.95435e-12	0.325823	0.968268
Ikbkb	2.96697e-12	0.604526	0.264
Tll1	3.06793e-12	0.69259	0.275006
C1qbp	3.13217e-12	0.533598	-0.364684
Atg16l1	3.20897e-12	0.554738	-0.0345936
D930048N14Rik	3.20897e-12	1.44735	-0.232747
Celf2	3.39883e-12	0.29244	-0.174659
2810001G20Rik	3.43038e-12	0.581834	-0.4488
Tmpo	3.48336e-12	0.54379	0.083793
Mknk2	3.52938e-12	-0.207946	0.456524
Slitrk4	3.53433e-12	0.993126	-0.0754457
Cryz	3.61061e-12	0.565121	0.12556
Rps6ka1	3.73235e-12	0.596163	0.0876663
Acyp2	3.8524e-12	0.423159	0.571798
Nipa1	3.8524e-12	0.160807	0.459525
Fam76b	3.87419e-12	0.70828	0.212503
Metrnl	3.88208e-12	1.57665	-0.294903
Grhl3	3.88256e-12	1.18399	-0.175171
Dnajc10	3.90652e-12	0.718328	-0.189398
Akap17b	3.90664e-12	0.683477	0.419301
Adcy9	3.9097e-12	0.332694	0.933363
Mtap7	3.94787e-12	0.326999	0.488401
Zfp423	4.04905e-12	0.551981	-0.064942
Nfu1	4.15652e-12	0.675503	-0.14972
Haus3	4.22941e-12	0.709532	0.424063
Ptcd3	4.3052e-12	0.576537	0.321656
Cldn1	4.31093e-12	1.27015	-1.78031
Ndufa3	4.32149e-12	-0.00167291	0.533871
Timm8b	4.32149e-12	0.446936	-0.0236932
Mki67	4.37534e-12	1.27686	0.314041
Tm9sf4	4.39315e-12	0.562374	-0.00976462
Exoc1	4.49185e-12	0.658188	-0.00711664
Serf1	4.54348e-12	0.818039	-0.162239
Fchsd1	4.60515e-12	0.64522	-0.170342
Hnrnpl	4.60825e-12	0.468574	-0.259286
Sh3tc1	4.6412e-12	0.916184	0.0265
Slc25a36	4.65676e-12	0.528465	0.483125
Msh6	4.69261e-12	0.622402	0.137374
Sel1l3	4.70457e-12	0.443355	0.378283
Lrpprc	4.71939e-12	0.291149	0.579153
Ndufa1	4.78036e-12	0.216351	0.493637
Gys1	4.7845e-12	0.522154	0.277547
Thsd4	4.82933e-12	0.774623	0.819674
Pin1	4.83085e-12	0.403086	0.294688
Xpot	4.86231e-12	0.5217	0.211866
Dvl3	4.88906e-12	-0.172272	0.501551
Grhpr	4.88906e-12	0.364784	0.616731
4632434I11Rik	4.92762e-12	1.69599	0.152836
Fndc8	4.99034e-12	1.5715	-0.603262
Rasgrp1	5.17538e-12	-0.81995	1.29894
Atg12	5.1824e-12	0.676729	0.247816
Zic2	5.28397e-12	1.398	0.00215484
Hint2	5.51008e-12	0.514689	-0.124957
Adhfe1	5.52885e-12	0.503209	0.749759
Tnpo3	5.58499e-12	0.669096	-0.242708
Ttll10	5.70494e-12	1.77261	0.000296119
Dimt1	5.73632e-12	0.707828	-0.209215
Mtmr11	5.78797e-12	0.579018	0.937016
Dusp23	5.84043e-12	1.20662	0.63198
Ano1	6.1771e-12	1.74503	-0.164995
Foxj1	6.38339e-12	1.10936	0.0903184
Pcnxl3	6.60182e-12	0.48535	0.334809
Arih1	6.73265e-12	0.241989	0.429132
Slc8a1	6.84546e-12	0.559522	-0.923692
BC024479	6.90263e-12	0.380607	0.630411
Tgfbr3	7.00792e-12	1.20493	0.188454
Myh14	7.05801e-12	0.978386	-0.101462
Notch3	7.20804e-12	0.987797	0.00632595
Tarsl2	7.21291e-12	0.639345	0.468854
AI836003	7.37146e-12	-0.18475	1.42155
Fhod1	7.48131e-12	0.486016	-0.0416297
Ppp1r2	7.57378e-12	0.319303	0.0594987
Yod1	7.67495e-12	0.990146	-0.125583
Gas2	7.83165e-12	0.335992	0.415303
Gmds	7.98669e-12	0.369173	0.885349
Ssbp1	8.0032e-12	0.685428	-0.0370659
Gla	8.06749e-12	0.766396	0.554389
Elac2	8.09172e-12	0.60681	-0.121873
Cyp26b1	8.1439e-12	2.10183	-0.0392932
Pcnt	8.25132e-12	0.751559	0.366285
Ube2w	8.54148e-12	0.489354	-0.0461754
Prpf19	8.76562e-12	0.220886	0.00546342
Ccdc109a	9.05548e-12	0.647561	0.368007
Dhx36	9.22917e-12	0.461094	0.433327
2810032G03Rik	9.25152e-12	0.932621	-0.536803
Gxylt1	9.3959e-12	0.610176	0.0645743
Cyp4v3	9.40344e-12	1.6896	-0.283446
Invs	9.54947e-12	0.542138	-0.102175
Gab2	9.85019e-12	0.350304	0.118207
Gt(ROSA)26Sor	9.86108e-12	0.538623	-0.268154
Ndufb11	9.94708e-12	0.3122	0.344213
Ccdc108	1.005e-11	1.51894	0.136764
Mrpl49	1.02848e-11	0.391292	0.0320251
Rpap2	1.0463e-11	0.680201	-0.514338
Gprin3	1.05606e-11	0.577551	-1.34183
Ikbip	1.0613e-11	1.45046	0.0696725
Rbm24	1.06332e-11	-0.0268602	0.219448
Ripply2	1.0922e-11	1.15205	-0.0169654
Wdtc1	1.09523e-11	0.861626	0.163908
Pglyrp2	1.1008e-11	1.17673	-0.00013676
Bnip3	1.10201e-11	0.418896	0.262441
Ankdd1b	1.10348e-11	1.17135	0.282543
Clec2l	1.10697e-11	0.0702745	1.15107
Ttc9c	1.1535e-11	0.733775	0.248894
Mrpl51	1.16999e-11	0.620587	0.356881
Msrb2	1.1848e-11	0.783713	0.50474
Ciao1	1.19091e-11	0.743585	0.0723936
Nsun2	1.22571e-11	0.711677	0.213163
Cpsf3l	1.26002e-11	0.623049	0.272911
Zfp740	1.28001e-11	0.341977	0.679414
Myo3a	1.28048e-11	0.473502	-0.00528498
Chgb	1.2942e-11	-0.121904	0.828297
Hook3	1.3077e-11	0.551298	0.0141393
Mrpl36	1.31026e-11	0.500985	0.207793
Guca1b	1.34086e-11	1.06067	0.330128
Nfyc	1.34086e-11	0.521286	0.550925
Thnsl2	1.34086e-11	0.724349	0.446087
Dusp22	1.35444e-11	0.458942	0.453604
1700029F09Rik	1.36931e-11	0.52192	0.684326
Ppm1e	1.38262e-11	0.277729	0.380965
Tatdn1	1.38713e-11	0.621137	0.0960368
Dbc1	1.39441e-11	0.429327	-0.229862
Fam108b	1.39441e-11	0.472773	0.41962
Tank	1.40618e-11	0.491521	0.584493
Mrps25	1.45256e-11	0.473805	0.0308529
2500004C02Rik	1.47175e-11	1.35097	-0.321152
Tlk1	1.4754e-11	0.401688	0.0512517
Pex7	1.47694e-11	0.796691	0.582181
Bphl	1.49324e-11	0.502265	0.539571
Cyp2d22	1.49324e-11	0.974735	0.938702
Rpain	1.49449e-11	0.522135	0.00846267
Adss	1.52046e-11	0.507707	0.0633667
Spred1	1.5214e-11	0.53671	-0.0358431
H2-Ke2	1.56075e-11	0.587308	-0.0572761
Masp2	1.56443e-11	0.596539	-0.331916
Pdpk1	1.57981e-11	0.501516	0.0341142
Mapkapk3	1.58673e-11	0.20442	-0.210802
Aig1	1.58727e-11	0.373827	0.586934
Igf2bp3	1.69911e-11	0.452414	0.470326
Sbf2	1.73853e-11	0.477836	-0.315525
Paip1	1.74596e-11	0.700308	-0.081733
Lrrc59	1.75552e-11	0.53224	0.259923
Clgn	1.77666e-11	0.967493	0.423257
Paip2	1.78797e-11	0.278875	0.313115
Golga2	1.80554e-11	0.375346	0.0793433
Ccdc111	1.8103e-11	0.739631	0.331865
Fbxo9	1.82987e-11	0.400733	-0.067301
Dnahc2	1.90085e-11	0.752733	0.0224815
Tmem33	1.92346e-11	0.495674	0.0772978
Stk38l	1.92524e-11	0.382212	0.670506
Prkra	1.93997e-11	0.535954	0.419825
Nfkb1	1.94368e-11	0.819668	0.122833
Rnf170	1.94677e-11	0.524528	0.21672
Xpo1	1.94677e-11	0.544696	-0.132259
Ptrh2	2.00854e-11	0.673282	-0.224236
Col16a1	2.02022e-11	1.15804	0.193967
Usp33	2.02022e-11	0.429807	0.204376
Plekha6	2.02805e-11	0.646434	0.222795
Tmem72	2.02805e-11	1.95946	-0.0191549
Tbl2	2.04448e-11	0.590159	-0.0453971
5530601H04Rik	2.05413e-11	1.12763	-0.138353
Tpd52	2.09635e-11	0.483638	0.259676
Zfp389	2.14701e-11	1.31074	0.765362
Sf3b1	2.16188e-11	0.485172	-0.349986
Csda	2.16856e-11	0.694968	0.167292
Fgfr1op2	2.21301e-11	0.434907	0.682057
Magohb	2.24889e-11	0.815539	-0.427006
9530068E07Rik	2.29784e-11	0.414408	0.160548
Usmg5	2.36862e-11	0.077824	0.380646
Kat2b	2.42084e-11	0.497151	0.598593
2410017I17Rik	2.46014e-11	0.901427	-0.0018253
Cgn	2.52594e-11	0.32349	0.194827
Dnajc28	2.60179e-11	1.03264	0.448747
[truncated: 15,069 more rows]

## Sheet: Sst_Cbln4
	BH_adj_Fisher_p	SstCbln4_FC	SstMtnt_FC	Tasic marker?	>2 fc in all datasets?
Rasl11a	1.14761e-140	3.92861	6.99097	1	y
Cbln4	1.42578e-93	4.53995	3.50448	1	y
Unc13c	1.08985e-78	1.43787	3.19184
Cxcr4	4.82679e-77	0.816965	4.56428
Lama4	5.8492e-72	2.07812	3.36192		y
Calb1	1.44549e-68	3.28424	2.8103		y
Hpse	1.51557e-67	2.9774	4.66915		y
Il34	1.09403e-61	2.7206	3.32759		y
Ifit3	3.06131e-61	3.92151	2.59701		y
Grin3a	2.30437e-59	1.58606	3.22579
Tox	4.19606e-59	2.92083	3.09461		y
Ano3	1.57071e-58	2.73072	2.97133	1	y
Pcdh11x	2.07219e-57	2.33654	1.97462
Cxcr7	1.34175e-56	2.58436	4.56366		y
Chl1	6.42449e-56	1.40921	2.05863
Timp3	1.79031e-55	2.68468	3.60682	1	y
Cacng3	2.9371e-55	2.0324	2.1946		y
Dgkg	1.14548e-53	1.42714	1.86386
Elfn1	1.14548e-53	1.32818	1.88622
Gria1	1.65181e-53	1.25728	2.20062
Frmd4b	1.76319e-53	2.05939	2.3409		y
Pitpnc1	2.34541e-53	1.84151	1.13765
Atp2b4	3.52634e-53	2.39517	2.89507		y
Cdh13	1.15211e-52	1.6449	2.35477
Adcy2	1.81817e-52	1.45134	2.29284
Neto1	7.96552e-52	1.69409	2.6411
Slc30a3	1.41618e-50	1.50086	3.45673
Rgs17	1.7041e-50	1.37445	1.65947
Grik3	1.8935e-50	1.9157	1.64254
2810011L19Rik	4.63983e-49	1.75847	3.01744
Dmrt2	1.26011e-47	2.18425	3.42211		y
Reln	1.26011e-47	1.25205	4.66192
Akap5	1.48635e-47	1.47965	1.649
Maf	4.82813e-47	1.36572	1.73994
Runx1t1	2.45584e-46	0.981195	1.83887
Pdyn	3.28241e-46	3.31799	0
Tmeff2	3.80375e-46	1.85941	1.34227
Masp1	1.31566e-45	2.21334	2.18534		y
Vgf	1.31566e-45	1.10755	2.66768
Cd68	3.45418e-45	3.05086	2.97498		y
Nppc	4.3737e-45	2.36804	3.11831		y
Cdh4	1.25739e-44	1.90677	1.52514
Olfm3	1.25739e-44	2.23129	2.39944		y
Cdh22	2.18511e-44	0.696908	3.32991
Adamts18	3.89725e-44	0.873438	4.3444	1
Kctd8	1.04885e-43	1.5761	2.55173
Atp1a1	4.44907e-43	1.10922	2.96809
Cacnb4	5.0404e-43	1.00057	1.47316
Layn	9.88899e-43	1.78569	3.89805
Col19a1	6.91927e-41	0.86489	2.3018
1700001L19Rik	1.33603e-40	1.62801	2.64767
Lipa	2.60997e-40	1.61098	2.99456
Npr3	5.71988e-40	0.338423	3.25362
Gria3	1.6983e-39	1.56589	1.07546
Cdh7	2.03577e-39	1.48076	2.65343
Bai1	9.60551e-39	0.20634	3.39864
Chrm3	1.20218e-38	1.02762	1.56285
Trim2	1.75195e-38	0.675737	1.32621
Sema3a	3.77007e-38	2.1197	2.11342		y
Mtus2	5.48367e-38	0.704487	2.3304
Chst15	7.1691e-38	2.21476	4.30204		y
Sst	3.52942e-37	1.69257	1.14229	1
Rgs6	6.87771e-37	1.48057	2.17959
Ntm	1.82198e-36	0.565812	1.28825
Mical2	2.13089e-36	1.25296	1.4792
Hdac4	3.76575e-36	0.970185	2.6992
Kcnk13	4.03079e-36	-0.352594	4.24082
Rbfox1	4.30835e-36	0.737806	1.13091
Sstr1	4.98726e-36	0.579075	2.75617
Mpped1	1.73528e-35	1.19328	1.20192
Snx8	2.54321e-35	0.720831	2.51252
Cpne5	3.02215e-35	2.43342	0.876097
Tmtc4	6.30219e-35	2.40914	1.44266
Hopx	1.34956e-34	0.785059	3.1198
Klf5	1.42002e-34	1.39167	1.9133
Rab3b	1.48737e-34	1.07578	1.35507
Thsd7a	1.52384e-34	1.88048	1.29352
Spock3	1.60362e-34	1.19511	1.05258
Crhbp	4.58713e-34	1.29875	0.348342
Sult4a1	7.41831e-34	0.296698	1.33221
Bcl11a	8.08881e-34	1.43925	1.47523
Pcdh18	8.94683e-34	1.35417	1.78832
Accn1	2.99134e-33	1.33449	1.09093
Mcc	4.32908e-33	1.20817	1.83118
Shisa6	5.23653e-33	1.02913	1.55261
Mtch1	1.04424e-32	0.418747	1.156
Habp4	1.3642e-32	0.166196	1.67827
Fibcd1	1.93867e-32	2.04765	0.895589
Sirt4	2.70255e-32	0.0418342	2.81065
Rnf152	3.64898e-32	0.852455	2.03163
Sgcd	4.76109e-32	0.347081	2.52386
Camk2n1	1.27307e-31	0.943215	1.05931
Dapk1	3.94675e-31	0.792742	1.11433
Pnpla7	1.47858e-30	0.325724	1.56942
Trpc6	1.90346e-30	1.36753	1.09781
Nell1	2.26708e-30	1.23699	1.22798
Iqsec1	3.1558e-30	0.337343	1.2186
Atp6v0c	3.56188e-30	-0.0437379	0.839232
Aggf1	6.15435e-30	-0.129979	1.58237
Pcyt2	7.70391e-30	-0.429902	2.89496
Gabbr1	7.96945e-30	0.311593	0.877688
Ociad2	1.01874e-29	1.35007	0.904859
Prdm1	1.86064e-29	1.22844	2.85144
Snx14	2.68126e-29	-0.434307	1.45192
Prr15	5.24319e-29	2.53997	2.20421		y
Capn5	6.39941e-29	0.880668	2.09189
B4galt6	6.49312e-29	0.439071	1.26622
Ptpru	6.95428e-29	1.87656	1.443
LOC626082	8.8146e-29	1.0934	1.10953
Pde2a	9.66452e-29	0.934202	1.18453
Akap13	1.03005e-28	1.47494	0.878631
Sh3glb2	1.38034e-28	0.197189	1.18347
Tpi1	1.99198e-28	0.0493604	0.801488
Gosr2	2.16591e-28	0.131693	1.80657
Meg3	2.74293e-28	0.219519	0.743995
Pde1a	3.47059e-28	1.92517	0.648184
Dlgap2	3.73814e-28	0.471624	0.975721
Fam155a	5.26454e-28	0.732888	0.902116
Foxred2	5.94832e-28	0.65701	2.38392
Nrg3	6.35223e-28	0.445277	1.10479
Ascl2	6.87256e-28	0.748238	2.3271
Cybrd1	7.767e-28	-0.140851	1.62758
Kcna6	9.13455e-28	0.408606	1.12256
Sh3kbp1	9.13455e-28	1.27776	1.35009
Pitpnm3	9.44713e-28	0.974973	1.4399
Mboat7	1.42923e-27	0.136548	1.33582
Sfrp2	2.3148e-27	2.42628	-0.791996
Lgals1	2.96634e-27	2.56703	0.841508
Timeless	3.82539e-27	1.12523	3.03133
Cx3cl1	4.93558e-27	0.447158	1.07788
Icam5	6.39157e-27	0.463798	3.03168
Ralgapb	6.89228e-27	-0.229499	1.60691
Elavl1	7.00118e-27	-0.0793593	1.94532
Gda	7.53008e-27	1.08683	1.31083
Wipf2	1.38262e-26	0.219887	1.31299
Glce	1.43304e-26	1.06179	2.12993
Neto2	1.62568e-26	1.00596	1.41211
Grm4	1.86586e-26	0.1027	2.33075
Tmem91	3.19304e-26	1.22364	0.789177
Slc38a2	3.24828e-26	0.251058	1.68275
Grip1	3.30776e-26	0.77162	0.93091
Psmd13	3.30776e-26	0.312997	1.37872
Rpl39l	4.48465e-26	-0.267002	3.23751
Rara	5.34923e-26	0.244386	4.43693
Fgf14	6.31716e-26	0.293875	1.05102
Chga	6.70537e-26	0.250171	0.955977
Rab27b	7.22541e-26	1.27038	0.805286
Oxtr	7.64305e-26	2.09415	0.607003
Edaradd	8.33283e-26	1.65241	2.56194
Ppp1r14c	8.96032e-26	-0.745313	2.40478
Stk32a	1.07523e-25	1.06239	2.48955
Spnb1	1.53551e-25	0.945514	1.12724
Cdh9	1.73912e-25	1.69528	0.988653
Bfsp1	1.74318e-25	-0.319561	3.14601
Clk2	1.95134e-25	0.0214144	2.02611
Npy	2.39987e-25	0.306721	-0.637827
Unc13a	2.73495e-25	0.495417	1.14936
Rcan2	2.75284e-25	0.997867	0.525795
Stim2	2.75284e-25	0.953952	1.47961
4930429F24Rik	3.5679e-25	1.47964	4.68402
Tshz3	4.70159e-25	0.98404	1.33887
Zdhhc18	8.31022e-25	-0.387689	2.21526
Arrb1	9.29125e-25	0.169317	1.34727
Mafb	1.03555e-24	1.45708	1.63553
Klf9	1.37438e-24	0.207118	1.6304
Cacng8	1.39579e-24	0.0911251	2.10023
Abtb2	1.7838e-24	1.30974	1.78762
Syn3	2.47941e-24	0.344751	2.0164
Atf2	2.66276e-24	0.0373581	1.19125
Ugdh	2.66276e-24	1.72406	1.38105
Bcl9	2.75906e-24	0.584607	1.89634
Ptprn2	3.02198e-24	0.17244	0.789057
Tob2	3.02198e-24	-0.16564	2.14071
Akap2	3.35781e-24	0.736353	1.20533
Sdc3	3.37179e-24	0.600346	1.51671
Man1a	3.81585e-24	0.920082	1.2702
Chd1l	4.38013e-24	-0.0403297	3.20806
Eya1	5.45366e-24	1.8983	1.81084
Acot5	5.54245e-24	0.00803968	1.97042
Dpp10	5.54245e-24	1.02222	0.76556
Erc2	6.4092e-24	0.511385	1.13905
Ecel1	7.21073e-24	1.21091	2.20416
Rgs7	7.68173e-24	-0.576104	1.19483
Agps	8.81919e-24	0.552434	1.26405
Wdfy1	1.00309e-23	0.48332	1.17956
Slc25a26	1.29467e-23	0.153734	1.59965
Max	1.63412e-23	0.355309	1.2624
Nrip1	1.63412e-23	1.62125	1.18798
Dnm3	2.34393e-23	0.565093	0.651943
Mtss1l	2.44771e-23	-0.360689	1.42345
Dennd1a	2.7255e-23	0.0338363	1.07014
Ap1s1	3.26007e-23	0.0619882	1.66816
Dleu2	3.7449e-23	1.37074	1.54555
Ifit2	5.6555e-23	2.2176	0.701914
Filip1	6.01619e-23	1.47873	0.487155
Cd209g	7.63565e-23	-0.000666026	4.35969
AI504432	9.77549e-23	0.852558	1.17672
Grm7	1.07452e-22	0.828562	0.921909
Cdk5r2	1.09489e-22	-0.11671	1.53257
Ywhab	1.19511e-22	0.271385	0.807988
AI413582	1.41265e-22	0.450802	1.27053
Ambra1	1.52066e-22	0.380262	1.01411
Mlf2	2.05887e-22	0.177658	1.23173
H2-Q7	2.16256e-22	-0.039961	2.88794
Grm1	2.3363e-22	0.85672	1.01103
Sft2d1	2.41264e-22	0.757527	1.53881
Rhou	2.50135e-22	1.55146	1.75911
Atxn7l3b	3.22915e-22	0.0378584	0.993372
Vcl	3.27794e-22	1.19502	1.22031
Kirrel3	3.95729e-22	0.40839	0.98462
Rtp4	3.95729e-22	2.67496	1.62056
A930003A15Rik	4.70133e-22	3.35804	-0.0957801
Timp2	4.74057e-22	0.738717	1.0151
Dscaml1	5.06016e-22	-0.310619	1.41125
Psmd11	5.10718e-22	0.271518	1.11879
Edc4	6.66005e-22	0.0392352	1.60038
Cdh8	7.45195e-22	0.412599	1.08988
Leprel2	7.87483e-22	0.345777	2.11421
Ankrd44	8.02536e-22	1.1146	1.22514
1200014J11Rik	9.07517e-22	0.159123	1.68347
Grid2	9.98436e-22	0.277844	1.18652
Iqch	1.15838e-21	0.151869	1.69887
Dpf1	1.2804e-21	0.528176	1.97411
Arf3	1.35189e-21	0.563909	0.861406
Atp6v1c1	1.42923e-21	0.168713	0.815805
Fam65b	1.87207e-21	0.341064	1.18298
BC018242	2.01664e-21	-0.618266	1.47198
Elf5	2.0403e-21	-0.000249796	3.18306
Elovl6	2.13122e-21	0.0895014	1.05912
Lrig1	2.45938e-21	0.567886	1.94527
Slc9a9	2.76232e-21	1.21463	1.47587
Arhgef11	3.67019e-21	0.18809	1.13459
Clptm1l	3.76713e-21	-0.200978	1.31903
Ppp2r1b	4.52182e-21	0.477269	1.36956
Prr18	4.5674e-21	0.252346	3.20604
Clec10a	5.17766e-21	0	3.67284
Pmch	5.17766e-21	0	1.88064
Tnp1	5.17766e-21	0	3.70542
Wipf3	5.85938e-21	1.40383	1.44461
Eno2	6.02278e-21	0.0600257	1.16962
Tnfrsf21	6.42559e-21	0.574553	1.25599
Nrgn	7.03377e-21	0.806029	1.62291
Disp2	8.35625e-21	0.321614	0.91776
Lass6	8.35625e-21	0.829012	1.03381
Eif4h	8.6095e-21	-0.0196966	0.763959
Phc2	8.87703e-21	0.606581	1.45638
Brix1	1.24187e-20	0.0883349	1.81686
Calm1	1.24763e-20	0.159316	0.34043
Lhfpl4	1.62658e-20	0.222249	0.951988
Pip5k1b	1.63819e-20	0.149547	1.24669
C130039O16Rik	2.16895e-20	-0.412499	1.96656
Gad2	2.70772e-20	0.51233	0.66724
Cacng4	5.1504e-20	-0.0779954	3.02049
Pcsk5	7.80596e-20	2.67876	1.30494
Synpr	7.80596e-20	0.818056	0.624453
Notch2	7.88291e-20	0.902143	0.144631
Atp6v1b2	8.55378e-20	0.0888991	0.453588
Gorasp1	8.67751e-20	0.294567	2.28665
Ube2s	8.9176e-20	1.09845	1.99832
Mtap7d1	9.89146e-20	0.0926898	0.810363
Rnf112	9.89146e-20	0.745428	1.65445
Nefm	1.01042e-19	1.00564	1.91357
Sgsm2	1.14646e-19	-0.582386	1.25248
Itm2c	1.15958e-19	0.604139	0.76871
Usp20	1.34645e-19	-0.607669	1.16483
Mkx	1.46553e-19	0.264544	1.45693
Ctnnd2	1.62176e-19	0.527172	0.571675
Gna11	1.82349e-19	0.257403	0.912429
Cdk3-ps	2.39639e-19	-0.505483	5.19354
Atp9a	2.61924e-19	0.257817	1.0763
Rps6ka5	2.66018e-19	0.538184	1.25198
Slc8a1	2.66018e-19	0.70857	0.799982
Mpdu1	2.7277e-19	-0.10419	2.55101
Psmd3	2.87733e-19	-0.0134486	1.15281
Cdk14	2.8905e-19	-0.363948	1.12429
Cacna1a	3.18503e-19	-0.0398371	0.884312
Sh3bgrl3	3.90209e-19	0.601099	0.945228
Dusp8	4.23352e-19	-0.343203	1.17433
4933406J08Rik	4.30714e-19	0	1.69872
Wdr48	4.45594e-19	0.230962	2.35272
Frmd6	4.47905e-19	1.29033	2.07153
Ralgds	4.48603e-19	-0.455148	1.61931
Gramd4	4.54658e-19	0.605765	1.05594
Pgap1	4.90102e-19	0.678537	1.08878
Nrxn3	6.42709e-19	0.226503	0.540574
Gipc1	7.52826e-19	0.236469	1.92979
Ifit1	7.52826e-19	2.1301	2.16034		y
Cnnm1	8.51909e-19	-0.0298178	1.60057
Rangap1	8.51909e-19	0.405608	0.769399
Tspan4	9.31155e-19	-1.40047	1.85418
Nxph1	9.87928e-19	0.716489	0.954997
Hdac5	1.00438e-18	0.00426941	0.943917
Ap2a2	1.04636e-18	0.645682	0.621378
Zfp598	1.14548e-18	0.342574	1.58519
Pick1	1.19265e-18	-0.457419	1.28344
Stxbp6	1.37161e-18	1.7759	0.611597
Ttyh3	1.40424e-18	0.118993	1.3946
2310021P13Rik	1.44436e-18	0.0523784	1.47352
Lgmn	1.49056e-18	0.82077	0.952171
Pvr	1.5063e-18	-0.128027	2.65197
Xkr4	1.53246e-18	0.254255	0.618726
Brd2	1.54333e-18	-0.0520433	1.10333
2410089E03Rik	2.15799e-18	-0.0326371	0.804563
Cacna2d3	2.2309e-18	1.11833	0.633304
Lmf1	2.2309e-18	0.11918	2.16265
Tpst1	2.24028e-18	0.0990814	1.42022
Klc1	2.62309e-18	-0.0331204	0.563835
Lphn1	2.72955e-18	0.450626	0.636419
Gfod1	2.9211e-18	0.911525	0.914558
Gm14057	3.27816e-18	-0.622768	2.04133
Man2a2	3.29117e-18	0.229866	0.852862
Cog4	3.34777e-18	0.188171	1.16335
Ncdn	3.6815e-18	0.708095	0.808325
Smarca4	3.82619e-18	-0.0943755	1.29969
Phf2	3.96876e-18	-0.0101534	1.51341
Fam171b	4.02131e-18	0.250171	1.07478
Reep6	4.37897e-18	0.321219	2.07117
Hivep2	4.54696e-18	0.101448	0.893919
Lingo1	4.55069e-18	0.751099	1.51341
Tagln3	4.56732e-18	0.68437	0.67764
Pllp	4.61283e-18	0.608012	1.09969
Ccdc106	4.67419e-18	0.49717	0.892005
Ptdss1	5.97676e-18	0.753805	0.845595
Smc2	6.27407e-18	1.81077	2.11143
Dbndd2	7.12657e-18	0.256827	1.33067
Ppme1	7.99015e-18	0.281116	0.970799
Eef1e1	8.91409e-18	1.13746	-0.875376
Chka	9.56316e-18	0.0678754	0.855771
Osr2	9.56316e-18	0	2.27711
Pcdh8	9.65697e-18	1.63609	0.93232
Grm5	9.81917e-18	0.310357	0.956268
Peo1	1.09802e-17	-0.35449	2.36476
4930529C04Rik	1.14569e-17	-0.00164369	1.87604
Pde6h	1.2645e-17	0	3.49535
Ryr2	1.4247e-17	0.351188	0.71406
Sync	1.4247e-17	-0.247581	2.6562
Irs2	1.50098e-17	0.0318329	2.46094
AU040320	1.54241e-17	0.640636	0.895756
Apba2	1.65096e-17	-0.0276575	0.868571
Ildr2	1.65096e-17	1.10547	0.67063
Socs7	1.67392e-17	0.201069	0.795749
Mrap2	2.27856e-17	2.4146	1.00535
Ier3	2.69124e-17	0.496928	1.28678
3110021N24Rik	2.80927e-17	-0.314199	1.36441
Zcchc6	2.93588e-17	0.902587	1.33787
Rad51l1	3.22694e-17	0.0918726	1.30415
Rabl2	3.37094e-17	-0.194718	1.66831
Tnni3k	3.88115e-17	2.41925	1.09903	1
Hmgcl	4.0548e-17	-0.0264685	1.07317
Map2k6	4.0548e-17	1.88785	1.90597
Pla2g5	4.2692e-17	2.51083	0.0882382
Sympk	4.61195e-17	0.269881	1.82178
Actr1a	4.63355e-17	0.0866055	1.09571
Kat2a	4.76598e-17	0.254691	2.07557
A230046K03Rik	4.89586e-17	0.147612	0.943189
9130019P16Rik	5.40305e-17	0.05446	1.48337
Rpl7l1	5.87658e-17	0.241212	1.22739
Vat1l	6.04854e-17	1.05545	0.9349
Golga3	6.06004e-17	0.0499934	1.34781
Garnl3	7.50113e-17	0.553383	1.03198
Syt11	7.50619e-17	0.221192	0.460246
Slc5a5	7.68802e-17	1.39218	1.2738
Clk3	8.20152e-17	0.139666	0.888831
Tmppe	8.55455e-17	0.00883286	0.706108
Csnk2a2	9.96842e-17	0.206342	1.11641
Prokr2	9.99093e-17	2.61316	1.96706
6330512M04Rik	1.02497e-16	0.221806	1.37683
Pon2	1.0898e-16	-0.48121	3.01167
Pdzd4	1.12804e-16	0.212146	0.913997
Cdkn1a	1.46564e-16	0.866936	1.03784
Zfp771	1.52474e-16	0.0727634	1.23472
Nrg1	1.53872e-16	1.361	1.85866
Cd99l2	1.6011e-16	0.644511	0.832915
Magi2	1.7042e-16	0.730765	0.787086
Serpinb6a	1.82072e-16	1.04545	1.0567
4930430A15Rik	2.09893e-16	0	2.99341
Lamp1	2.12485e-16	0.129742	0.88831
Syt16	2.21967e-16	0.521436	0.866406
Cacng5	2.69603e-16	-0.013904	1.18989
Senp3	2.78417e-16	0.312647	1.18171
Xbp1	2.80395e-16	0.0873126	1.31779
Rpusd4	2.81634e-16	0.298963	1.40186
Fubp3	2.87099e-16	0.172211	1.39175
Grina	2.95444e-16	0.0105844	0.825299
Ywhah	3.03324e-16	0.837344	-0.902163
Rfx1	3.04476e-16	-0.603404	2.27286
Vopp1	3.30262e-16	0.596872	0.904081
Prkab2	3.33862e-16	0.100463	1.4858
Rabep1	3.40796e-16	0.0126085	0.644318
Lrp8	3.50423e-16	0.557047	0.937305
4930562F07Rik	3.6018e-16	-0.0190061	2.81685
D17Wsu92e	3.71648e-16	0.213207	1.29585
Prkcq	3.71664e-16	1.44212	0.829004
Nudcd3	4.018e-16	0.278335	0.741353
Clptm1	4.08333e-16	0.125859	1.12379
Ctsd	4.11527e-16	-0.146852	0.912242
Fzd3	4.11527e-16	0.64915	0.776206
Rian	4.16689e-16	0.41659	0.595901
Ormdl2	4.5118e-16	0.534248	1.73244
Ticam1	4.5118e-16	0.114997	3.41432
Usp12	4.64907e-16	0.254357	1.51557
Pygo2	4.69397e-16	0.571773	1.59381
Tmcc3	4.92375e-16	0.725572	1.25463
Grin1	5.30103e-16	0.295457	0.788215
Kbtbd10	5.95607e-16	-0.276585	0.881275
Syn2	6.11026e-16	0.781201	0.391859
Dact1	6.6003e-16	0.703908	2.72034
Agpat6	6.66762e-16	0.150375	0.893874
Rrbp1	6.96142e-16	-0.0918218	1.9752
Otub1	7.47691e-16	0.193767	1.56399
Pcnxl2	7.57567e-16	0.506883	0.981285
Sox15	8.33719e-16	0.2499	2.52442
Htr1a	8.49489e-16	1.30766	0.938229
Lbr	8.83375e-16	-1.08392	1.61905
Unc5cl	9.94506e-16	0	4.42331
Utp20	1.02284e-15	0.179106	1.53255
Zwint	1.03207e-15	0.50499	-0.299843
Prune2	1.18253e-15	0.827594	-0.429827
Arc	1.29151e-15	1.33209	1.74808
Cacng7	1.31196e-15	0.330066	1.36384
Sec24c	1.32239e-15	-0.373378	1.07701
Nomo1	1.3257e-15	0.331827	0.984351
Rsl1d1	1.35405e-15	0.179526	0.909336
Nmt1	1.75653e-15	0.419377	1.12799
Zfp365	1.75653e-15	0.470931	1.25742
Lrtm1	1.78177e-15	0.398251	2.56208
Zfp608	1.87545e-15	-0.129779	1.11641
Actr3b	1.93181e-15	-0.579313	2.3633
Lrp1	2.20461e-15	0.357781	0.795374
Slc6a8	2.20461e-15	0.0485374	0.908627
Ptprm	2.30128e-15	0.434901	0.902624
Hoxd3	2.47351e-15	0	4.78712
Csnk1g2	2.50909e-15	-0.136757	1.15353
Pip5k1a	2.92186e-15	-0.12629	1.52964
Llph	2.97086e-15	0.0751434	0.998371
Foxq1	3.34611e-15	-0.0150314	3.18084
Gpr123	3.48796e-15	0.504349	0.780067
Porcn	3.57258e-15	-0.64853	1.01569
Tmprss11d	3.57813e-15	0	1.4362
Ap2m1	3.80074e-15	0.344652	0.476506
Napepld	4.14444e-15	0.81068	1.2135
Grin2a	4.36431e-15	0.82992	0.914123
Kcnb1	4.49672e-15	0.25671	0.948986
Slc45a1	4.6455e-15	-0.0558472	0.942409
Ankfy1	4.84763e-15	0.276074	0.727905
Negr1	4.95801e-15	0.976541	0.513858
Lphn3	5.20201e-15	0.589695	0.560871
Nfatc4	5.23753e-15	0.000844554	2.47567
Mpp4	5.37323e-15	0.278502	1.19984
Akr1b7	5.60394e-15	-0.00221583	2.19088
Rab43	5.60852e-15	-0.413674	2.75025
Haus5	5.80938e-15	-0.131998	1.63848
Pdlim7	6.14432e-15	0.465153	1.06036
Celf1	6.35768e-15	-0.190414	0.899732
Eif4a1	6.94289e-15	0.291843	0.576153
Lingo2	7.18561e-15	0.417072	1.10252
Trim46	7.18561e-15	0.332107	1.07253
Dgcr14	7.24735e-15	-0.735918	1.51981
Kif17	7.24735e-15	0.224364	2.32496
Kcnk2	7.47284e-15	0.936547	0.941605
Fbl	7.6224e-15	0.578284	0.992875
Mllt11	7.66042e-15	0.582252	-0.316523
Kcnq2	9.31329e-15	0.1497	0.879571
Matn2	9.32685e-15	-0.0774014	1.59319
Pax9	1.03552e-14	-0.00208031	1.42742
Ptprf	1.12413e-14	0.257661	1.3346
Sec1	1.285e-14	0.641254	2.69504
Glb1	1.38161e-14	-0.15973	0.565383
Otud7a	1.48322e-14	-0.429368	0.756439
Miat	1.58962e-14	0.0899591	1.02843
Mc2r	1.59379e-14	0	1.78649
Gng2	1.62726e-14	0.532516	0.636437
Gpc6	1.6626e-14	-0.60514	0.780137
Heatr5b	1.89643e-14	0.489985	1.2289
Adap1	1.90587e-14	-0.0151776	1.15413
Dbpht2	1.96636e-14	1.20196	-0.29362
Ica1l	1.97718e-14	0.0165953	1.61961
Wdr91	2.25104e-14	0.742487	1.56641
Fzd1	2.37019e-14	-0.0136931	1.60396
Rapgef1	2.44959e-14	-0.0254457	1.05714
Slc45a2	2.68396e-14	0.883646	2.08848
Rab5b	3.02498e-14	0.332133	1.26285
Pde8b	3.09705e-14	0.0450079	0.767487
Rab1b	3.18847e-14	0.278048	0.891315
Tom1l2	3.56895e-14	0.00720699	1.02294
Kif3c	3.58693e-14	-0.24998	0.800454
Arrb2	3.59205e-14	0.0959579	1.20886
Epha6	3.63832e-14	0.104019	0.711733
Eif2c3	3.69378e-14	-0.092044	1.09813
Efna5	3.85145e-14	0.710837	0.62146
Rgs20	3.90226e-14	0.93052	1.97959
Fkbp4	3.96452e-14	0.243151	0.810864
Fbxo10	4.13161e-14	0.0152206	1.37381
Tmem179	4.17027e-14	0.208341	0.646487
Anks1	4.24625e-14	0.936428	1.03466
Moxd1	4.36869e-14	2.03884	-0.674084
Ccm2	4.38646e-14	-0.416574	1.15101
Higd1b	4.41069e-14	-0.0153441	2.74225
Fbxo46	4.48623e-14	0.512631	1.49686
Rasgrf2	4.63652e-14	0.583994	0.832496
Bcl2l14	4.68898e-14	0	2.3808
Msl1	4.69311e-14	-0.0708576	0.845338
Ubr4	4.75989e-14	0.374422	0.958806
Ppdpf	5.50658e-14	0.378004	1.44672
Slc4a5	5.50658e-14	-0.0144996	1.87438
Ssr2	5.55937e-14	-0.0667594	0.813844
B3galt4	5.69683e-14	1.03511	4.00279
Muc15	6.43787e-14	0.848927	2.09946
Spns2	7.25318e-14	1.02164	1.42459
Meig1	1.00786e-13	0.524259	2.29371
Fam162a	1.03158e-13	-0.466328	0.789864
Zfp462	1.07796e-13	0.260063	0.990751
Cux2	1.1565e-13	0.108891	1.21556
Pclo	1.1565e-13	0.515552	0.447863
Slc24a2	1.24929e-13	-0.27682	1.10158
Polr1c	1.32195e-13	-0.157932	1.1337
Stac2	1.38475e-13	0.643935	1.34915
Ctbp1	1.40827e-13	0.21321	0.560263
Ptchd1	1.40827e-13	0.609114	1.84772
Scn3b	1.45062e-13	0.485175	0.896111
Ece1	1.53895e-13	0.277896	1.33918
Utrn	1.57125e-13	0.5168	0.688124
Exoc5	1.57966e-13	0.256737	1.04037
Kctd16	1.69165e-13	0.188367	0.452222
Pdia6	1.69785e-13	0.303123	0.591562
Mef2d	1.83758e-13	0.124252	1.36634
Dok4	1.84812e-13	0.557451	1.06357
Armc9	1.8904e-13	0.652771	1.56359
Fam83d	1.95198e-13	-0.163251	2.30833
Tmem44	1.95198e-13	0.939654	0.723825
Cntn3	1.968e-13	1.16749	0.503394
Rab15	2.00896e-13	0.447424	1.1118
Ogfr	2.20706e-13	-0.261158	0.868974
Gpr162	2.48083e-13	-0.0672026	1.22607
Pola2	2.5526e-13	0.40534	1.09299
Gm12359	2.55539e-13	-0.0541193	0.82994
Map3k5	2.63058e-13	0.466996	1.42987
Icam4	2.95992e-13	1.93787	-0.546239
Hpcal4	3.32743e-13	1.14398	0.334161
Kcnq3	3.91482e-13	0.184069	0.734779
Scamp5	3.91695e-13	-0.0718105	0.911388
Zfp398	3.92463e-13	-0.167381	2.0389
Daam2	4.36012e-13	1.23615	0.84562
Sh2d5	4.37826e-13	1.42071	0.327919
Scn2a1	4.39338e-13	0.435674	0.545386
Tmem63b	4.45487e-13	-0.319602	0.93797
Sec61a2	4.51855e-13	0.0639087	0.862563
Chid1	4.75206e-13	-0.941354	1.18376
Agpat4	4.78488e-13	-0.0668672	1.29279
Blzf1	4.78488e-13	-0.252542	1.69396
Itpk1	4.79362e-13	0.665719	1.29277
Bcas1	4.99012e-13	-0.391393	3.20361
Ttll3	5.07438e-13	-0.277964	1.10797
Ccdc138	5.30822e-13	1.54072	1.58472
Ppp3ca	5.74533e-13	0.183429	0.488333
H1f0	6.27461e-13	0.323522	0.80545
Als2	6.32559e-13	0.679917	0.802685
Ptprs	6.47228e-13	-0.259551	0.498651
Slc7a8	6.48775e-13	0.384991	1.01735
Irf2	6.52775e-13	0.702227	1.42564
Epn1	6.84035e-13	-0.266489	0.758575
Sec61a1	6.92686e-13	0.428518	0.752341
Zmynd8	6.95924e-13	0.513405	0.424216
Dpf3	7.02486e-13	-0.862642	1.3775
Nhsl2	7.02486e-13	0.0828272	1.30211
Plbd2	7.02486e-13	-0.147183	1.0133
Nup88	7.8593e-13	-0.255832	1.21098
Gtpbp2	7.86947e-13	0.114007	1.24237
B4galnt2	7.87387e-13	0.0189199	1.01774
Large	7.88495e-13	0.0344447	0.80091
Dcp1a	7.89909e-13	0.14665	1.41761
Arnt2	8.52815e-13	0.849694	0.500377
Ptms	8.66428e-13	0.175577	0.878678
Zfp428	8.80679e-13	0.190086	0.889782
BC046404	8.88482e-13	-0.745887	1.6009
Dab2ip	9.23849e-13	0.514256	1.9317
Pdxk	9.29643e-13	0.456015	0.601158
Nmnat2	9.30289e-13	0.0152798	0.579255
Agpat9	1.03029e-12	-0.213851	1.32473
Asrgl1	1.0465e-12	0.69441	0.975994
Drp2	1.0687e-12	0.741776	1.83832
Inha	1.0687e-12	0.151907	1.23498
Ldb1	1.0687e-12	-0.273227	1.52187
Mos	1.08589e-12	0	1.71813
Rpn2	1.11525e-12	0.22429	0.904192
Numbl	1.13003e-12	0.288304	1.67116
Ints3	1.14636e-12	0.239895	0.777597
Cacna1e	1.18427e-12	0.789541	-0.101405
Mettl1	1.22494e-12	-0.144881	1.85993
Tbc1d5	1.24364e-12	-0.0504772	1.25005
Nova2	1.26267e-12	-0.20978	1.10329
Zc3h3	1.26594e-12	-0.506339	1.19861
Nutf2	1.31231e-12	-0.378681	0.765389
Rnf168	1.32907e-12	0.139077	1.05966
Fbxo7	1.33112e-12	0.574804	2.1879
Thap4	1.33112e-12	-0.155228	1.05702
Fbxl6	1.34019e-12	0.360914	1.85581
Dlg4	1.34963e-12	0.229687	1.10465
Marcks	1.46506e-12	0.727592	0.54966
Eif4g3	1.48417e-12	-0.0709967	0.477982
Cttnbp2nl	1.53346e-12	0.391051	1.33096
C4bp	1.58216e-12	0.191231	2.53104
Wdr1	1.58445e-12	0.220775	0.643866
Polr2c	1.59593e-12	0.2789	1.00332
Nfe2l1	1.7357e-12	0.0079224	0.657315
2310028H24Rik	1.79467e-12	0.312666	1.12515
Fut11	1.90072e-12	-0.184218	2.14585
BC029722	2.01248e-12	0.236831	0.718819
Arhgap39	2.02532e-12	-0.154203	1.14039
Banp	2.04654e-12	-0.393806	1.11053
Def8	2.04654e-12	0.0644631	1.0518
Rbm33	2.10568e-12	-0.081931	1.20472
Slc16a6	2.15351e-12	0.124027	2.16056
Napb	2.44028e-12	-0.0398174	1.47346
Slc1a4	2.44682e-12	0.456256	1.03439
Celf6	2.60136e-12	0.0398135	2.00847
Dnajc14	2.73051e-12	0.528693	1.72114
Samd5	2.7336e-12	1.03305	1.30496
Bean1	2.77038e-12	0.661782	0.789846
Apoh	2.91186e-12	-0.793449	1.66856
Mum1	2.92988e-12	0.314575	1.21394
Park2	3.28983e-12	1.24774	0.0809781
Tgoln1	3.30088e-12	0.13395	0.642824
Kcnma1	3.44901e-12	0.617683	0.629891
Ncan	3.79285e-12	-0.257713	1.35351
Atp6v0a1	4.2927e-12	0.0940248	0.623653
Mtap1s	4.54341e-12	-0.663177	0.935591
Smarca2	4.54341e-12	0.37421	0.705114
Fbrs	4.77508e-12	-0.337576	1.09876
Trp53inp1	5.05213e-12	-0.134107	2.0715
5730522E02Rik	5.09081e-12	0.494582	0.973663
Ppic	5.17122e-12	1.32486	1.60388
Gnai2	5.38985e-12	0.730263	0.914922
Cyb5	5.48299e-12	-0.415758	1.07231
Atp6ap2	5.82928e-12	0.516289	-0.0251636
Skiv2l	6.5617e-12	0.74757	0.879342
Grid1	6.65019e-12	-0.805833	0.748054
Ppp2r2b	6.65019e-12	0.466806	0.419196
Ercc1	6.6664e-12	0.440399	1.06517
Atxn3	6.72446e-12	0.642128	2.43002
Ankrd13c	6.80137e-12	0.0855699	1.35498
2900055J20Rik	7.11718e-12	0.0967994	0.907245
Odf2	7.11718e-12	0.306329	0.813011
Fam116b	7.17409e-12	-0.482895	0.893298
Arhgap22	7.3147e-12	0.631311	1.74151
Dip2c	7.59492e-12	0.506164	0.473269
Fgfr2	7.70202e-12	-0.388781	1.28416
Fxn	7.77197e-12	-0.0420215	0.888449
Nrxn2	7.9602e-12	0.0430396	0.618427
Osr1	8.25643e-12	-0.00490743	2.01352
Ptma	8.32832e-12	0.232784	0.426134
Prmt5	9.48015e-12	0.0105504	0.802611
Actr2	1.00118e-11	-0.133889	0.734511
Sbds	1.06315e-11	0.202487	0.800019
Plaa	1.06888e-11	-0.390983	0.947656
D630045J12Rik	1.12903e-11	0.491437	0.853506
Plekhn1	1.16234e-11	0.158685	2.20949
Pik3r4	1.16768e-11	0.781546	0.904821
Mast2	1.1883e-11	-0.0894533	0.766233
Pttg1ip	1.19018e-11	-0.254674	1.88198
Prox2	1.19621e-11	-0.230781	2.97974
Eml2	1.20896e-11	0.171341	1.97458
1110038D17Rik	1.22166e-11	-1.22727	1.98554
Prune	1.26691e-11	-0.241234	0.729336
B4galnt1	1.27103e-11	0.0701214	1.27501
Acin1	1.28693e-11	0.142664	0.953038
Cdyl2	1.34354e-11	-0.135581	2.04255
Trim26	1.36679e-11	-0.153698	1.28365
2610035D17Rik	1.45318e-11	0.390241	1.45849
Cacna1c	1.49222e-11	0.0129936	0.644707
Pip4k2b	1.50317e-11	0.0392826	0.734226
A430033K04Rik	1.5206e-11	-0.352857	1.29358
2010300C02Rik	1.551e-11	0.392381	0.675397
Mmp24	1.58241e-11	-0.0155399	0.646889
Ppfia3	1.61075e-11	-0.106128	0.679462
Slc9a6	1.61442e-11	0.606328	0.472523
Lep	1.61665e-11	-0.0255489	1.18114
Rpp25	1.63076e-11	0.789315	0.806407
Psmc3ip	1.68517e-11	0.150657	2.05488
Rpn1	1.70281e-11	0.33395	0.733916
Igsf9	1.75425e-11	0.00900777	4.64196
Ttll5	1.80364e-11	0.117146	0.913992
Far2	1.80745e-11	1.08307	0.599471
Ptpn5	1.81023e-11	0.054072	0.772366
Cacnb1	1.8453e-11	0.504795	1.82004
Prkg2	1.91488e-11	2.15656	0.161397
Adam33	1.92692e-11	1.73044	-0.548295
Zfp335	1.92692e-11	0.0910439	0.946627
4930471M23Rik	1.99024e-11	0.297231	1.2944
Ppp6r1	2.03826e-11	-0.17955	0.963601
Notch1	2.04065e-11	0.17388	2.16779
Dzip1	2.05217e-11	-0.217409	0.948165
Gpam	2.05285e-11	-0.226926	3.0697
Bptf	2.05411e-11	0.256587	0.587874
3830406C13Rik	2.08055e-11	-0.111839	2.08869
Rims1	2.11595e-11	0.132346	0.456953
Rbp7	2.15317e-11	0	1.77891
Hyal2	2.17627e-11	-0.319967	2.73847
Fam19a5	2.31514e-11	0.402884	0.720474
C230081A13Rik	2.34717e-11	1.39072	0.253425
4930513O06Rik	2.35389e-11	0	1.25621
Ccl7	2.35389e-11	0	1.35985
Slc39a4	2.35389e-11	0	1.05601
Plxna1	2.35393e-11	0.243745	1.17461
Grik5	2.36925e-11	0.155619	0.912915
Lingo3	2.38017e-11	0.472174	1.49523
9130204L05Rik	2.529e-11	0.0292544	1.00747
Dnajb5	2.55751e-11	0.822504	1.22823
C1qa	2.56302e-11	-0.00237131	1.7499
Mapk10	2.58277e-11	0.605935	0.0170896
Suv420h2	2.65551e-11	0.489077	3.00697
Gap43	2.66021e-11	0.867138	-0.158172
Mrpl17	2.66021e-11	0.294602	0.884522
Ppard	2.77275e-11	0.037269	2.68769
Rbp4	2.87906e-11	0.855799	0.324902
Tbc1d4	3.04873e-11	0.474197	1.25415
Hexa	3.07279e-11	-0.343314	0.943604
Cyp2e1	3.07403e-11	0.472677	1.26227
Arhgef12	3.15072e-11	-0.089775	0.639812
Sos1	3.19575e-11	0.587223	0.512795
Farp1	3.23195e-11	0.420372	0.70556
Msx1	3.25379e-11	-0.0170118	3.63892
Larp6	3.32921e-11	0.0959341	1.20795
Plin2	3.3536e-11	2.38711	0.45863
BC057022	3.66391e-11	-0.114873	2.33965
Rell1	3.78218e-11	1.11011	1.42575
Snrnp25	3.87889e-11	0.36145	1.19882
Aatk	3.8931e-11	-0.117987	0.63893
Ppp2r5d	3.99727e-11	0.217685	0.457796
Cuedc1	4.13479e-11	0.0930405	0.99117
Gypc	4.27919e-11	-0.139489	2.66103
Rab30	4.63899e-11	0.679044	1.21767
Smpd1	4.7259e-11	-0.33264	0.871472
Tusc3	4.8918e-11	0.22286	0.628557
Coro1c	4.96955e-11	0.318003	0.616832
Gdpd3	5.28334e-11	-0.0832756	1.55638
Arhgef7	5.3446e-11	0.294161	0.705808
Ccdc47	5.41525e-11	0.284958	0.672505
Ncor2	5.49308e-11	0.280801	0.618183
Zglp1	5.70636e-11	0.544344	1.78187
Vldlr	5.85339e-11	-0.123968	0.895519
Rab22a	6.04794e-11	-1.02801	1.78721
Col25a1	6.10146e-11	0.55219	-1.27822
Fam40a	6.19086e-11	0.394422	0.622993
Atp6v0b	6.28256e-11	0.0792367	0.634496
Adrbk1	6.58172e-11	-0.0913429	0.901702
Whrn	6.92247e-11	1.22273	1.06216
Zfp187	7.30474e-11	0.219729	0.7277
Il6	7.62206e-11	-0.000291424	1.338
Egr2	7.62921e-11	3.03614	0.586265
Tex264	7.77556e-11	0.2586	0.746512
Jak1	7.90252e-11	0.7114	0.44563
Pde4a	7.90252e-11	-0.12334	0.849048
9530059O14Rik	8.14101e-11	1.32878	1.68698
Trim9	8.15188e-11	0.278304	1.05714
Bak1	8.17368e-11	0.0217052	3.78729
Lsm12	8.17368e-11	0.360936	1.70309
Slc5a4b	8.17368e-11	-0.0171352	1.82102
BC006779	8.42938e-11	-0.00027061	2.2616
Stard3	8.7611e-11	0.108896	1.30763
Ubc	8.85801e-11	0.0814267	0.430599
Clasrp	9.35115e-11	-0.108564	1.21309
Syt13	9.36964e-11	0.0645675	0.899076
Dppa4	9.59232e-11	0.00256332	2.53437
Thop1	1.01901e-10	0.0238138	2.14178
Nceh1	1.04133e-10	0.442362	0.462226
Agap3	1.15783e-10	0.231004	0.673954
Sipa1l3	1.16557e-10	-0.0370568	0.861277
Mmp17	1.16931e-10	-0.610597	1.25448
Cbln3	1.18914e-10	-0.147703	1.51315
Pld3	1.25702e-10	0.328569	0.541655
Bcs1l	1.33908e-10	-0.413351	2.00257
Aamp	1.36723e-10	0.197574	0.539169
Kif23	1.39874e-10	0.150152	2.8607
Rnf126	1.47104e-10	0.431513	1.18822
Zbtb20	1.49435e-10	0.16586	0.84316
Ak5	1.55271e-10	1.02265	0.168174
Slc16a14	1.59493e-10	1.59025	2.53547
Mical3	1.69926e-10	-0.259795	0.552023
Gnptg	1.70533e-10	0.0765332	0.716288
Lrch1	1.71964e-10	0.57076	0.800305
D3Bwg0562e	1.79897e-10	-0.866227	0.741191
Selk	1.80039e-10	0.475585	-0.192392
Omd	1.84231e-10	0.427011	0.997853
Adcyap1r1	1.87649e-10	0.736449	0.409934
Arfgef1	2.20323e-10	0.2324	0.646559
Hdac11	2.2432e-10	0.134909	0.673828
Uggt1	2.30337e-10	0.00073539	0.978178
Syvn1	2.38562e-10	0.111015	0.951476
Cryaa	2.45203e-10	1.83244	-0.360236
St6galnac4	2.5474e-10	-0.905876	1.3505
Cops6	2.61532e-10	0.0707084	0.682493
Spry2	2.61532e-10	0.538019	0.644073
Dot1l	2.61744e-10	-0.195157	1.97262
Pea15a	2.65941e-10	0.37333	0.383582
Btbd1	2.68182e-10	0.0871775	0.571749
Sumf2	2.73662e-10	0.00220438	1.00253
Car7	2.76104e-10	1.37363	-0.542541
Srgap2	2.76124e-10	0.164957	0.700107
Npdc1	2.84663e-10	-0.621652	0.651666
Tbc1d19	2.86307e-10	0.125395	1.51589
Mpped2	2.91754e-10	0.659197	0.802367
Smoc2	2.91754e-10	0.403749	1.47986
Wapal	2.9386e-10	-0.239769	0.90247
Tinagl1	3.01764e-10	-0.115765	2.33856
Ralb	3.03281e-10	-0.12557	2.09049
4933434I20Rik	3.18601e-10	0	2.67813
Arpc2	3.19942e-10	0.810919	0.643488
5031434O11Rik	3.26077e-10	0.0657203	2.05375
Lrrc16a	3.26077e-10	0.419142	0.735676
Lman1l	3.29622e-10	-0.0966766	2.06165
Rbak	3.40313e-10	-0.488263	2.18426
Fem1a	3.51114e-10	-0.492514	1.099
Sox6	3.60805e-10	0.404121	0.473229
Ppp3r2	3.61623e-10	0.453237	1.43194
Zfp551	3.61623e-10	0.858211	1.22534
Slc9a4	3.64311e-10	0.205493	3.52606
Stard7	3.72503e-10	-0.015125	0.712894
Hecw1	3.73024e-10	0.463115	0.521452
Usp47	3.96383e-10	-0.74139	0.768855
Por	3.96644e-10	0.35814	0.969392
Nfya	4.0465e-10	-0.223684	3.00992
Boc	4.26722e-10	0.357078	1.82142
Ube4b	4.38468e-10	0.194795	0.761593
Tnrc6c	4.41126e-10	-0.00934349	0.59931
4930422G04Rik	4.43733e-10	-0.205515	1.17748
Snrnp70	4.5546e-10	0.192631	0.826475
Gpr137	4.73834e-10	-0.14296	1.15414
Pou3f1	4.76674e-10	-0.0416334	1.65689
Sdccag3	4.83413e-10	-0.0737297	1.20169
B4galt5	5.02716e-10	0.331224	0.775473
4930455H04Rik	5.05324e-10	-0.00120695	1.54376
Alpk3	5.05324e-10	0.186269	2.84455
Slc37a3	5.05324e-10	0.597431	1.19465
Zfp786	5.18151e-10	0.478638	2.31128
Eif3b	5.18281e-10	0.760599	1.3846
BC017158	5.30837e-10	-0.493332	2.83629
Gtf3c3	5.49914e-10	0.796746	1.16654
Rmnd5b	5.49914e-10	0.147784	1.28394
Ifi27l2a	5.58869e-10	-0.241466	2.24696
Lrg1	5.70328e-10	-0.000957315	1.23809
Inhbb	5.71016e-10	0.466886	1.72092
Zcchc12	5.71016e-10	0.519934	0.0113529
Rexo1	5.9612e-10	0.125186	1.32268
Tmem59l	5.9912e-10	0.114863	0.54201
2310079F23Rik	6.00007e-10	-0.20364	2.55194
Rwdd2a	6.05627e-10	1.22095	0.346534
2610017I09Rik	6.19811e-10	0.195525	0.779875
Fscn1	6.29366e-10	0.056189	0.770454
Mast4	6.64904e-10	0.147474	0.736161
Wibg	7.04786e-10	0.373135	1.624
Nck2	7.0561e-10	0.815385	0.97695
Mcm6	7.08233e-10	0.470011	2.61783
Dgcr2	7.22143e-10	0.0428066	1.00431
Iqgap2	7.27798e-10	0.145283	0.353914
Chd9	7.49408e-10	0.228829	0.525474
Pou3f4	7.57377e-10	0.259614	2.985
Zfp874a	7.58078e-10	0.0957502	1.85705
Prosapip1	7.83018e-10	0.249149	1.2418
1110002L01Rik	7.96076e-10	-0.377766	0.555316
Coro1a	8.45199e-10	0.57034	0.725074
Il2rg	8.60419e-10	-0.217907	1.79933
ORF63	8.60419e-10	-0.0438767	1.95249
Bsn	8.65489e-10	0.311002	0.568177
Fam57b	8.65489e-10	0.13598	0.682958
Hras1	9.08192e-10	-0.136633	0.55303
Eftud2	9.1946e-10	0.135494	1.17129
Fam5b	9.1946e-10	-0.398325	1.37752
Agr3	9.20146e-10	0	0.949647
Kcnf1	9.32846e-10	0.190916	0.546821
Osbpl6	9.36209e-10	0.316624	0.722369
Snapc1	9.71426e-10	0.191568	1.48199
Eef1a2	1.01055e-09	-0.107845	0.496186
Etl4	1.05287e-09	0.145202	0.708809
Plk1s1	1.05598e-09	0.987791	1.16653
Pgs1	1.10356e-09	0.313627	0.874851
Dab2	1.12087e-09	1.26912	0.280426
9330179D12Rik	1.12522e-09	0.40301	0.622274
Syt4	1.14214e-09	0.482033	0.0443527
Ttll11	1.21749e-09	1.01163	0.726617
Arl4c	1.2294e-09	-0.430209	0.661934
Rnf165	1.29714e-09	-0.0522672	1.22754
Atp2b1	1.307e-09	0.686026	0.432463
Ncoa2	1.307e-09	-0.0920888	0.470567
Fam109a	1.30982e-09	-0.211583	1.21052
Wdr67	1.32352e-09	0.13501	2.06101
Ly6h	1.33131e-09	0.249199	0.608831
Sirt2	1.35114e-09	0.232254	0.884637
Ppp6r3	1.38287e-09	-0.193117	0.91037
Uhrf2	1.43517e-09	0.214557	0.60074
Snx2	1.44569e-09	0.856802	-0.542809
Exoc8	1.509e-09	-0.053241	1.44457
Apbb1	1.62496e-09	0.200812	0.544714
Chmp7	1.65845e-09	-0.533027	0.826198
Dynll1	1.66684e-09	0.2852	0.447473
Ptger4	1.66972e-09	0.717387	1.34205
Ncoa3	1.73001e-09	0.474403	0.693608
Zcchc10	1.78459e-09	0.252635	1.11978
Lrrn4cl	1.79284e-09	0.0482397	0.759877
Ubap2l	1.79284e-09	-0.0353922	1.02848
Ftsjd2	1.80846e-09	0.560484	0.455948
Aup1	1.85349e-09	0.265861	1.05641
Tmem69	1.89668e-09	0.0977951	0.905172
Creb3l1	1.94003e-09	-1.1336	1.23599
Tmem120a	1.95533e-09	0.370455	1.70178
Nav2	1.99397e-09	-0.52285	0.445829
Pptc7	2.02408e-09	0.673867	0.808961
Nedd4l	2.03641e-09	0.307191	0.442738
C1qtnf2	2.03727e-09	1.5748	0.861513
Fam20b	2.15226e-09	0.282082	0.80017
Polr3g	2.22215e-09	-0.0537165	1.39561
Cyb5r3	2.24334e-09	0.489793	1.38867
Lyplal1	2.29447e-09	-0.196155	1.11072
Pxdn	2.29447e-09	0.330991	0.853045
Slc39a1	2.31723e-09	0.0917501	0.853015
Fam129b	2.34375e-09	0.129913	2.21535
Mmp20	2.34738e-09	0.000839146	1.17097
Nfic	2.45916e-09	0.259595	1.11954
2610203C20Rik	2.60782e-09	0.686035	0.649004
Arpc4	2.66044e-09	0.131111	0.801227
Mfap3	2.71223e-09	0.103808	1.44542
Mgll	2.75638e-09	-0.462168	0.731192
Abhd2	2.76934e-09	-0.794593	0.869338
Spc24	2.81422e-09	-0.247857	0.947626
Synrg	2.8423e-09	0.00853445	0.504177
Prkaca	2.85007e-09	-0.0565031	0.470715
Ogfod1	2.87256e-09	0.25758	0.854099
Ddr1	2.89615e-09	0.142203	1.00239
Mea1	3.00813e-09	0.0637093	0.493133
Sf3b3	3.00813e-09	-0.149866	0.84663
Nnmt	3.06328e-09	1.73007	3.3411
Sin3b	3.07761e-09	0.196844	0.715466
Igsf3	3.12162e-09	-1.15939	0.815887
Sh2d3c	3.15255e-09	0.868278	0.9255
Slitrk3	3.17946e-09	0.489339	1.25269
Sema6d	3.19787e-09	0.773698	0.883181
D4Bwg0951e	3.22055e-09	0.492673	0.950864
Gpr146	3.22055e-09	0.233585	1.67646
E130306D19Rik	3.24627e-09	0.223397	0.966423
Pfkp	3.24722e-09	0.613003	0.230043
Egr1	3.33433e-09	0.740643	-0.35871
Ttc39c	3.37906e-09	0.471802	1.78203
Cox4i2	3.47227e-09	-0.206145	1.85847
Laptm4b	3.47227e-09	0.467552	0.6387
Pak1	3.49425e-09	0.767433	-0.457415
Gpsm1	3.54169e-09	0.271787	0.492343
Pik3r2	3.55555e-09	0.474484	0.917477
Nrsn2	3.67227e-09	0.626228	-0.121731
Mrpl49	3.69538e-09	-0.201129	0.740155
Tut1	3.71341e-09	0.450873	1.48698
Thoc3	3.88895e-09	-0.443657	0.664689
Armcx5	3.91453e-09	0.398684	1.1763
Hgs	4.01221e-09	0.272171	0.781271
Qpctl	4.01221e-09	-0.335782	1.62338
R3hdm2	4.09901e-09	-0.516104	0.523559
Pabpn1	4.1194e-09	0.112094	0.564587
Ankrd50	4.24083e-09	-1.06094	0.848893
Mcoln1	4.36126e-09	0.402213	0.985066
Sgsm1	4.38097e-09	-0.212254	1.21854
Napa	4.47189e-09	-0.267911	0.532872
Gm13718	4.47606e-09	-0.197827	3.67342
Zc3h10	4.51282e-09	0.123659	2.284
Slc22a17	4.65557e-09	0.239631	0.366864
C530028O21Rik	4.68726e-09	0.364646	0.919172
4930517E11Rik	4.69108e-09	0.497707	2.24786
Tmem130	4.72851e-09	0.471057	0.0724702
Bend4	4.73873e-09	0.409769	1.03388
Arf1	4.83904e-09	0.278566	0.23619
Soat2	4.89234e-09	-0.0149874	1.47498
Rph3a	4.9036e-09	0.682878	0.256925
Txnrd3	5.01631e-09	0.117539	1.44038
Kcna2	5.04001e-09	0.125026	0.497621
Ggnbp1	5.15784e-09	-0.326925	2.89349
Tmem151a	5.16773e-09	-0.00270578	0.789939
B230312A22Rik	5.19075e-09	0.472595	0.828434
Epb4.9	5.19079e-09	0.218841	1.00013
Scamp2	5.28154e-09	0.0605593	1.44744
Srcin1	5.32363e-09	-0.220124	0.506987
Rnf14	5.34822e-09	0.249146	0.432376
Uhrf1bp1l	5.39613e-09	0.105858	0.831646
Hsp90ab1	5.51663e-09	-0.0664052	0.228994
Rps6ka2	5.55183e-09	0.613168	0.803476
Ttll6	5.56481e-09	0	1.30685
Lcmt2	5.60459e-09	-0.0429846	1.01282
Frmd5	5.67157e-09	0.245177	0.582926
Mkl2	5.72794e-09	0.760819	0.0196248
Gm11202	5.74955e-09	-0.104622	1.74792
Rrp7a	5.94142e-09	0.694187	0.784933
Adam17	5.94256e-09	0.603318	1.15466
4933427D14Rik	5.96113e-09	0.488454	1.39593
Npas1	5.96156e-09	-0.671084	0.677093
1700086L19Rik	6.16216e-09	1.04758	-0.670842
Oprk1	6.22138e-09	1.25892	0.793909
Katnb1	6.47892e-09	-0.0462241	1.02582
Kcns3	6.50341e-09	0.075789	0.797088	1
Serpini1	6.54527e-09	0.87589	-0.252847
Scarb2	6.64203e-09	-0.403185	0.87015
Atad2b	6.68899e-09	-0.142325	0.603016
Mdm1	6.81211e-09	0.509974	1.66673
Nipsnap3b	7.04601e-09	1.10271	-0.0358527
Actn4	7.16175e-09	-0.0664512	0.934154
Tmem56	7.39246e-09	1.00264	0.684361
Slc15a4	7.41753e-09	0.780204	1.53684
Fbxo41	7.55302e-09	0.00290213	1.0975
Slc2a6	7.60407e-09	1.23062	0.868858
Zfp710	7.64118e-09	0.655548	2.60599
Tnfrsf11b	8.11973e-09	0.405768	1.82946
Stk10	8.19298e-09	-0.125195	1.2781
D11Wsu99e	8.22978e-09	-0.638199	0.473501
Kif26b	8.36116e-09	-0.134605	1.35903
Mecr	8.80404e-09	-0.203521	1.2997
Gba	8.9248e-09	0.566093	1.45941
Pvt1	8.93441e-09	0.390192	1.46721
Tjap1	8.98758e-09	-0.655499	1.05137
Celf5	9.11268e-09	0.376222	0.222981
Lrrc16b	9.30327e-09	-0.19704	1.11906
Tube1	9.3478e-09	1.09941	1.69619
Cry1	9.41544e-09	-0.697966	0.964815
Rpusd1	9.5866e-09	0.909192	0.805462
Ubxn2b	9.67204e-09	0.790301	0.994252
Zfp13	9.70318e-09	0.0943771	0.986704
Spryd3	9.92426e-09	-0.0109467	0.713023
L3mbtl2	1.01764e-08	-0.0618609	0.963127
4930539J05Rik	1.03445e-08	0.28716	2.84491
2610524H06Rik	1.08746e-08	0.801317	1.3647
Aplp1	1.0969e-08	0.465281	0.467649
Ephx4	1.0969e-08	1.48932	-1.03052
Pja1	1.13651e-08	0.488881	-0.63178
3110056O03Rik	1.13747e-08	0.305567	1.41812
Nosip	1.16853e-08	-0.231688	0.640091
Ccdc38	1.21838e-08	-0.0599679	1.19694
Abr	1.21909e-08	-0.304255	0.439261
Dcn	1.22866e-08	2.1408	2.05649		y
4932435O22Rik	1.2541e-08	-0.0137954	0.873521
B230216N24Rik	1.27887e-08	1.10725	0.140268
Acsbg1	1.30646e-08	-1.24881	2.37343
Gna14	1.33943e-08	1.69309	1.59841
4930452B06Rik	1.35232e-08	1.7865	0.340485
Nefl	1.38307e-08	0.918911	0.696812
2310033P09Rik	1.39771e-08	0.271837	0.811472
Sephs1	1.41143e-08	0.368531	0.555847
Arpp19	1.41598e-08	0.643811	0.569742
Lpgat1	1.49578e-08	0.738623	0.2561
Ptprg	1.51093e-08	0.371729	0.446552
Hyou1	1.52434e-08	-0.134866	0.945514
Tiparp	1.55367e-08	1.14863	0.836141
Tmem214	1.5565e-08	-0.273508	1.41343
Dag1	1.58268e-08	-0.0323612	1.07104
Baiap2l1	1.60924e-08	-0.461899	1.09461
Msrb3	1.62164e-08	-0.664334	0.789298
Ergic1	1.64742e-08	-0.18156	0.760979
Nop2	1.67607e-08	0.332824	1.8398
Ppm1f	1.67607e-08	0.152006	0.861869
Nfasc	1.68717e-08	0.207567	0.524686
Snrpa	1.71881e-08	0.25843	0.987875
Dnaja1	1.72081e-08	0.290699	0.237599
Smyd5	1.7505e-08	0.59946	1.14743
Tgfb3	1.76744e-08	0.600517	0.644541
Zeb1	1.82722e-08	0.429603	0.755593
Ccnyl1	1.85233e-08	0.300092	1.71345
1110032F04Rik	1.85482e-08	1.15604	1.95325
Enoph1	1.85482e-08	0.485981	0.926123
Stk38	1.85861e-08	-0.0724284	0.621514
Atp2c1	1.9718e-08	0.324456	0.526687
Ero1lb	2.0423e-08	0.696822	0.767782
Shc2	2.06634e-08	-0.532465	1.52888
Cplx2	2.09912e-08	0.0457217	0.496137
Ssr1	2.14667e-08	0.355527	0.429546
Palm	2.16489e-08	0.976097	1.10804
Snrpf	2.16939e-08	0.23175	1.1606
Kdm6b	2.1976e-08	0.30981	1.17115
Extl2	2.20066e-08	0.420026	0.464509
Pskh1	2.20066e-08	-0.891146	1.38692
Rd3	2.27332e-08	-0.00584096	1.46901
Trap1	2.28675e-08	-0.126113	0.891371
Pard6a	2.3092e-08	-0.540868	0.792527
Tradd	2.3092e-08	0.430706	2.10594
Zfpm2	2.3092e-08	-0.376153	1.087
Sgk3	2.36444e-08	0.491708	1.21122
Rgl1	2.36718e-08	-0.78315	1.62432
Pcyox1	2.37454e-08	-0.493958	0.714745
Capn12	2.4e-08	0.18523	1.36709
Nob1	2.40761e-08	0.196359	1.33831
Rragd	2.41078e-08	-0.193542	0.905109
Spock2	2.42612e-08	0.187117	0.941485
Tpcn1	2.45078e-08	-0.129805	1.68388
Hspa5	2.47627e-08	0.162419	0.444668
Elovl3	2.49694e-08	-0.254439	2.1102
Gpc5	2.49891e-08	0.471806	0.684691
Nr3c1	2.49891e-08	0.737189	0.466119
Ifi27l1	2.50565e-08	0.364372	0.809816
Slc3a2	2.6207e-08	0.280089	0.343821
Katnal2	2.71715e-08	-0.138589	1.60093
Susd1	2.71715e-08	0.216241	1.16261
Pstpip2	2.75018e-08	1.26518	0.702025
Reep2	2.76547e-08	0.0459726	0.693159
Dchs1	2.94079e-08	0.160809	1.10265
Cds1	2.9603e-08	0.358214	0.579827
Lonrf1	2.9603e-08	-0.193128	0.957103
Plod3	2.96299e-08	1.379	1.63373
Cited1	3.07344e-08	0.298367	1.27081
Npas3	3.10744e-08	-0.557529	0.343851
Naa25	3.14642e-08	0.250282	1.18488
Bmi1	3.15877e-08	0.202698	0.991275
Paqr4	3.16815e-08	-0.224414	0.935807
Ninj1	3.23064e-08	-0.273121	1.17123
Map3k3	3.23609e-08	0.232306	0.923909
Capzb	3.23686e-08	-0.238956	0.885319
Tmsb10	3.24645e-08	0.426643	0.447918
Prim2	3.29073e-08	-1.09122	1.4865
4921524L21Rik	3.31432e-08	0	2.35856
Agap2	3.34715e-08	0.0758689	0.73657
Mtmr6	3.35308e-08	0.548508	0.422869
Coq2	3.37097e-08	0.52641	0.627106
Elavl2	3.37097e-08	0.53766	0.292392
1810055G02Rik	3.41085e-08	0.74792	1.08236
Rab11fip3	3.44112e-08	-0.068427	0.683585
Creb3l2	3.4569e-08	0.0199934	1.04434
Ror2	3.49636e-08	0.261526	0.875511
Vgll3	3.50978e-08	0.61168	-0.927472
Tmem11	3.5929e-08	-0.045313	0.970652
Adcy3	3.62708e-08	-0.33471	1.19286
1700066J24Rik	3.63757e-08	-0.186902	0.553271
Raf1	3.65997e-08	0.563224	0.614629
Mapkapk2	3.74133e-08	-0.109617	1.36722
Adc	3.76384e-08	-0.363559	1.47481
Stat6	3.93507e-08	0.892557	1.21544
Epn2	3.93862e-08	0.257462	0.903813
Fam171a1	3.95345e-08	0.640792	0.690166
4931406P16Rik	3.99613e-08	0.250195	1.17555
Dct	4.03564e-08	0.00190819	1.40837
Snx1	4.03564e-08	-0.0461576	0.577038
Slc25a16	4.06427e-08	0.170231	0.613328
Map1lc3a	4.13403e-08	0.0855273	0.821833
S1pr2	4.2715e-08	0.228377	2.36874
Sertad4	4.29888e-08	0.648904	1.04132
Fzd9	4.31575e-08	-0.188758	2.15794
Phc1	4.31575e-08	0.00916752	0.858531
Trrap	4.33716e-08	0.231416	0.598064
Cenpa	4.36995e-08	-1.09371	0.964143
Camta2	4.37967e-08	-0.100324	0.737101
Srsf9	4.38759e-08	0.33374	0.555857
Derl3	4.39235e-08	-0.365862	1.37301
Golga7b	4.41136e-08	0.680955	-0.323695
Fam193a	4.48205e-08	0.127233	1.21527
Pola1	4.48358e-08	0.234298	0.594499
Eif4g1	4.49036e-08	-0.482855	0.687329
Nhp2	4.49036e-08	-0.438595	0.813935
Snap25	4.50804e-08	0.369124	-0.193169
Fam120b	4.53503e-08	0.320201	0.47821
Lum	4.64908e-08	-0.000374677	1.42553
Syt5	4.67091e-08	0.54618	0.154849
Dnmbp	4.69355e-08	-0.211702	1.41502
Cenpf	4.70069e-08	0.29896	0.694729
Depdc5	4.75797e-08	0.140261	0.851479
Bhmt	4.79405e-08	-0.000187351	1.8137
Prpf40b	4.86486e-08	0.0450038	0.862241
Lrrc4b	4.86655e-08	0.0128213	0.528835
H2afy2	5.31368e-08	0.439052	1.25616
St8sia1	5.43001e-08	0.502984	0.596717
Camk1g	5.44686e-08	1.04757	0.0902091
Trank1	5.53127e-08	0.0133504	0.637493
Brd3	5.53231e-08	0.0686886	0.55437
Gigyf1	5.61887e-08	0.0264453	1.80456
B4galnt4	5.72422e-08	0.375602	1.62799
Myadm	5.73547e-08	0.924008	1.2859
Slc17a7	5.91323e-08	-0.0103548	2.46663
Pcid2	5.992e-08	0.184224	1.52465
Plxnb3	5.992e-08	-0.0728458	1.6834
9430021M05Rik	6.02308e-08	-0.474744	1.33563
Prrg2	6.04555e-08	-0.150811	1.81644
Fbxo42	6.05591e-08	0.119426	0.771023
Dpy19l3	6.15117e-08	0.114107	1.05012
Cdc123	6.26957e-08	0.234291	0.388908
Ints7	6.31447e-08	1.38176	-0.294358
Eif2c4	6.43143e-08	-0.148353	1.10678
Lrrfip2	6.52654e-08	0.581528	0.845389
Vmn2r-ps129	6.80076e-08	0.385605	1.08168
Ogg1	6.95879e-08	0.60093	0.752291
Dnajc13	7.03295e-08	-0.211191	1.10796
Aacs	7.42092e-08	-0.551876	1.11832
Mixl1	7.48796e-08	-0.141827	1.44571
Ptprr	7.49057e-08	0.64342	0.626493
Speg	7.55176e-08	1.03046	1.1436
Cstb	7.57569e-08	0.121293	0.694261
Tle1	7.67844e-08	-0.117729	1.79802
Tsix	7.76296e-08	0.189419	0.417324
Tm7sf3	7.83164e-08	0.20848	1.7622
Copg	7.85791e-08	-0.244452	0.422211
Usp5	8.20857e-08	-0.20681	1.01321
Atxn7l3	8.39619e-08	0.0962035	0.63866
D10Jhu81e	8.41897e-08	-0.235089	0.996268
Clcn4-2	8.48267e-08	0.0053593	0.52387
Gtdc1	8.4846e-08	-0.00126883	0.630571
Dydc1	8.54593e-08	0.0235584	2.64974
Hunk	8.59812e-08	-0.318934	0.795045
Cdk10	8.92052e-08	0.344325	0.846046
Dstn	9.08651e-08	0.195645	0.377423
Hdc	9.28631e-08	-0.0503763	1.49605
Efr3a	9.37778e-08	0.664607	0.181363
Gnpda1	9.7078e-08	-0.00446712	0.95538
Fblim1	9.71937e-08	-0.00473074	1.22991
Tmub2	9.81329e-08	0.0337118	0.575776
Slc7a5	9.90823e-08	0.552507	1.49676
Satb1	1.00668e-07	0.304966	0.468197
Slc25a23	1.01145e-07	-0.259273	0.738847
Mapk1	1.02223e-07	0.396252	0.403882
Aim2	1.02846e-07	-0.0435667	1.99255
Zdhhc8	1.0558e-07	-0.119827	0.819806
Fam110b	1.06242e-07	0.847753	0.544813
Gfm2	1.06369e-07	-0.375056	0.702708
Zmat5	1.10087e-07	0.0055583	1.68939
Sez6l2	1.10982e-07	0.361742	0.385812
Zfp809	1.11209e-07	0.397613	1.14925
Arpc1b	1.12992e-07	0.107512	1.76716
Crybb2	1.13881e-07	0	1.62894
Rad54b	1.14345e-07	-0.0979439	1.53824
Smad2	1.14345e-07	-0.125477	0.961039
Unc5c	1.16822e-07	-0.664642	1.44742
Bai2	1.1701e-07	-0.082682	1.19568
Car10	1.17577e-07	-0.335785	0.918303
Fcgr2b	1.18349e-07	-0.110605	1.66165
Sf1	1.19509e-07	0.555583	0.890214
Sidt2	1.19929e-07	0.0994644	1.19205
Sgpl1	1.2105e-07	0.0622071	1.42323
Surf4	1.23852e-07	0.169906	0.577959
Vamp5	1.24062e-07	-0.0275286	3.29436
Vdr	1.25518e-07	-0.193883	1.07724
Tubb5	1.25642e-07	-0.0662165	0.538264
Pacsin1	1.28154e-07	-0.169424	0.488813
Srsf11	1.28718e-07	-0.198507	0.593056
Anapc2	1.32095e-07	-0.137798	0.784594
Rabl3	1.34978e-07	-0.433359	2.47972
Polr1d	1.36278e-07	0.252236	0.915003
Timm44	1.3696e-07	-0.362605	0.845479
Npl	1.37876e-07	2.10211	0.180135
Gps2	1.38564e-07	0.163947	1.3421
Mirg	1.39289e-07	-0.220952	0.823039
Trim11	1.39308e-07	-0.288323	1.52427
Arl6ip5	1.45869e-07	0.371645	1.04247
Nmbr	1.49626e-07	2.87395	0	0
Rad9	1.52417e-07	-0.358636	0.498648
Kifc2	1.53487e-07	-0.0201432	0.463777
Cmtm6	1.53927e-07	0.803522	1.75714
Znhit1	1.56814e-07	0.591066	1.73588
BC004004	1.6185e-07	0.26837	0.965229
Wwox	1.62583e-07	0.0247961	0.424633
Tram1	1.6653e-07	-0.691911	0.718335
Hnrnpm	1.7255e-07	0.656273	0.411438
S1pr4	1.73686e-07	-0.0276056	1.45644
Kcnj5	1.73985e-07	-0.00170729	1.10259
Rps12	1.73985e-07	-0.105691	0.519942
Nuak1	1.7537e-07	0.0916838	1.38119
3110082I17Rik	1.77258e-07	-0.270112	0.897829
Ddost	1.79123e-07	-0.00349749	0.752111
Psmb8	1.79139e-07	-0.000333051	2.69823
Col2a1	1.8005e-07	-0.00890835	2.19161
Spin4	1.80577e-07	0.406223	1.14514
Kifc3	1.83965e-07	0.263861	1.10381
Prr3	1.86867e-07	0.663176	0.816943
Azi1	1.8915e-07	0.0590423	1.3825
Dnase1	1.93117e-07	0.154272	0.783216
Cyp46a1	1.94013e-07	0.517273	0.664634
Baiap2	1.9631e-07	0.973101	0.67902
Rrp8	1.96814e-07	-0.200874	1.24994
Mlec	2.01615e-07	0.307513	1.26233
Lrrc33	2.04289e-07	0.399417	0.689601
Flrt1	2.07484e-07	-0.0845645	0.822263
Sdc2	2.10816e-07	0.5713	0.964212
Mag	2.12083e-07	-0.119173	1.6191
Rnf111	2.13733e-07	-0.406099	1.00446
Sae1	2.16541e-07	0.0864721	0.734116
Mtmr7	2.25229e-07	0.0889344	0.632072
Chtf8	2.28669e-07	-0.118564	1.50437
Tmem64	2.30822e-07	0.397833	1.26184
Ablim2	2.30942e-07	-0.823947	1.11235
Cort	2.35021e-07	1.21824	0.097367
Tmtc1	2.35868e-07	0.357798	0.755993
Egr4	2.3642e-07	-0.0886331	0.400635
Tbc1d14	2.40625e-07	-0.40112	0.993198
Npr1	2.41045e-07	-0.0674579	1.76239
Fam54a	2.41622e-07	-0.258169	0.882473
Edem2	2.5472e-07	-0.104261	1.98662
Ppan	2.66403e-07	-1.1147	1.11741
Tbl2	2.69773e-07	0.776172	1.75206
Ubap1	2.69798e-07	0.150747	0.728126
Xist	2.8817e-07	0.00133043	0.408908
Scrn1	2.8848e-07	0.867954	0.0328276
Unc45a	2.92254e-07	-0.729613	1.073
Cmklr1	2.93648e-07	-0.00431273	1.51442
Fxr2	2.96654e-07	-0.122058	0.585407
Atp13a1	3.00743e-07	0.500941	1.16117
Gxylt2	3.04149e-07	0.58327	1.02236
Ccdc153	3.1357e-07	0.0635669	1.39814
Mrpl43	3.14824e-07	-0.0373528	0.648801
Dhx40	3.15411e-07	-0.184048	0.853749
Ppp1ca	3.16176e-07	-0.0836326	0.487417
Gabra3	3.19579e-07	0.657681	0.636811
Gripap1	3.19736e-07	0.561535	0.567263
1700037H04Rik	3.24184e-07	0.428478	0.536521
Ski	3.4275e-07	0.465978	0.809957
0610010O12Rik	3.49095e-07	-0.113766	1.64106
Taf10	3.49095e-07	-0.103668	0.795413
Cdh6	3.49728e-07	-2.10492	0.898985
Sdk2	3.56131e-07	-0.143434	0.902588
Scube3	3.5811e-07	-0.0122101	1.1335
Npc2	3.602e-07	0.338058	1.03824
Dlg2	3.60652e-07	-0.00479301	0.273855
Rcor1	3.62296e-07	0.628116	1.30424
Ptpn21	3.64329e-07	-0.0303141	1.51128
Megf8	3.73347e-07	0.0775998	0.614968
Dpysl5	3.74421e-07	-0.0759532	0.676708
Kalrn	3.82276e-07	0.366601	0.362702
Ar	3.87061e-07	0.790462	0.201956
Zmym1	3.89668e-07	0.0932733	1.0337
Ndor1	4.03681e-07	0.213411	0.971169
Klrb1c	4.05666e-07	-0.057304	1.32357
D230025D16Rik	4.05802e-07	0.41498	1.3691
Rbm28	4.06751e-07	0.569707	0.53101
Slc2a1	4.24141e-07	0.853239	0.948906
Paf1	4.27157e-07	0.156402	0.844572
Abcc1	4.32033e-07	-0.0903442	0.930089
Rasgrp2	4.3231e-07	0.779894	-1.24241
Egln2	4.3369e-07	0.0461333	0.753231
Fam193b	4.40286e-07	-0.262722	1.06878
Ccdc64	4.52155e-07	-0.308273	1.73732
Gpm6a	4.57493e-07	0.426502	-0.0689012
Arf2	4.63657e-07	0.206926	0.733692
2810408M09Rik	4.66547e-07	-0.135693	0.986885
Guf1	4.69071e-07	-0.511294	0.951959
Shc1	4.75339e-07	-0.740315	1.48953
Ift27	4.78354e-07	1.12658	-0.323542
Cd55	4.81378e-07	1.28165	1.06192
Copz2	4.84011e-07	0.480327	0.944443
Cd3eap	4.84017e-07	-0.313968	0.899918
Lancl3	4.87051e-07	0.715615	1.14721
Adck2	4.90421e-07	-0.0730631	1.2573
Kdm3a	4.96215e-07	0.136713	1.05279
Mrpl22	5.19267e-07	0.286273	0.820276
Tpbg	5.27332e-07	0.0869019	1.15605
Ncoa1	5.30332e-07	-0.048179	0.409412
App	5.3115e-07	-0.0249809	0.266267
Ftsj2	5.39463e-07	0.00229031	0.607098
Mtg1	5.39877e-07	-0.139385	0.372615
Ephb2	5.4173e-07	0.346172	0.837222
Pde4dip	5.42699e-07	0.102172	0.524815
Calb2	5.4417e-07	0.0673598	-0.299182
Klf16	5.52703e-07	0.422896	0.950352
Twf2	5.52827e-07	0.27803	0.699345
D10Wsu102e	5.63675e-07	-0.497105	1.11306
Il33	5.75067e-07	-0.763273	1.33651
Paqr7	5.79799e-07	0.329401	1.48487
Nup188	5.84434e-07	-0.135469	1.13452
Helb	5.96089e-07	-0.184397	1.12921
Prpf6	5.96089e-07	0.194922	0.380783
Adck4	5.96344e-07	0.824457	0.711091
Man1b1	5.96344e-07	0.106235	0.932073
Asxl3	5.97102e-07	0.618795	0.755462
Cab39	5.97233e-07	0.291702	0.402572
Tspyl5	5.98667e-07	0.727788	-0.392185
Rapgef6	6.04994e-07	0.534183	0.250363
Zfand2a	6.1279e-07	0.268785	0.807937
Zfp57	6.14368e-07	0.101093	1.20658
4930579G18Rik	6.1717e-07	0.116887	1.9553
Fam123a	6.23265e-07	0.708961	1.05858
Hiatl1	6.24565e-07	-0.0511849	0.713447
Papola	6.29358e-07	0.108969	0.681509
Itpka	6.41711e-07	-0.00078603	1.12585
Kdm4b	6.51906e-07	-0.276918	1.12935
Brd4	6.59975e-07	0.367296	0.458852
Arf5	6.63406e-07	0.106491	0.528501
Ampd2	6.64079e-07	0.370869	0.951945
Slc35a2	6.76541e-07	0.265085	0.0216753
Taf4b	6.80251e-07	-0.0581428	1.0133
Oaz2	6.92508e-07	-0.140473	0.634234
Ephb4	6.93821e-07	-0.000166535	2.13889
Gm4944	7.02929e-07	-0.229883	3.69661
Cyfip1	7.08702e-07	0.32116	0.508628
H1fx	7.14048e-07	0.101106	1.36145
Cpne8	7.23766e-07	0.0310353	0.468646
Rims2	7.34302e-07	0.0215228	0.496481
Ncam2	7.4181e-07	-0.700349	0.753928
Mgat1	7.58576e-07	0.0806089	0.792136
Mad1l1	7.64376e-07	-0.0203979	0.738881
Kdelr1	7.79719e-07	-0.196111	0.82853
Psph	8.01233e-07	-0.22673	1.20404
Ctsz	8.15404e-07	1.09206	-0.887902
Nfat5	8.15404e-07	0.00244886	0.533353
Gosr1	8.21972e-07	-0.383058	0.933211
Hic1	8.25117e-07	-0.0324223	1.89934
Cluap1	8.31962e-07	0.729194	0.932172
Ddx58	8.34261e-07	0.424252	0.96914
Fam122a	8.47948e-07	-0.595919	0.395187
Vps16	8.48344e-07	0.0188974	0.577204
Abca1	8.52453e-07	-0.346961	0.867146
Edar	8.63338e-07	0.0323397	4.24691
Ldlrap1	8.63994e-07	0.0500407	-1.2789
Mkks	8.6846e-07	-0.0612081	0.86674
Zbtb34	8.72195e-07	-0.669198	1.07532
Dleu7	8.88821e-07	1.2243	-0.384674
Thbs2	9.03117e-07	0.0667877	1.81926
Cdk16	9.28506e-07	-0.655569	0.799457
Gan	9.49331e-07	-0.469221	2.28578
Dnahc8	9.57757e-07	-0.0128292	0.555719
Gnai3	9.67053e-07	0.559728	1.1494
Ddn	9.80392e-07	-0.794968	0.853897
Zbtb7a	9.83506e-07	0.168237	0.429843
Prpf18	9.93987e-07	0.250979	1.00958
Arid3b	1.00727e-06	0.911559	0.758315
4732418C07Rik	1.01145e-06	0.357817	0.61595
2010002M12Rik	1.01614e-06	1.24352	1.72193
Btbd7	1.01614e-06	-0.0644309	0.775665
Calcr	1.01614e-06	-0.0100823	1.42759
Nol9	1.02936e-06	0.614194	1.34324
Cacng1	1.04088e-06	0	0.615724
Mfhas1	1.04357e-06	-0.565505	0.708787
Myh9	1.04955e-06	0.076617	0.908029
Sirt7	1.05277e-06	0.255968	1.30718
Pik3r1	1.05588e-06	0.429759	0.655646
Ppp5c	1.05739e-06	0.466985	0.468153
Sec11a	1.05989e-06	0.0178183	1.23187
Tstd2	1.06199e-06	-0.421595	0.671077
Sh2b1	1.06313e-06	0.463718	0.930788
Sec23b	1.06932e-06	-0.00486171	0.726032
Tlcd1	1.08774e-06	-0.472096	1.17387
St8sia3	1.08822e-06	0.639897	0.127384
E430018J23Rik	1.11546e-06	-0.507868	2.55646
Ctdspl	1.12279e-06	-0.414434	0.745619
Dtx2	1.1351e-06	0.265049	1.14517
Dnmt1	1.13796e-06	0.40277	0.575676
Zfp36	1.14777e-06	1.43156	0.489437
Fchsd2	1.15404e-06	0.798169	0.484382
Epb4.1l3	1.16253e-06	0.71129	-0.29743
Pdgfrb	1.17936e-06	-0.0219074	4.50489
Camsap1	1.18975e-06	0.1004	0.891851
Hmgxb3	1.19173e-06	0.0994851	0.725219
Srgap3	1.19173e-06	0.277553	0.281595
Ctxn2	1.2037e-06	0.595216	-1.69257
Fam124a	1.21451e-06	-0.113958	0.64311
9030624J02Rik	1.21936e-06	0.405321	0.244397
Mon1a	1.23327e-06	-0.500826	1.49816
Ppp2r2a	1.25404e-06	0.369845	0.31883
Itgav	1.25596e-06	0.467851	0.456316
Pqbp1	1.25661e-06	0.350339	0.568932
Lpcat2	1.27408e-06	1.06889	-1.04762
Gbe1	1.2902e-06	1.02448	0.462902
Mn1	1.35481e-06	-0.737888	0.969824
Ets1	1.35929e-06	0.878154	0.896207
F3	1.35929e-06	1.11239	1.66128
Sbf1	1.36596e-06	0.256312	1.05502
Dpysl3	1.40282e-06	-0.139756	0.999992
Taf5l	1.40565e-06	0.22525	0.765741
Mtif2	1.41338e-06	-0.121927	0.520408
Rbpms	1.41428e-06	-0.133808	1.83326
Necap2	1.41912e-06	0.133127	2.54325
D930016D06Rik	1.42084e-06	-0.0768817	0.613411
Bin3	1.42182e-06	-0.418962	0.850796
Msh5	1.43097e-06	-0.0678095	1.56927
Agpat1	1.44335e-06	-0.231843	0.815156
Fam69b	1.44385e-06	0.203875	0.521364
Sh3glb1	1.44415e-06	-0.170682	1.21704
Unkl	1.5081e-06	0.325543	0.55457
Ppp1r7	1.54447e-06	-0.00961096	0.523518
1700026L06Rik	1.56234e-06	-0.00133174	1.56431
Mpp6	1.56234e-06	0.571558	0.487489
Dsc3	1.58019e-06	1.56436	-0.471374
Abhd4	1.58369e-06	-0.649348	1.27479
Pan3	1.5892e-06	0.0420385	0.697947
Chpf2	1.59469e-06	0.747198	0.69092
4930402H24Rik	1.61363e-06	0.310517	0.282051
Ier5l	1.6292e-06	0.0173411	1.14469
6330403K07Rik	1.63352e-06	0.556531	-1.51466
Ankrd32	1.64873e-06	-0.126898	1.18501
Adamts12	1.68998e-06	0.138846	1.10702
Cntd1	1.70703e-06	-0.0355387	1.12685
Slc25a14	1.72746e-06	0.334252	0.291303
1700061G19Rik	1.73266e-06	-0.145015	1.46476
Lmo4	1.74002e-06	0.83391	0.394749
Nphs1	1.75366e-06	0.0510947	0.600234
Wnk2	1.7803e-06	0.184411	0.436701
Kank3	1.79405e-06	1.25643	-1.10854
2810006K23Rik	1.79551e-06	-0.111129	0.628594
Mrpl15	1.79551e-06	-0.102466	1.39922
Tmod1	1.79551e-06	-0.110874	0.65439
Tmem129	1.80498e-06	0.173726	0.902523
Sptlc2	1.81373e-06	0.119995	0.671121
Traf7	1.82312e-06	0.537023	0.830219
Rcan1	1.82778e-06	1.44672	0.515703
Mapk11	1.8491e-06	1.15974	0.927725
Spata2	1.8491e-06	0.14273	0.8952
Chd5	1.85846e-06	0.00407637	1.1024
Camk2g	1.87555e-06	0.0468358	0.593371
Sec22b	1.87555e-06	-0.313682	0.888974
Wdr41	1.87633e-06	-0.535487	0.701173
Pde7a	1.88204e-06	0.0750248	0.794304
Zfp715	1.8916e-06	-0.325736	1.11104
Ubn2	1.89728e-06	0.151161	0.385733
Derl1	1.94907e-06	0.507394	0.607451
Opn1sw	1.96308e-06	-0.235824	3.21333
Pmepa1	1.97053e-06	-0.00880561	0.706113
0610007P22Rik	1.97494e-06	-0.134474	0.785894
Becn1	1.97494e-06	-0.0686268	1.10779
Nlrx1	1.97494e-06	0.138236	1.03682
Vkorc1	1.98053e-06	-0.030848	0.985595
Pdzd2	2.01838e-06	0.241906	0.321787
Nab2	2.02438e-06	0.302136	1.09269
Rnaseh2b	2.0522e-06	0.645309	2.38196
Oas2	2.10822e-06	-0.00108214	1.20937
Fam98a	2.15262e-06	-0.179911	0.864189
Bri3bp	2.15612e-06	-0.174148	0.457808
Gpt2	2.1573e-06	0.496597	0.654482
Nespas	2.21335e-06	0.471122	-0.549113
Morf4l1	2.32517e-06	0.294375	0.0195359
Gas6	2.36546e-06	-0.11235	0.537773
Ptpn18	2.36652e-06	-0.00236104	2.05644
Atp6v1a	2.36694e-06	0.101364	0.198506
Mphosph6	2.37803e-06	0.24198	1.32678
Psmd1	2.39861e-06	0.267062	0.375603
Cdh11	2.40398e-06	-0.276054	0.542415
Obscn	2.4339e-06	0.00875845	1.53191
Creg2	2.46361e-06	0.601662	1.20742
Gnmt	2.47144e-06	0.0628977	1.22457
Nhlrc1	2.52209e-06	0.67493	1.66784
Arih1	2.55342e-06	0.148124	0.417716
Tmem158	2.57355e-06	0.480328	0.24047
Tuba4a	2.5802e-06	-0.00868607	0.510515
Zbtb37	2.58874e-06	-0.94267	0.811779
Larp1	2.58892e-06	0.0739202	0.457293
Fam32a	2.59171e-06	0.298504	0.625749
Nat14	2.59356e-06	0.759655	0.507819
Ehd3	2.60911e-06	0.34606	0.502429
Flna	2.62912e-06	0.588428	1.37217
Gnb2	2.62912e-06	-0.269717	0.515519
Agpat3	2.62961e-06	0.617546	0.680528
9130011E15Rik	2.62982e-06	-0.400218	0.511226
Cdsn	2.6317e-06	-0.000188131	1.32124
Lcmt1	2.63699e-06	0.169892	0.481336
Fbxw5	2.6387e-06	-0.406396	0.950219
A330009N23Rik	2.65078e-06	-0.650005	1.4003
Setd4	2.65424e-06	0.559239	0.860788
Dmc1	2.71462e-06	-0.463307	1.47546
Urm1	2.75545e-06	-0.0816071	0.918447
Stk19	2.82207e-06	0.518337	1.60199
Slc39a7	2.83658e-06	0.215049	0.938212
Cdc23	2.93628e-06	0.308508	1.31521
Serpinb1b	2.93862e-06	1.59141	-1.66356
Spred2	2.9605e-06	-0.163765	0.602004
Med16	2.97351e-06	-0.435759	0.435611
Tctn2	2.98015e-06	0.100756	1.27162
Dynll2	2.9885e-06	-0.0508877	0.341388
Nmt2	2.99734e-06	-0.0662415	0.775254
Dtx3l	3.02707e-06	-0.140337	0.733307
Elfn2	3.02707e-06	-0.110418	1.08048
Snap91	3.03489e-06	0.0626737	0.210617
Cecr6	3.05146e-06	-0.186695	1.17022
Pfdn2	3.11925e-06	-0.0977658	0.443574
Spcs3	3.19582e-06	0.565932	0.888098
Acbd6	3.23705e-06	-0.118655	0.781188
Pax5	3.2519e-06	0	2.06992
Eif3d	3.27017e-06	0.26904	0.448047
Cramp1l	3.28032e-06	0.0564919	0.8013
1700110I01Rik	3.31386e-06	-0.0784957	1.47627
Lef1	3.31386e-06	-0.0602264	1.50072
Slc27a2	3.31386e-06	0.637191	0.00269929
Smarcd3	3.3454e-06	-0.02065	0.929838
Syt1	3.36253e-06	0.352863	0.0946257
Plekha6	3.45133e-06	-0.391804	0.840251
Cnksr2	3.48798e-06	0.0292179	0.576895
Med27	3.48798e-06	0.23811	0.648417
Ube4a	3.48798e-06	-0.316526	0.913317
Wasf1	3.51311e-06	0.603331	-0.0301128
Tmem100	3.5263e-06	-0.460981	1.14663
Nprl3	3.5543e-06	0.102169	0.996942
Tbck	3.57466e-06	0.183222	1.18969
Zfp623	3.57466e-06	-0.0902446	0.89776
Rgs7bp	3.60877e-06	0.159514	0.358424
Prkd2	3.61185e-06	-0.442117	2.1546
Gpcpd1	3.62797e-06	-0.272215	0.728327
Crat	3.69566e-06	-0.34093	1.20925
Gria4	3.8049e-06	0.0262644	0.416119
Mark2	3.8139e-06	0.228096	0.678162
Pafah1b2	3.88364e-06	0.153379	0.404972
Mbnl2	3.90565e-06	0.192435	0.437141
Sgms1	3.93009e-06	0.120013	0.617377
6530402F18Rik	3.94209e-06	-0.00724729	0.805188
Nr5a2	4.03364e-06	0.184231	1.45168
Ash2l	4.06488e-06	-0.158867	0.947012
Msn	4.06488e-06	-0.182647	2.24832
Stx1a	4.08373e-06	-0.679265	1.11678
Ttc27	4.10605e-06	-0.462907	1.02668
Dbr1	4.15035e-06	0.613693	0.898658
Spg11	4.19378e-06	0.101434	0.650728
Tspan15	4.22076e-06	-0.0311027	1.06935
Ncapd3	4.26379e-06	-0.293665	0.999668
Bckdhb	4.31756e-06	-0.176739	0.405885
Sirpa	4.3398e-06	0.803121	0.180455
Gpi1	4.39188e-06	0.0764576	0.370896
Brap	4.47914e-06	0.213801	0.607657
H13	4.51634e-06	0.121991	0.825833
Klhdc3	4.53513e-06	-0.457756	0.552865
Rhof	4.55997e-06	-0.0783456	1.01244
Rab7	4.5685e-06	0.342579	0.468836
Sprn	4.60324e-06	0.275847	0.432143
AW551984	4.71564e-06	1.2634	-3.68002
2310022A10Rik	4.72155e-06	0.533458	0.347156
Caprin2	4.74478e-06	0.0777462	0.550421
Supt5h	4.75936e-06	0.340312	0.373773
Cnn3	4.7774e-06	-0.014433	1.04912
Gm13889	4.79574e-06	-0.171809	0.476199
Zfp507	4.80167e-06	0.206634	0.588612
Phf6	4.83345e-06	0.00382133	0.477845
C5ar1	4.83554e-06	0.00392017	1.06991
Gal	4.8466e-06	2.77896	0
2310010M20Rik	4.88695e-06	-0.120262	0.6609
Mmp15	4.91438e-06	0.225573	2.37521
Tcp11l2	4.93644e-06	0.365821	0.682436
Sox4	4.99126e-06	-0.267524	1.19989
Neo1	5.02729e-06	0.692771	-0.46978
Fads6	5.03318e-06	0.441419	1.76586
1700042B14Rik	5.06435e-06	0.00406317	1.35723
Zfp467	5.07212e-06	-0.0222378	0.65532
Tbc1d10b	5.22085e-06	0.0541225	0.714734
Ptplad1	5.30376e-06	0.138393	0.562911
Zfp1	5.32266e-06	0.344567	0.7733
Baiap3	5.34885e-06	-0.286127	0.822995
Timm17a	5.35484e-06	0.0189682	0.60755
Amdhd2	5.36266e-06	0.0824648	0.485619
Saal1	5.37278e-06	-0.755993	1.1626
Chn2	5.39691e-06	0.274133	1.09165
Slc7a4	5.45661e-06	0.0892661	0.710966
H6pd	5.46354e-06	-0.379847	1.84852
Ppp1r15a	5.46615e-06	-0.150829	1.19845
Lpin2	5.50015e-06	0.862249	0.0109298
Ttf1	5.56243e-06	-0.167817	0.642385
Rnpepl1	5.58263e-06	0.492079	2.03069
Churc1	5.63066e-06	0.0701225	0.747909
Rtkn	5.86872e-06	0.950281	0.358989
Mboat2	5.91272e-06	-0.0859037	0.731185
4933406J10Rik	5.96517e-06	-0.0398445	1.35693
Cntn1	6.00194e-06	0.421541	0.0307906
D6Mm5e	6.08311e-06	-0.000249796	1.96269
Lsm14a	6.10244e-06	-0.0516324	0.714066
Sdf2	6.1527e-06	0.0862989	0.521919
Oit1	6.15772e-06	-0.000707642	1.23716
Pbx1	6.29508e-06	0.41414	0.289808
Rit1	6.29508e-06	0.163388	0.909406
Fgf7	6.325e-06	0.358151	2.03904
Igfbp3	6.38004e-06	0.322541	-4.01802
Wscd1	6.53529e-06	0.385834	1.12708
BC048355	6.55454e-06	0.663581	1.12884
Grhpr	6.63205e-06	0.403283	1.1488
Ap4e1	6.71983e-06	-0.22767	0.73584
Cpsf7	6.99365e-06	-0.0402009	0.713169
Eml4	7.0455e-06	-0.0339905	0.424098
Mllt6	7.07762e-06	-0.162103	1.11922
Ccl24	7.15372e-06	-0.0596079	1.58863
Enpp5	7.15439e-06	0.241074	0.298116
Rala	7.44082e-06	0.180934	0.424312
Zmym5	7.44852e-06	-0.0513551	0.667551
Ciz1	7.45312e-06	0.376382	3.31265
Ensa	7.5502e-06	0.285116	0.14371
Coro7	7.5628e-06	0.584595	0.491253
Rtn2	7.62169e-06	-0.132537	0.409851
Cpne4	7.71108e-06	-0.382792	0.0995287
Kcnd3	7.73746e-06	0.48292	0.421892
1190005F20Rik	7.76693e-06	-0.00895524	0.524309
Flywch1	7.7908e-06	0.298488	0.767393
Havcr2	7.80884e-06	-0.0977611	0.765243
Rps19bp1	7.99469e-06	0.283891	0.708079
Fat2	8.04451e-06	-0.00139414	1.76616
Cda	8.10301e-06	-0.610635	2.22274
Trafd1	8.38092e-06	-0.198137	1.13417
Chpf	8.41554e-06	0.169773	0.560784
Grrp1	8.4158e-06	0.593572	-0.649562
Atp2b3	8.46797e-06	0.072747	0.562028
Arhgap32	8.61066e-06	0.369178	0.702764
Hmga2	8.61937e-06	-0.311057	1.82347
Gas2l3	8.72105e-06	-0.215889	0.544274
Pnck	8.82491e-06	0.596507	-1.13672
Slc27a4	8.86942e-06	0.0461402	0.681321
Taf6l	8.871e-06	-0.308052	0.952741
Oaf	8.99751e-06	0.00500343	2.59244
Kctd7	9.01884e-06	-0.045835	1.23619
Acn9	9.0878e-06	-0.117644	0.996802
Mycl1	9.14069e-06	0.317298	2.1683
Lsr	9.31834e-06	-0.147332	1.33286
Rrn3	9.44253e-06	0.157057	0.603718
Samd4	9.46451e-06	-0.0288609	0.594093
Mkl1	9.5024e-06	-0.0245321	0.626096
Mbd5	9.56673e-06	0.264938	0.339314
Rhbdd2	9.76987e-06	0.467934	0.508023
Crh	1.0009e-05	-2.73092	-1.47723
Stk4	1.0009e-05	0.0252098	0.801645
Eif1a	1.00145e-05	0.743826	0.0658823
Ppp1r9a	1.02367e-05	0.608692	0.332021
Pot1a	1.0306e-05	0.106055	1.18481
Dnm1	1.04103e-05	-0.0993213	0.289873
Nxnl2	1.04132e-05	-0.0307514	2.9136
Aldoa	1.0467e-05	0.210913	-0.111827
Mmd	1.06089e-05	1.0055	0.109542
Trim28	1.06774e-05	0.00559842	0.578865
Cebpb	1.06894e-05	-0.0912023	2.3495
Napg	1.06915e-05	0.0757999	0.382233
Zfp639	1.08654e-05	-0.0290275	0.734143
Cntn2	1.09e-05	-0.416152	0.542058
Nebl	1.10389e-05	0.769754	-0.0249586
Usp7	1.11582e-05	0.658662	0.156668
Cadm2	1.11821e-05	0.366748	0.201907
Nlk	1.11937e-05	0.0831299	0.373554
9230110C19Rik	1.11955e-05	0.740005	1.45268
Atmin	1.12073e-05	1.09824	0.327902
Ncs1	1.12073e-05	-0.197332	0.442318
Pms1	1.12751e-05	0.134546	0.633136
Stard10	1.14081e-05	-0.187179	0.832135
2210404J11Rik	1.14306e-05	-1.02712	0.768682
Fas	1.1445e-05	-0.0553018	0.373845
Slc15a2	1.1445e-05	0.597575	0.636718
Epb4.1l1	1.14554e-05	-0.0607429	0.316824
Pgrmc1	1.14615e-05	0.478384	-0.637625
Gpt	1.15496e-05	-0.71039	1.52492
Uchl1	1.15621e-05	0.30446	-0.480698
Bhlhe40	1.15675e-05	1.14499	-1.7387
Ctps	1.16996e-05	0.614443	0.498076
Phex	1.17299e-05	-0.00482946	0.88784
Dip2b	1.18753e-05	-0.391147	0.641796
Adam19	1.18858e-05	0.160532	1.16246
Pxn	1.18863e-05	0.110078	1.37512
Abcb9	1.19021e-05	0.542544	0.651173
Ankrd11	1.20361e-05	0.148008	0.562985
Cltb	1.2124e-05	0.354497	0.37979
Ccl22	1.21687e-05	1.53416	0.0462341
Ces1c	1.22546e-05	0	0.800983
Mettl8	1.23024e-05	-0.135285	0.72228
Diablo	1.23521e-05	-0.0996395	0.723816
Nudt10	1.24109e-05	0.657877	-0.979566
Jkamp	1.26227e-05	0.019032	0.39858
Mbnl1	1.27156e-05	0.198673	0.355238
Tiam2	1.27156e-05	-0.0704635	1.07935
Adra2c	1.27298e-05	-0.161167	1.60062
Zfp93	1.2893e-05	-0.39689	1.81114
Mark4	1.28953e-05	0.0577448	1.07797
Gas7	1.29406e-05	0.542975	-0.122407
Crem	1.29673e-05	0.844441	0.323841
5033414D02Rik	1.29803e-05	0.492795	0.945699
Rab6b	1.29907e-05	-0.000135111	0.144524
Sec62	1.30003e-05	-0.223969	0.312708
9430015G10Rik	1.32813e-05	-0.456389	1.22746
Dvl3	1.33713e-05	-0.499464	2.76705
Crabp2	1.33795e-05	-0.234139	3.24261
Ctxn1	1.33952e-05	0.762342	-0.0019795
Frmd3	1.34534e-05	-0.45284	0.95659
Lama1	1.34591e-05	-0.0723084	1.7601
Elavl3	1.34654e-05	0.0992902	0.366085
Ubtf	1.35657e-05	0.205906	0.788667
Arpc5	1.38071e-05	-0.236177	1.17953
Crxos1	1.38594e-05	-0.0850423	0.459274
Lrch3	1.38594e-05	0.190539	0.885528
Exosc5	1.38613e-05	0.251614	1.13101
Ell2	1.39217e-05	0.696169	0.179897
Hs2st1	1.40204e-05	0.317089	0.502139
Sirt1	1.40574e-05	0.817106	1.09564
4930505A04Rik	1.42697e-05	0.477176	3.45425
Egf	1.44063e-05	-0.0764195	0.698427
Mkrn2	1.44063e-05	-0.155403	0.529441
Rabac1	1.45211e-05	-0.0714246	0.454331
Abcb7	1.46337e-05	0.191785	0.418627
Baalc	1.49872e-05	-0.292158	0.765872
Whsc1l1	1.49899e-05	0.288492	0.225421
1300014I06Rik	1.52018e-05	0.484011	0.598264
Cpt1c	1.52529e-05	0.154278	0.700502
Vps41	1.52529e-05	0.576782	0.00168233
Vwa1	1.52529e-05	-0.00205448	1.47931
Utp11l	1.60274e-05	0.265921	0.813858
9430023L20Rik	1.61756e-05	0.0819342	0.921386
Kcnip1	1.63908e-05	0.731466	-0.297184
Fgfr1	1.66175e-05	0.800642	0.664833
Gtpbp5	1.66175e-05	0.407105	0.918362
Plk3	1.69686e-05	0.524032	0.902787
Cyhr1	1.70015e-05	-0.379524	0.748296
Gpr30	1.71434e-05	-0.00149813	1.06539
Pip5k1c	1.72866e-05	0.305873	0.520334
Timm22	1.73621e-05	-0.283291	0.726146
AU041133	1.74459e-05	0.495738	1.29427
Ccnl1	1.7598e-05	0.462936	0.98534
Vamp2	1.76093e-05	0.205436	0.423369
Ept1	1.77146e-05	-0.0117947	0.957503
Daam1	1.78906e-05	0.165094	0.405889
Rccd1	1.79494e-05	0.115448	1.49766
Arhgef1	1.83416e-05	-0.192108	1.34768
Opcml	1.88105e-05	0.255931	0.388885
Kif14	1.90695e-05	0.00735986	0.900737
C1qtnf7	1.91226e-05	-1.43194	1.76271
Usp37	1.9183e-05	0.363822	0.241587
Pkn1	1.92666e-05	-0.254225	0.809268
Homer1	1.93692e-05	1.05272	-0.384054
Tmem206	1.95979e-05	-0.030271	0.504177
Nptx2	1.96834e-05	0.00656259	0.959786
Atp6v1h	2.01865e-05	0.361223	-0.320333
Rab39b	2.01865e-05	0.116399	0.555246
Bicd2	2.01936e-05	-0.481119	0.999404
Trpv4	2.0216e-05	-0.00347244	0.937004
Malat1	2.08511e-05	0.233253	0.486567
Iqcb1	2.12057e-05	0.415351	0.389399
Zfp873	2.17016e-05	-0.922126	1.99255
Fam73b	2.17547e-05	0.342297	0.635877
Ifngr2	2.18252e-05	0.016325	0.751274
5430425J12Rik	2.22983e-05	-0.000249796	0.691419
Dao	2.24271e-05	-0.00170608	1.49348
Dlx5	2.24271e-05	0.0373632	0.982883
Ctage5	2.25523e-05	-0.503957	1.02348
Ust	2.2842e-05	0.261512	-0.102263
Chmp4b	2.3112e-05	-0.301316	0.303622
Psmg3	2.32916e-05	0.487152	1.11421
3200002M19Rik	2.33379e-05	0.45806	0.976888
Jmy	2.33379e-05	-0.335176	0.402528
Odz4	2.35982e-05	0.133289	0.481126
Sult2b1	2.37011e-05	0.658217	0.832202
Plekha3	2.3996e-05	-0.306483	0.492223
Ccdc6	2.40912e-05	-0.0287896	0.71296
Paqr3	2.40912e-05	-0.55859	0.525711
Kidins220	2.42033e-05	-0.0124148	0.318258
Pear1	2.43706e-05	0.00220162	1.24871
Tmem109	2.43754e-05	0.170503	0.877537
Ocrl	2.44065e-05	-0.482697	0.423942
Ank3	2.46865e-05	-0.1864	0.362873
Sema4a	2.46958e-05	0.374012	0.830551
1110050K14Rik	2.47901e-05	-0.0989332	0.816207
Itfg1	2.51799e-05	0.391432	0.278301
Arhgap6	2.52335e-05	0.263462	0.706244
Arpc1a	2.5306e-05	0.31737	0.198727
Phka2	2.53506e-05	0.882863	0.282037
Brca1	2.53911e-05	-0.196992	0.866858
Rab2a	2.54112e-05	0.470592	0.12061
Hmgcs1	2.55906e-05	-0.320087	0.4941
Nip7	2.56194e-05	0.140736	0.609201
Col9a1	2.57109e-05	-0.00919307	2.29422
Ntrk2	2.58396e-05	-0.28119	0.264192
Cldn18	2.58817e-05	-0.000291424	0.964213
Tpd52	2.60972e-05	0.334906	0.424441
Gstm4	2.62015e-05	0.476566	3.06575
Pde10a	2.62542e-05	0.286536	0.587444
4930523C07Rik	2.62962e-05	-0.12012	0.973549
Gm13154	2.68314e-05	-0.167926	1.91102
Kif4	2.68841e-05	-0.0685641	0.974058
Slc2a3	2.73303e-05	-0.374798	0.625816
Tbc1d1	2.75722e-05	0.216246	1.1084
Zfp281	2.76487e-05	-0.0318205	1.1973
Impact	2.77026e-05	0.32573	-0.156864
Marveld2	2.79802e-05	-0.140101	1.15285
Plod2	2.7983e-05	-0.374591	2.17162
Lrrc26	2.80225e-05	-0.0544951	0.68937
Gja5	2.84246e-05	-0.00904785	0.462006
Cabin1	2.89333e-05	0.130218	0.52765
Abhd14a	2.95667e-05	0.276337	1.00401
Ftl1	2.95682e-05	-0.125367	0.552909
Rpsa	2.96942e-05	-0.112831	0.190218
Crtac1	2.9851e-05	-0.824581	-0.179711
Twist2	2.99962e-05	0.361108	0.27709
Tmco7	3.00747e-05	-0.167433	0.764723
Slc6a4	3.01397e-05	-0.000249796	1.27576
Nup214	3.01983e-05	0.0553643	0.682596
Dact3	3.02188e-05	0.356422	1.33664
Pdia4	3.04247e-05	0.655094	0.328996
Hsf1	3.04777e-05	-0.0164975	0.730993
Dtd1	3.06367e-05	0.540606	-0.481867
Lepr	3.07034e-05	0.527003	0.387152
Rad17	3.07512e-05	-0.35707	0.929344
Rhbdf1	3.07512e-05	0.106305	2.75371
Apoe	3.07743e-05	-0.452966	1.64554
Hsbp1	3.07838e-05	0.245899	0.342639
Cetn4	3.09677e-05	0.470884	1.68954
Dnahc17	3.09677e-05	0.123147	0.528947
Hlf	3.10287e-05	0.654766	0.682967
Sh2d4a	3.15642e-05	0.0348868	1.47676
Krt8	3.17923e-05	0.206211	0.970697
Bdnf	3.19288e-05	2.05037	-0.267654	0
D030016E14Rik	3.22962e-05	0.522698	0.464045
She	3.23293e-05	-0.0269705	1.08344
Kpnb1	3.32278e-05	0.327122	0.301846
6030419C18Rik	3.33895e-05	0.208137	0.929939
Sars	3.37674e-05	-0.150098	0.439138
Slc1a1	3.39272e-05	0.317022	0.466016
Taf1	3.39991e-05	0.110374	0.540938
Ccdc93	3.41573e-05	-0.443656	0.96003
Hydin	3.41573e-05	-0.0757129	1.02227
Rnf19b	3.43552e-05	0.681582	0.52932
Trio	3.45527e-05	0.240095	0.293526
Lman2	3.464e-05	0.365165	1.05672
Stat3	3.53818e-05	0.00865331	1.05851
Rad51	3.57899e-05	0.371034	0.967885
Fbxw4	3.59501e-05	0.271619	0.646735
Insig2	3.60485e-05	-0.0309637	0.862176
Stk40	3.64825e-05	-0.0662409	1.11757
Arid1a	3.68266e-05	-0.152328	0.561957
Sigmar1	3.68909e-05	-0.0142155	1.03698
Mrs2	3.69562e-05	-0.35595	1.52555
Spaca1	3.77606e-05	-0.00141494	0.939717
Wdr54	3.7882e-05	-0.18894	1.43198
Srrm3	3.79536e-05	-0.201968	0.683208
Fam189a1	3.84947e-05	0.517111	-0.0319006
Zfp295	3.84947e-05	-0.0861786	1.10416
Col1a1	3.85092e-05	-0.000353864	1.85912
Cnksr3	3.85222e-05	-0.0638005	0.848752
Sorl1	3.88646e-05	-0.767322	0.662741
Ogfod2	3.89264e-05	-0.244489	0.641059
Zfp82	3.89276e-05	1.32329	1.14293
Vps45	3.93534e-05	0.0039107	0.621929
Aifm2	3.99191e-05	-0.646838	0.749478
Asprv1	4.02783e-05	-0.52695	1.83593
Mrps22	4.03704e-05	0.0877102	0.623873
Wdyhv1	4.06453e-05	-0.0873221	0.784541
Synpo	4.07409e-05	0.82072	0.479188
Med14	4.16731e-05	0.434439	0.249416
Spty2d1	4.17188e-05	0.59275	0.596061
Agap1	4.18449e-05	-0.266196	0.446968
2010204K13Rik	4.23929e-05	0.624133	0.147879
Casq2	4.25673e-05	-0.872037	1.03502
Tmem147	4.26802e-05	-0.165554	0.40705
Elmo2	4.27724e-05	0.0394588	0.516613
Mfsd4	4.28244e-05	-0.43505	0.570526
Rims3	4.28625e-05	-0.159337	2.38363
Zfp575	4.29159e-05	0.319646	0.476817
Ubqln4	4.30295e-05	0.532054	0.495718
1110014N23Rik	4.31129e-05	-0.729558	0.988901
Klhl24	4.34479e-05	0.412373	0.99463
Oxr1	4.36401e-05	0.451806	-0.0607348
Rfng	4.386e-05	-0.202062	0.5515
Tpd52l2	4.386e-05	0.025472	0.402141
Foxk2	4.38991e-05	-0.0788313	0.316143
St3gal3	4.39099e-05	-0.285797	0.519038
Unc5a	4.40364e-05	0.0496268	0.199736
Cdc5l	4.40812e-05	0.751324	0.131926
Shisa3	4.43856e-05	-0.0460972	1.84789
Tmem121	4.44935e-05	0.00794715	0.505423
Dctn2	4.46475e-05	0.189987	0.340403
Clca6	4.47517e-05	0	1.33065
A830007P12Rik	4.52473e-05	0.411461	-0.0804177
Rgag4	4.58509e-05	0.376529	0.903872
Capn1	4.58999e-05	-0.1919	1.25331
1110021J02Rik	4.59287e-05	-0.368518	0.452789
Zfp719	4.60242e-05	0.225128	0.707481
Zdhhc20	4.60883e-05	-0.0703569	0.302347
Tmem9b	4.69556e-05	0.699714	0.161349
Clvs1	4.71164e-05	0.170603	0.485374
Rbm42	4.7207e-05	-0.443582	0.55593
Zmynd17	4.72985e-05	0.00510195	1.96905
Polr2f	4.73563e-05	-0.0403601	0.475812
Ubxn4	4.75883e-05	0.446594	0.328855
Slc22a15	4.76182e-05	-0.0524586	1.02956
Surf6	4.82955e-05	0.171755	0.803753
Lrrc50	4.84468e-05	0.0392363	1.2541
Gadd45a	4.84912e-05	0.858221	0.734184
Nek7	4.86772e-05	0.739215	-0.414221
Gaa	4.87412e-05	0.395307	-0.0801414
Zc3h14	4.96093e-05	0.294252	0.446122
Prom1	4.97098e-05	-0.330298	1.99447
Zfp113	5.03293e-05	0.0577215	0.755996
Gmfb	5.03295e-05	0.407241	0.392869
Lats2	5.07745e-05	1.08884	0.0927736
Setd2	5.0864e-05	0.175532	0.390262
Vangl2	5.10136e-05	-0.438763	0.857445
Cbx6	5.13589e-05	0.0676931	0.199754
Etfdh	5.15939e-05	-0.545735	0.957183
Wscd2	5.15939e-05	0.281583	0.404586
4930465A12Rik	5.17749e-05	0.0880291	1.01741
Cobra1	5.20665e-05	0.32663	0.520792
Zfp395	5.24923e-05	0.637837	1.16575
Arhgdig	5.27472e-05	0.623923	-0.202861
Frrs1	5.29453e-05	-0.138771	1.12378
Ranbp10	5.34838e-05	0.0509354	0.483062
Tfb1m	5.35785e-05	-1.00705	0.682277
Svop	5.39238e-05	0.0773246	0.279773
Syt12	5.40696e-05	0.348077	0.459137
Acp6	5.40789e-05	1.02421	0.295717
Pdap1	5.45981e-05	0.262194	0.5831
C330006A16Rik	5.51226e-05	0.565217	0.0931753
Chadl	5.51226e-05	-0.392359	0.424721
Pik3cd	5.53855e-05	-0.191254	0.679499
Myo9a	5.56368e-05	-0.273812	0.501654
Slc35e1	5.68746e-05	-0.124818	0.605598
Uchl4	5.7216e-05	-0.323347	0.968516
Tubb6	5.77185e-05	-0.996954	1.57705
Tex16	5.80336e-05	-0.00681311	0.446617
Tmem35	5.82036e-05	0.389572	0.615341
Kcnh3	5.82183e-05	-0.0914557	0.600808
Txlna	5.84194e-05	0.208636	0.739008
Calr	5.85013e-05	-0.0154351	0.248996
Map3k10	5.85608e-05	-0.214268	0.955837
Eif3e	5.87331e-05	0.0908229	0.38911
Ldha	5.94696e-05	0.349348	0.0817647
Sap130	5.94696e-05	-0.0645333	0.546187
Capn11	6.06641e-05	-0.460357	0.507002
Itsn2	6.12141e-05	-0.316596	0.682578
Rxra	6.18365e-05	-0.71881	0.139419
Zfp397	6.20909e-05	-0.841329	0.765176
Psma6	6.2279e-05	0.427325	-0.722474
Cenpo	6.30432e-05	0.157723	0.821734
Snx15	6.40598e-05	0.660997	0.344434
Sf3b4	6.51915e-05	0.554014	0.487283
[truncated: 15,069 more rows]

## Sheet: Sst_Chodl
	BH_adj_p_SstNos_SstChodl	BH_adj_p_SstNos_Int1	BH_adj_p_SstChodl_Int1	SstNos_FC	SstChodl_FC	Int1_FC	Tasic marker?	Zeisel marker?	>2 fc in all datasets?
Chodl	2.91135e-200	4.10216e-122	1.51367e-131	5.65253	8.48795	3.63351	1		y
Bace2	1.80766e-178	1.31119e-103	8.46877e-113	4.84017	2.66712	0.97939	1
Hcrtr1	8.30661e-191	1.12829e-83	1.08008e-119	4.68798	5.14728	0.487015	1
Gpr126	2.5729e-162	1.29372e-71	1.03356e-113	1.93192	4.31116	1.28605	1
Ccdc109b	1.79848e-173	1.33026e-73	8.40267e-100	3.73537	5.09654	0.231416	1
Rln1	1.08633e-154	1.12991e-91	3.74375e-86	4.53315	4.40198	1.09411
Sit1	1.35435e-151	5.14678e-86	2.11324e-94	4.35975	5.02252	0.321928	1
Rasgef1b	3.49504e-157	1.70978e-100	5.5903e-71	6.05344	5.81697	1.16796
Krt18	1.18928e-158	8.24205e-100	4.70356e-67	5.00699	3.93972	0.222392	1
Nos1	7.39666e-150	1.14389e-94	3.3647e-80	5.12543	4.48053	0.771478	1
Gpr88	2.5399e-160	9.42109e-97	4.65505e-66	6.69344	2.88624	0.99108	1
Clic1	2.53094e-141	3.03959e-86	4.04969e-83	4.59534	5.16202	1.64446
Gdpd2	1.35435e-151	7.03633e-78	8.534e-79	4.10923	3.76519	0.270944
Insl6	1.39434e-147	1.35151e-60	4.51932e-93	3.68766	4.843	0.301318	1
Ifi35	5.83249e-140	3.69552e-73	7.50517e-87	3.41543	4.40575	0.944015
Carhsp1	1.49426e-136	1.14684e-73	3.25713e-67	3.69304	4.29858	0.618371
S100a10	1.07411e-135	3.18258e-92	1.21945e-48	6.28752	4.6599	1.90462
Gpr151	1.33886e-128	3.68951e-83	1.91198e-63	4.07912	3.88539	0.786745	1
Cdhr1	6.00038e-127	1.18321e-76	1.71053e-53	3.84223	2.59301	0.181462
Ndst4	1.08188e-120	4.91173e-60	1.08064e-66	3.3087	3.31582	0.429642	1
P2rx2	2.48035e-124	9.79384e-58	2.70252e-64	3.46926	2.88029	-0.00518024
Wnt2	2.92171e-120	2.94389e-77	8.35188e-49	3.85865	3.23981	0.692676
Kcnv1	1.41454e-121	8.59553e-79	9.45916e-45	4.50095	3.12611	0.861553
Gabrg1	9.05594e-118	4.16577e-64	5.33323e-61	3.09862	4.3254	2.40273	1		y
Gcnt1	1.19854e-119	7.95116e-10	4.60215e-108	1.70949	3.60488	0
Nnat	4.41964e-117	4.09484e-72	7.26618e-48	4.12477	3.98635	0.336164
Ntn1	1.3153e-113	2.47468e-71	2.66363e-47	3.98044	2.90114	0.518382
Man1a	1.72587e-109	4.67583e-60	3.55595e-61	2.6417	3.45978	1.27764	1
Sst	4.92575e-102	2.53611e-87	4.21994e-40	3.3085	3.58599	4.27178	1	y	y
Crhbp	9.01932e-94	7.1189e-86	3.07152e-46	3.77322	5.30814	5.08533			y
Sfrp1	8.90897e-110	3.62702e-82	5.49714e-33	4.52715	4.71529	1.25812
Tppp3	8.44427e-112	2.72518e-75	1.32879e-36	4.5145	3.40816	1.43637
Slc7a3	1.89932e-104	1.77757e-81	2.37512e-30	6.03871	3.48863	2.90207			y
Acrbp	3.39267e-94	1.989e-67	1.12274e-48	3.13767	4.58463	0.892634
Col25a1	2.76914e-104	1.22005e-65	9.94256e-39	4.11996	4.14655	0.588945
Fndc1	9.95636e-93	1.14774e-65	1.08194e-46	2.44637	2.95694	1.46731
Gstm6	1.7103e-102	8.65546e-47	1.93292e-53	3.19796	3.99804	-0.157183	1
Tacr1	3.43983e-93	1.09178e-76	3.08911e-31	3.97714	4.14746	1.04569	1
Stbd1	6.31238e-99	1.33447e-44	7.57327e-57	2.35613	3.11286	0.161424
Ptn	2.86007e-94	1.2743e-73	1.48213e-30	4.20978	5.6605	4.04745			y
1700086L19Rik	1.77776e-92	3.82061e-73	2.34853e-32	3.5296	2.90364	1.93997
Oxtr	4.12469e-88	4.22045e-79	2.01888e-30	3.5866	2.97192	2.24447			y
Gpx3	9.93309e-97	1.05693e-79	2.55037e-20	4.67198	1.02851	0.556699
St6galnac2	1.34535e-87	1.27933e-63	3.54539e-45	2.77386	3.1762	0.70616
Slc5a7	4.82197e-91	1.09178e-76	1.18681e-27	3.42328	1.67995	1.17436
Pcp4	1.0436e-94	3.04537e-70	1.54661e-28	3.71486	3.79018	3.25536			y
Npy	2.60843e-91	1.02066e-70	4.3631e-31	4.83201	4.70327	3.45944		y	y
Sv2b	6.56825e-96	1.4305e-52	1.66822e-44	2.67143	3.6626	0.165757
Pde1a	6.96764e-90	3.0944e-71	7.25116e-31	3.35007	3.95595	2.83409		y	y
Pou3f2	2.71946e-93	5.8121e-75	8.53244e-22	4.56701	3.80014	1.30403
Cpne4	2.98913e-94	5.1478e-64	9.53176e-32	1.6955	3.71577	0.689629
Stac	5.01576e-94	3.57162e-62	2.71844e-33	3.60425	1.32131	0.231416	0
Ndrg1	1.74218e-92	2.33915e-65	1.51397e-28	3.06406	1.97011	0.726624
AW551984	4.27796e-92	2.00696e-78	9.64289e-16	4.32294	1.48387	0.149315
Il10rb	1.73852e-91	5.36415e-58	7.68102e-36	3.32879	3.17082	0.166408
Susd2	1.61604e-89	1.07344e-56	8.21927e-37	3.14362	2.44647	0.38932
Pam	9.45486e-89	9.33096e-68	9.76434e-26	1.87096	2.21578	1.31336
B2m	9.87479e-86	1.91925e-68	1.66106e-26	3.05411	2.73087	1.69748
Gap43	1.10337e-87	7.34186e-68	8.88482e-25	2.51911	2.05149	1.45455
Tuba1b	2.05861e-88	5.61853e-67	1.15945e-24	1.34283	1.15844	0.876426
Fam46a	1.12175e-85	1.07223e-71	6.65103e-22	3.57573	2.06982	1.22705
Elmo1	1.97516e-90	3.2515e-64	1.31452e-24	2.47157	3.60712	0.091607
Dbpht2	2.87276e-84	6.27747e-65	8.98478e-30	3.14019	3.20646	1.01941
Id1	5.80818e-81	1.5352e-63	1.08256e-33	3.59485	2.71563	0.612733
6330403K07Rik	1.56488e-87	2.81399e-66	4.78197e-23	3.13832	2.43489	0.498567
Uchl1	4.23987e-88	1.95694e-65	5.65356e-23	2.70696	1.69285	1.08114
Resp18	2.57075e-86	5.64155e-65	5.85376e-24	2.72589	2.09876	1.80847
Slc5a5	4.91125e-83	5.99872e-67	8.51424e-25	2.79894	2.22436	1.18501
Nptx1	2.9044e-87	3.07798e-80	2.70643e-06	4.74606	0.804806	0.428943
Ptprt	4.8539e-87	1.34297e-59	6.8687e-27	2.35819	2.49387	0.157258
Kctd4	5.88371e-84	6.07813e-44	2.82918e-45	2.51833	2.60877	0.612733
Zcchc12	7.26531e-84	4.7841e-67	4.87349e-22	2.16967	1.6134	1.57462
Ptpru	7.01516e-82	2.31961e-61	1.88366e-29	2.58096	1.75637	1.14166
Stmn2	1.202e-84	2.08104e-66	2.19095e-21	1.5504	1.18075	0.983354
Itgb4	5.85499e-86	6.17771e-23	6.23907e-63	1.72877	1.45059	0.074547
Rbp1	1.4727e-77	6.04448e-70	6.67225e-24	3.09299	3.36558	1.14421
Gm11744	1.74178e-82	6.01763e-61	9.31713e-26	2.98229	2.10299	0.702294
Tmeff1	3.11436e-83	1.7298e-66	3.66061e-19	2.49293	2.23757	0.432225
Ppia	2.85077e-83	5.33013e-66	5.10051e-19	1.36304	0.61878	0.725131
Cacna1e	4.09902e-84	1.48308e-59	2.78422e-24	2.73574	2.68175	0.542731
Cst3	3.40411e-83	2.31602e-62	3.49314e-21	1.79232	1.45313	0.423617
Lgals1	4.01851e-69	8.37874e-71	9.66422e-27	2.52872	1.53982	3.69138
Bex2	1.52201e-83	1.18313e-64	1.19737e-17	1.81464	0.926133	0.178248
Egfem1	1.37086e-80	4.42191e-60	4.25835e-25	2.04555	1.88852	0.647266
Myl6	2.12778e-80	1.00506e-66	7.72619e-17	1.39043	0.703283	0.805664
Tuba1a	5.01386e-82	4.38097e-65	1.25375e-16	1.34697	0.98717	0.445832
Sod1	1.57473e-79	3.66221e-65	2.04213e-18	0.740907	0.840779	1.02059
Crip2	4.70028e-80	2.14313e-55	1.46825e-27	2.47395	3.04926	1.34635
Tubb5	1.89619e-80	4.95456e-61	2.03035e-19	1.44162	1.32526	0.386518
Tmem130	2.42047e-80	6.95861e-63	5.77254e-17	1.66674	1.34943	0.619981
Gaa	2.56199e-78	7.04901e-63	1.63517e-18	1.59683	1.45323	0.793305
Lypd6b	3.42282e-75	3.29352e-69	3.11948e-15	2.80337	1.75061	1.19694
N28178	1.39839e-77	2.36318e-57	6.44499e-23	2.70099	2.86844	0.627088
Tubb2a	7.09676e-78	5.37922e-66	7.97086e-14	1.02958	0.679968	0.666819
Col11a1	4.3046e-73	2.43549e-62	3.99225e-22	3.28133	1.79235	1.63628
Fxyd6	1.01133e-78	3.92355e-61	6.26992e-17	2.31333	1.81693	0.530531
BC048546	6.95939e-78	1.23654e-64	6.28073e-14	3.76335	1.60587	0.704394
Adamts16	4.49804e-78	3.52347e-58	6.55159e-19	3.54579	1.3244	0.0445937
Ngfrap1	2.56863e-74	1.52907e-67	3.91525e-13	1.20991	0.630695	1.34783
Padi1	2.52145e-78	1.76653e-54	4.61851e-22	4.00996	0.157832	-0.00518024
Dnahc9	4.42298e-78	3.11734e-34	1.5161e-41	1.81122	1.90511	0
Ada	9.86371e-73	8.00381e-24	3.08236e-57	1.1132	3.7116	0.291122
Rnasek	1.98943e-75	2.55123e-57	6.63437e-21	1.60246	1.07235	0.865421
Krtcap3	1.1846e-65	1.20594e-68	8.83102e-19	3.53832	1.28865	0.409857
Syt6	3.20328e-77	8.46655e-53	1.60436e-22	3.39302	1.27575	-0.520098
Dynll1	2.40602e-75	2.9023e-58	7.79968e-19	1.58202	1.2227	1.12686
Nrsn2	5.74707e-75	3.65445e-61	4.00705e-16	2.16376	1.33425	0.925932
Unc5d	9.2748e-77	1.27831e-54	1.00331e-20	1.95837	2.49093	-0.249397
Spint2	2.07039e-76	9.47527e-32	9.64136e-44	2.54669	3.42421	0.0594926
Arhgdig	5.06397e-75	4.29444e-61	4.99104e-15	2.9265	1.83789	0.513028
Rwdd2a	1.54032e-71	7.60266e-55	9.59603e-24	2.06351	2.19061	1.25347
Kcna5	7.20147e-76	1.18921e-48	3.39443e-25	3.15664	0.824603	-0.0758158
A730017C20Rik	1.1712e-75	2.22482e-56	2.54034e-17	2.38869	2.01112	-0.310851
Tubb2b	7.14574e-73	8.76318e-64	2.04474e-10	1.59168	1.23152	0.524263
Acpl2	3.44183e-73	1.01706e-41	2.24905e-30	1.77086	3.25667	0.679829
Syngr3	1.25861e-71	8.41016e-62	1.45735e-11	1.50033	0.887009	0.496618
Grik1	9.13454e-72	2.26958e-61	8.22126e-12	1.47584	1.43523	0.421854
Tagln3	1.03397e-70	2.38942e-53	1.07118e-20	1.49472	1.45073	0.967348
Tmem66	1.10499e-70	2.81399e-66	1.6248e-07	1.59131	0.875605	0.858601
Sccpdh	8.92562e-71	3.72613e-56	3.28573e-17	1.66641	1.797	0.78504
Ldha	5.51288e-71	1.98034e-54	1.12515e-18	1.59472	1.41319	0.878333
Egfl7	2.92997e-71	5.10668e-55	7.29485e-17	2.77171	1.54074	0.309348
Mapk10	2.32841e-70	3.19209e-56	1.48626e-16	1.103	1.01355	0.717833
Ildr2	9.19758e-71	7.32095e-61	3.72609e-11	2.89598	1.18982	0.260306
Cygb	1.39745e-70	8.26166e-57	2.20542e-15	1.76756	1.86701	0.70435
Dpy19l1	7.62691e-72	4.15392e-51	6.69787e-19	2.40498	1.74725	-0.460129
Syt4	1.37933e-69	8.67697e-64	7.16995e-08	1.73568	0.701937	0.809741
Cth	1.36793e-66	1.37544e-36	4.83866e-38	2.51347	2.73706	0.270944
Pcdh18	1.07438e-65	2.60826e-49	5.16514e-26	1.90268	2.1673	1.34178
Ctxn2	1.9979e-70	2.6954e-54	9.59202e-16	2.76211	1.60379	0.651336
Penk	5.3612e-67	9.83166e-58	1.56174e-15	2.35558	-0.168088	0.0898786
Alk	1.9979e-70	4.75631e-49	8.69855e-21	1.72998	1.10552	0.295989
S100a6	1.50802e-65	5.44781e-53	4.26988e-21	2.93155	2.24244	0.750236
Cdc14a	4.05737e-68	7.24523e-38	2.34853e-32	2.85606	1.35262	0.099992
Ncaph	1.25217e-69	3.06714e-40	1.80675e-28	2.19423	1.85442	0.0545092
Lypd1	6.7242e-67	5.34317e-35	3.72889e-36	1.57412	2.29037	1.24242
Cst6	3.86016e-67	1.34405e-55	1.2602e-14	3.05542	1.49223	0.65356
Htr1a	2.27734e-67	1.24441e-37	2.32709e-31	1.93706	2.68028	0.573149
Ass1	1.98649e-67	1.78971e-48	2.38266e-20	2.09627	2.04669	1.09104
Slc39a6	1.00053e-68	4.89395e-58	1.88981e-09	2.20245	1.21973	-0.001545
Fdft1	1.98649e-67	1.35685e-53	2.35538e-14	1.37396	1.64689	0.431168
Patl2	2.02496e-62	6.0104e-61	1.74059e-11	2.21305	0.91406	0.115477
Sox6	1.71363e-59	2.11116e-52	7.97609e-23	1.28617	1.66134	1.46741
Lypd6	4.26855e-64	1.19676e-52	6.50471e-18	1.96937	1.29579	0.787427
Cnih3	3.40081e-67	1.01905e-57	9.92657e-10	2.31906	1.66864	0.120676
Fam166a	2.77547e-67	2.01889e-64	0.0140118	1.86244	0.256908	-0.00518024
Actg1	2.80518e-67	3.19361e-56	1.3105e-10	0.671094	0.452191	0.180757
Gucy1a3	1.35555e-65	1.12336e-49	2.17584e-18	1.46563	2.05577	0.770679
Prex1	1.05709e-64	1.27831e-54	3.62614e-14	3.16514	0.578972	1.13062
Thsd7b	3.26864e-66	2.8715e-44	5.32015e-23	1.48085	1.86778	0.290525
Rtn1	1.49719e-67	2.39693e-56	1.42398e-09	0.755496	0.599897	-0.524458
Dusp26	2.33374e-65	4.18949e-56	1.1124e-11	1.76469	1.36113	0.543813
E030024N20Rik	1.64317e-66	3.98937e-61	2.27051e-05	1.34629	0.16595	0.266206
Gstm1	1.96329e-63	9.61855e-51	8.01146e-19	2.62725	1.82669	0.90171
Sc5d	1.53219e-65	2.83077e-53	1.10442e-13	2.35649	1.38208	0.736631
Arhgef15	2.51306e-66	1.98397e-55	9.96115e-11	2.5926	1.33434	0.0698705
Rftn1	3.40081e-67	1.25387e-28	1.52749e-36	1.09904	2.79238	-0.100227
Gng3	1.27086e-66	2.98204e-54	4.14263e-11	1.02003	0.526347	0.471627
Myl12b	8.23247e-65	9.5533e-54	2.62951e-13	0.987094	0.54227	0.851631
Ndn	6.23195e-65	3.07399e-65	0.131628	2.11186	0.413426	0.267094
Inhbb	3.00252e-66	6.88238e-30	1.63173e-35	1.1447	1.38083	0.141661
Maged1	6.70724e-66	2.55123e-57	6.67253e-08	1.08268	0.594138	0.184468
Mllt11	2.71069e-65	9.79384e-58	3.30164e-07	1.18457	0.441145	0.147033
Rpl10	9.12058e-66	1.0822e-54	1.16892e-09	1.03605	0.65873	-0.101776
Tecr	5.7904e-63	1.11397e-52	1.83161e-14	1.18877	0.528291	0.957184
Pea15a	2.9119e-64	4.17275e-56	2.7475e-09	1.28753	0.675381	0.421456
Rpl3	2.26026e-65	2.67886e-56	1.4968e-07	0.841969	0.436884	-0.983943
Hey1	1.09411e-64	1.4351e-52	6.30322e-12	2.30933	1.21833	0.467028
Prmt2	1.83819e-62	1.82053e-48	3.69604e-18	1.00301	1.32099	1.00449
Ids	9.17813e-65	1.73738e-59	0.000167518	1.58812	0.478719	0.112828
Ralyl	8.00925e-65	8.45894e-60	0.000567398	1.87287	0.513414	-0.62952
Gabra2	5.51208e-65	7.99746e-46	1.30482e-17	2.17944	2.38477	0.242157
Pcsk2	4.45781e-64	2.1337e-43	6.56675e-21	1.24217	2.51645	0.949016
Rab3b	2.25605e-58	8.40361e-51	8.80117e-19	1.66438	1.14621	2.67376
Dad1	1.66538e-63	1.61056e-53	7.76677e-11	1.64851	0.618089	0.575057
Nme2	1.49337e-63	1.0235e-52	1.471e-11	1.39946	0.810912	0.793438
Trhde	7.86858e-59	9.01183e-49	5.38068e-20	1.61202	1.22059	1.13868
Bscl2	2.56039e-62	5.32948e-61	0.00030115	1.10867	0.348513	0.745641
A930011G23Rik	2.70187e-62	1.48089e-55	1.88108e-09	2.69967	0.145536	0.105135
Gpx1	2.81873e-60	2.56664e-55	1.6695e-11	1.54009	1.06733	1.201
Prdx1	1.14899e-62	1.08514e-43	9.08571e-20	1.1921	1.48158	0.995302
Adamtsl1	1.23027e-63	6.15954e-29	2.21371e-33	1.57144	0.800844	-0.0337059
Cort	9.66623e-58	4.40254e-51	4.15034e-17	2.37229	1.2829	4.44922
Lmo4	4.07735e-62	1.67844e-44	3.03784e-19	1.80266	2.44462	0.878627
Hhip	1.03977e-62	4.32048e-55	1.07945e-07	6.11268	0.645209	0.0396614
Prickle3	2.43216e-63	5.1049e-55	7.2799e-07	3.67369	0.586015	0
Cxx1c	5.08342e-61	5.61812e-48	2.9983e-15	0.969073	0.838356	0.679093
Nucb2	6.68397e-62	8.69028e-41	1.74406e-21	2.08109	2.50739	0.629839
Hs3st2	5.67377e-61	7.32631e-22	3.25478e-41	1.15224	2.19549	0.221701
Wwc1	3.24273e-62	1.47144e-49	5.23715e-12	2.69051	0.959245	0.0605627
Lhfpl5	2.22724e-57	9.19809e-43	1.36132e-22	2.15404	2.16941	1.11408
BC089491	2.23031e-61	2.20787e-46	9.43747e-15	2.60613	0.877447	0.074547
Bex1	6.68397e-62	2.99077e-52	3.63427e-08	1.77694	0.820121	-0.534375
Nenf	1.90867e-60	7.41231e-51	6.01409e-11	1.51967	1.22341	0.575357
Klf5	2.23785e-58	6.72101e-46	7.11271e-18	1.90458	1.8108	0.664201
Pgrmc1	1.17312e-59	8.61411e-54	1.16314e-08	1.32975	0.682118	0.68625
Cmas	3.89805e-61	2.98204e-54	1.3574e-06	1.36844	0.903736	0.15175
Nrn1l	1.03095e-56	1.43168e-49	3.2445e-15	3.08312	1.71187	0.451238
Ripk4	1.29992e-55	2.93676e-47	3.39925e-18	2.3873	1.42839	0.222392
Serinc1	2.18631e-60	3.3168e-57	0.00259272	0.954439	0.187694	0.133243
Cobl	1.64611e-60	2.18862e-39	6.20655e-21	2.02385	1.36537	0.11444
Prkar1b	1.23002e-60	7.38265e-53	6.96952e-07	0.904916	0.563933	0.14632
Fabp5	8.38906e-60	5.86669e-48	1.93258e-12	1.62134	1.20892	0.368513
Lats2	4.0809e-59	3.93275e-44	1.09144e-16	1.70379	1.41728	0.298762
Kcnmb4	9.52683e-60	1.82984e-58	0.153401	2.34262	-0.6664	-0.00518024
Gabrb1	2.18278e-59	1.72908e-47	7.41457e-13	1.15006	1.52445	0.500556
Mrap2	5.94508e-57	2.02583e-44	2.98564e-18	1.82484	2.77481	1.09788
D430019H16Rik	3.3299e-60	8.70488e-56	0.00143251	2.50972	1.16508	-0.366026
Ccne1	2.77609e-57	1.14251e-45	1.37679e-16	1.46396	1.8827	1.04504
Bbs9	6.65888e-59	4.28395e-46	2.98624e-14	1.51475	1.07657	0.299513
Gclm	1.94423e-59	2.10605e-58	0.256707	1.01407	-0.346524	-0.293276
Tmsb10	4.10938e-60	3.06574e-36	3.10976e-22	1.38375	2.00071	0.170009
Impact	3.48266e-58	4.27003e-50	2.81899e-10	0.868712	0.52714	0.568147
Adcy7	1.80861e-59	8.70758e-45	2.84366e-14	2.69916	1.09037	0.0396614
Ppap2c	1.58262e-58	4.01885e-51	1.4214e-08	2.89231	1.10908	0.565411
Eef1a1	5.16706e-60	7.01061e-41	2.7518e-17	0.708945	0.91563	-0.306942
Map3k6	7.22034e-60	4.09975e-20	5.47378e-38	2.04612	1.45274	-0.0154852
Bcl11a	9.79559e-58	1.55707e-44	2.32406e-15	1.77565	1.69389	1.00501
Snap47	1.18765e-57	6.54976e-55	0.000155414	1.13089	0.297836	0.370416
Adamts6	1.39318e-57	2.94308e-26	4.15533e-33	1.08745	1.90757	0.171408
Plcb1	2.36922e-58	3.49264e-49	4.30626e-09	0.91397	1.00057	0.290731
Fis1	2.10327e-55	8.29544e-43	2.25173e-18	1.36752	0.797972	1.2711
Gm13032	2.20988e-58	1.15328e-53	0.000394728	3.95724	0.0784099	-0.00518024
Stmn3	9.7265e-57	5.59216e-57	0.030022	0.762892	0.095048	0.542984
Tmem200c	8.61974e-58	2.67318e-47	1.02114e-10	2.72529	0.22741	0.0981595
Rnh1	7.89602e-57	6.86135e-45	4.66073e-14	1.47006	1.45419	0.860976
1700058G18Rik	2.16333e-57	2.55123e-57	0.559245	3.17618	-0.36987	-0.00518024
Magel2	1.94406e-56	1.65677e-56	0.0314647	2.26554	-0.516943	0.136762
Prlr	1.03565e-55	1.89652e-57	0.0634811	3.28968	1.36263	0.431617
Clu	8.30375e-55	1.08497e-45	6.3118e-14	1.28845	0.867296	0.648783
Opn3	4.51328e-54	1.47144e-49	1.20861e-10	2.29043	2.32632	0.432441
Timp2	1.43191e-56	1.02116e-47	5.90247e-10	1.36755	1.10992	0.658528
Plp2	1.1708e-56	1.92629e-49	9.28332e-08	3.52316	1.18014	0.074547
Vat1	1.04272e-57	2.18298e-44	1.03798e-11	2.552	1.35452	-0.202987
Vsig8	6.69994e-57	1.89468e-48	2.18391e-08	2.48889	0.313233	0.0594926
Lrpap1	7.54593e-55	1.52187e-39	1.00005e-18	0.973783	1.25978	1.13929
As3mt	3.60385e-54	2.49869e-35	1.45192e-23	1.99759	2.61253	0.487285
Ssr4	3.74102e-55	2.86573e-46	1.31209e-11	1.39001	0.844646	0.946661
Adamts3	4.97302e-57	7.73241e-38	4.19456e-18	1.40548	2.31101	0.145708
Sla	6.87214e-57	1.1495e-44	2.50927e-11	2.65103	2.08713	0.113647
Arl4a	1.85823e-52	4.34349e-50	4.22931e-10	2.01848	0.730566	1.09214
Pnp	1.34173e-56	2.20579e-44	7.03486e-11	2.8257	1.49434	0.0104166
Pld3	2.29485e-53	1.23752e-39	7.96402e-19	1.1156	1.18192	1.01613
Bex4	2.38213e-54	6.22659e-51	4.81501e-06	1.77338	0.589898	1.27049
Fam159b	1.28168e-54	3.42989e-06	3.55368e-50	0.780009	3.47723	0.0644933
Cd200	2.69751e-56	8.59812e-42	9.5234e-13	1.3594	1.01039	-0.644967
Rpl22l1	5.55025e-56	2.67061e-47	2.59567e-07	0.855568	0.594057	-0.250055
Tubb3	1.92454e-54	9.99578e-42	2.66724e-14	0.855478	0.918107	0.630693
Ldlr	1.68008e-55	4.42902e-30	2.42235e-24	1.58793	1.95164	0.0421255
Psmb1	2.18214e-52	8.01067e-52	3.77624e-05	1.05047	0.224892	0.718831
Sh3bgrl3	7.857e-54	2.29829e-43	4.92011e-12	1.47576	0.839939	0.843108
Txndc17	8.62802e-54	2.45623e-47	6.00327e-08	1.77983	0.861652	0.695118
Ache	1.26105e-53	9.27547e-38	1.11285e-17	2.12411	2.08392	0.726624
Gnaq	3.34034e-54	1.76191e-53	0.337017	0.664553	0.0196533	-0.167434
Pnma3	8.80664e-54	2.8715e-44	2.44718e-10	1.91698	0.821663	0.311586
Atp1b3	5.71618e-53	2.60349e-46	1.03782e-08	1.05677	1.16361	0.599512
Masp1	1.40265e-54	1.67901e-35	1.38884e-17	1.34049	1.43774	-0.0103419
Gstm5	4.81016e-53	1.22528e-46	1.40626e-07	1.24707	0.677394	0.778582
Rab26	6.85727e-53	7.53453e-50	0.000211266	3.00376	0.560821	0.270944
Trappc2l	5.5318e-51	1.12193e-45	4.03765e-10	1.34446	0.659719	0.702578
Wdr6	4.92603e-54	2.38133e-44	2.65494e-08	1.22885	1.06387	-0.506343
Mif	1.78649e-51	7.45803e-51	0.000435108	1.32887	0.236777	0.725018
Dhrs7	1.53869e-51	1.74555e-40	2.20163e-14	1.92352	1.49729	0.878627
Gprasp1	2.47382e-53	2.19586e-48	0.000283786	0.682424	0.425589	-0.0907908
Cdca7	3.78144e-52	4.83941e-32	9.7091e-22	1.67876	2.18539	0.18525	1
Syt5	2.29575e-53	6.72101e-46	1.41865e-06	1.98539	0.939946	-0.143581
Adra1a	2.19737e-53	1.29646e-43	8.46345e-09	1.90518	1.07091	-0.0206103
Nap1l5	2.48322e-53	9.06652e-45	2.08142e-07	0.653387	0.810526	-0.0708296
Morf4l2	2.31995e-51	1.2703e-51	0.0315322	0.87149	0.0681256	0.491019
2410066E13Rik	7.45618e-53	9.27434e-37	1.37238e-15	1.97788	1.65954	0.33627
Rpl17	9.84185e-53	1.50884e-49	0.0127938	0.861162	0.218791	-0.574546
Pcdh9	3.79098e-50	3.86272e-43	1.31367e-11	0.820833	1.13673	0.972667
Erp29	1.81965e-50	1.21443e-44	1.36349e-09	1.32393	0.939646	1.19109
Smpdl3a	1.43918e-52	1.34851e-44	2.11461e-07	2.96676	1.42022	0.0104166
Vwa5a	9.04073e-53	1.96515e-40	2.38296e-11	2.33859	1.87058	-0.41763
Dleu7	9.98142e-52	9.37946e-49	0.00104993	1.95084	0.0249616	0.29297
9430021M05Rik	4.53147e-52	1.94114e-35	5.52999e-16	2.11322	2.72091	0.0515858	1
Rtn3	8.28767e-52	1.64918e-49	0.0455032	0.593687	0.292829	-0.108305
Trpc6	1.5617e-46	1.40809e-38	3.23888e-18	1.30366	1.59975	0.592872
Basp1	1.04246e-51	1.11276e-48	0.0159933	1.02996	0.304845	-0.240501
Dmkn	2.99019e-52	1.93118e-13	3.547e-37	1.62515	3.91545	-0.0459659
Ywhag	3.08983e-51	2.8828e-49	0.0641793	0.808462	0.267876	-0.156318
Lgals3bp	7.27252e-50	9.23758e-35	1.30482e-17	2.43102	2.12497	0.105135
Adcy5	1.31544e-51	6.87975e-38	1.93427e-12	1.57253	0.995022	-0.0206103
Slc9a6	1.28158e-50	2.50944e-44	1.00228e-06	1.0228	0.792	0.586642
Cdh1	3.00853e-48	3.1203e-47	4.81505e-06	2.65338	1.94848	0.110297
Arhgdib	3.39032e-51	2.53943e-34	1.81161e-15	2.88567	3.09793	-0.0257172
Brs3	1.37501e-45	3.34046e-31	3.59228e-24	2.02151	2.12702	0.115477
Canx	7.75116e-51	8.45642e-47	0.00253637	0.878396	0.301907	-0.319095
Cadm1	3.79098e-50	5.93656e-40	8.15298e-11	0.761133	0.98949	0.444785
Psmc2	5.18022e-49	5.27399e-50	0.0676044	1.26299	-0.0328348	0.355945
Ckmt1	5.33462e-50	6.41896e-47	0.000642404	1.25222	0.432556	0.341101
Rps27	7.7111e-50	5.32791e-49	0.0550117	1.18222	0.215024	0.178774
Gad2	2.25705e-50	3.96419e-48	0.0429507	1.03913	0.061275	-0.165616
Fth1	1.1757e-48	1.67112e-48	0.00311909	0.795362	0.265739	0.819198
Acsl1	1.12669e-49	1.10021e-32	5.55108e-18	1.35719	2.04071	0.435607
Hprt	4.06571e-48	1.92665e-42	1.01481e-09	0.99673	0.416294	0.759084
5730494M16Rik	9.66994e-51	8.34168e-43	1.35845e-06	1.47079	0.933146	0
Gabarap	7.7111e-50	2.08365e-39	9.35013e-11	1.10266	0.764426	0.403307
Vdac3	2.80402e-48	6.44235e-48	0.00157063	0.94017	0.176174	0.564536
Tcp1	5.72876e-48	2.24868e-48	0.00275247	1.04461	0.177771	0.817544
Cfl2	2.34148e-49	1.19361e-48	0.137832	1.43271	0.0971508	0.232052
Oprl1	1.01834e-48	2.06015e-40	2.96962e-10	2.03941	1.09981	0.530643
Tuba4a	1.19351e-49	2.14099e-38	3.88928e-11	0.72722	0.872074	0.159356
Kcnn3	2.81086e-48	2.69074e-31	1.34295e-19	1.89156	0.835546	0.236298
Cpne9	3.60028e-49	4.99685e-49	0.569031	2.972	0.509534	-0.0758158
Sqle	1.14452e-49	1.24868e-38	7.88363e-11	1.59998	1.43625	0.220398
Pcsk5	9.84729e-50	1.79827e-29	7.52675e-20	1.188	2.29672	0.014904
Klf6	6.11028e-47	1.10519e-43	3.75622e-08	1.57422	0.868991	0.745924
Sh3gl3	1.89726e-49	1.17864e-34	2.45942e-14	1.41523	1.57283	0.118941
Idh1	1.82271e-49	4.16129e-34	9.34224e-15	1.41861	1.78228	0.0421255
Gpr153	8.14567e-50	2.47527e-19	5.18506e-29	1.50677	1.8797	-0.0891191
Mxra7	4.58121e-48	8.04368e-48	0.045198	1.85598	0.566194	0.322831
Gapdh	3.52762e-49	8.04226e-44	7.30116e-05	0.726484	0.234879	0.669593
Coro2a	4.55677e-48	2.60771e-39	9.19856e-10	2.25146	1.48898	0.282259
Bcap31	3.33273e-46	2.06897e-35	1.69599e-15	1.13503	0.843814	0.761748
Dynlrb1	1.16239e-47	1.14436e-44	0.000148705	0.942897	0.278758	0.541323
Tmbim4	4.27828e-48	5.78611e-46	0.0295381	1.58341	0.30436	-0.0413338
Doc2a	1.17584e-47	1.97825e-32	5.48007e-16	1.34172	1.72908	0.259717
Dnase1l3	1.21546e-48	6.66326e-31	6.14028e-16	2.57696	4.47996	0	1
Prelid1	5.56449e-47	1.46387e-45	0.0242481	0.96861	0.352208	0.426363
Gda	1.6101e-47	3.07505e-41	5.33764e-06	1.95645	0.681417	-0.289035
Rps20	8.09118e-45	8.95416e-41	7.81924e-09	0.821475	0.541871	1.14413
Caly	1.83432e-46	1.75684e-40	1.98417e-07	1.15553	0.57437	0.752422
Tmem59l	1.25829e-46	2.15489e-40	4.67705e-07	0.916491	0.470943	0.526815
Serpinb1b	5.45666e-45	7.88221e-39	4.14979e-10	2.69575	2.32474	0.181462
Htr7	2.23962e-47	5.23236e-21	1.58673e-25	1.34726	2.79554	0.398819	1
Grb14	2.76457e-47	1.53494e-29	6.36203e-17	2.10597	0.749533	0.295574
Rnf152	1.36026e-45	3.20011e-35	6.54784e-13	1.55493	1.54582	0.933419
Gad1	5.13001e-47	8.5345e-41	1.96941e-05	0.922533	0.447873	-0.390294
Grin3a	2.7192e-42	5.32247e-33	8.93572e-18	0.606182	0.970298	1.89287
Ptger3	1.99409e-44	6.96469e-45	0.00265102	2.48432	-0.238506	0.280998
Tmem90b	4.75985e-47	2.58231e-36	3.08356e-09	1.57117	1.44031	0
Pfn2	2.16326e-46	3.2168e-41	5.82501e-05	0.714721	0.41479	0.00937156
Gstp1	4.64129e-46	1.5782e-40	6.75642e-06	1.23648	0.461486	0.716653
Slc6a15	1.88797e-46	2.60771e-39	1.35502e-06	1.41138	1.09137	-0.0490435
Ttc34	4.12319e-46	1.51351e-26	1.09754e-19	2.16973	0.253115	0.0796002
Grm1	1.27673e-42	6.81214e-37	1.10644e-12	1.11506	1.07846	1.22192
Isyna1	6.23671e-45	7.21255e-35	2.88549e-12	1.80925	1.46637	0.364054
Nbl1	1.59911e-46	2.66213e-23	5.29176e-22	1.75962	1.58598	-0.269937
Akap5	9.92593e-42	8.68772e-33	2.73723e-17	1.20693	1.11129	1.30082
Fkbp1b	8.03586e-46	1.15601e-40	4.86468e-05	1.63883	0.961269	0.0490119
Eid1	5.49743e-46	5.07258e-42	0.00278581	1.08298	0.404354	-0.0925477
D930028M14Rik	2.50792e-46	1.29736e-20	4.15898e-24	1.88421	2.43815	-0.0206103
Slc4a4	2.00886e-44	1.62242e-36	6.18624e-10	1.18175	1.00207	0.701856
Stmn1	4.89648e-46	5.42308e-39	7.60632e-06	0.992875	0.486343	-0.450915
Cgref1	1.07782e-44	6.71917e-41	4.97589e-05	1.43089	0.565264	0.239358
Nell1	3.30894e-44	4.38936e-34	2.60457e-12	1.11985	1.92042	0.803792
Zbtb20	4.39412e-44	4.46063e-35	2.61621e-11	1.35798	0.0513152	0.484735
Reep5	2.52498e-45	2.00232e-42	0.0124039	0.628561	0.33016	-0.165404
Cd81	3.70524e-45	3.7533e-39	5.64831e-06	0.886	0.419892	-0.0432895
Igfbp3	3.0113e-45	4.96055e-42	0.00813684	2.03591	-0.102059	-0.1344
Zwint	5.70005e-43	1.36398e-26	4.00732e-20	1.44493	0.716395	1.69935
Lrba	2.19652e-44	4.29301e-44	0.527877	1.08901	-0.058463	-0.142482
Rps11	6.06585e-45	1.23099e-38	9.83629e-06	0.677009	0.390559	-0.0618722
Ecel1	2.02183e-39	7.99846e-32	1.01019e-17	1.5487	1.72497	0.387822
Fam84a	6.65617e-44	1.05433e-37	4.75871e-07	1.53787	0.85525	0.273093
Ncam2	1.94296e-44	1.92511e-31	9.22806e-13	1.21377	1.62576	0.262875
Arhgef18	1.84239e-43	1.89686e-39	1.04846e-05	1.36512	0.718141	0.22655
L1cam	5.05585e-44	1.04198e-36	9.27679e-08	1.17469	0.93212	0.335603
Romo1	5.87648e-44	1.15984e-41	0.00818806	0.838467	0.288187	0.532879
Tmem132e	9.22569e-45	1.19246e-31	5.43814e-12	1.71214	1.0256	-0.0144581
Trpm3	5.27109e-44	1.23057e-36	1.02892e-07	1.28755	1.42452	0.105479
Atg9b	1.19163e-44	3.03369e-35	2.0909e-08	2.10008	1.03514	0.150274
Pebp1	4.22581e-44	1.71725e-40	0.0011182	0.481269	0.302068	0.0423407
Tspan13	1.59303e-43	3.22603e-40	0.000179737	1.07336	0.539079	0.428368
Tpt1	3.82338e-43	1.00183e-43	0.277083	0.886357	-0.123086	0.295637
D8Ertd82e	1.10519e-43	5.08841e-38	1.96138e-06	2.2258	0.349456	0.198588
Hn1	5.33765e-44	6.88423e-36	3.24405e-08	1.10187	0.943871	0.25682
Cntn1	7.8797e-44	3.22702e-37	4.88192e-07	0.662152	0.533301	0.50363
Psma6	2.34013e-41	7.28017e-43	0.00144381	1.0603	0.157484	0.781001
Csrp2	3.77385e-44	4.02889e-39	0.000166998	2.27657	1.05575	-0.366486
Copg2	7.49892e-44	2.23366e-41	0.0202346	0.919956	0.294298	0.0712718
Cacnb3	6.27525e-44	7.32532e-36	9.19515e-08	1.51415	0.987917	0.108871
Kcna4	4.79585e-44	1.30836e-37	8.22777e-06	2.48045	0.528357	-0.0206103
Arl6ip1	1.05627e-41	5.58694e-29	9.04966e-17	0.702178	0.787681	0.768132
Drd1a	5.7018e-43	1.57595e-35	9.98965e-09	2.15005	1.14651	0.565411
Pitpnc1	4.35377e-43	3.96006e-33	5.37275e-11	0.970607	1.10583	1.03502
Rps28	8.59137e-43	9.49747e-41	0.00116288	0.886328	0.237188	0.561327
Shisa5	4.98399e-43	2.08485e-37	1.19637e-06	1.51827	0.790557	0.37478
Calca	4.12399e-37	7.73505e-38	1.25052e-11	1.55422	0.0885128	0.70616
Pfkp	4.48156e-41	1.59172e-29	5.91895e-16	0.738162	1.00868	0.980556
B630019K06Rik	1.53169e-43	2.36068e-38	0.000143666	1.31803	0.73267	0.165547
Tspan17	1.55364e-43	4.86357e-38	8.26562e-05	1.93472	0.789364	-0.234206
Dalrd3	8.58914e-43	1.26777e-42	0.580059	1.16295	-0.840325	-0.298911
Ubl5	1.93333e-42	3.34615e-38	1.04854e-05	1.08392	0.377739	0.526831
Cacna2d3	2.04039e-43	1.39315e-29	2.74433e-13	0.950787	1.53557	0.551165
Herc3	1.13956e-42	2.09357e-42	0.585931	0.581806	-1.05607	-0.435648
Galr1	1.06778e-43	1.2478e-21	1.26957e-20	1.5983	2.00352	-0.00518024
Rps6	8.60945e-42	4.67955e-41	0.00465942	0.671448	0.153634	0.877975
Sox2	1.85278e-43	4.31752e-37	2.57134e-05	1.00134	0.830427	-0.555716
Rpl23a	3.82338e-43	9.84047e-39	0.000586247	0.650212	0.301395	-0.188984
Esd	7.24677e-42	8.33361e-42	0.06532	1.13319	0.12709	0.434631
Amz1	2.44515e-42	1.37003e-39	0.00146844	2.39834	0.55869	0.102929
Tmem176a	5.72075e-43	8.76622e-40	0.0107539	2.59031	0.728458	-0.469774
Rps23	4.27517e-43	3.19338e-36	4.18726e-06	0.570098	0.409535	0.22256
Rtn4	7.24917e-43	4.98268e-40	0.0170305	0.736051	0.372246	-0.201599
Serpinb6a	2.24241e-40	7.52441e-34	4.22671e-11	1.42438	1.07519	0.685982
Slc29a4	3.81322e-43	4.144e-32	5.31035e-10	1.92967	0.43779	0.0104166
Anxa5	5.95667e-40	2.49607e-26	6.40973e-19	1.19331	2.08749	0.899263
Txnl1	9.75929e-43	1.05508e-38	0.00179102	0.991982	0.605954	-0.308521
Tbcb	2.93881e-42	6.93411e-41	0.0936601	1.08486	0.209936	0.0623034
Sc4mol	2.18973e-40	9.64221e-39	1.64479e-05	1.4167	0.471259	0.695145
Pgm2l1	1.37987e-42	5.52883e-37	7.87017e-05	0.966427	0.722001	-0.283645
Rpl15	4.56472e-42	3.97197e-41	0.338265	0.747143	0.0394793	-0.550653
Darc	3.58055e-42	1.6265e-40	0.127396	1.6813	0.284122	-0.513775
Rpl6	2.18646e-42	4.44994e-39	0.00968847	0.843425	0.200744	-0.584468
Zdbf2	2.46852e-42	1.30456e-38	0.00300262	2.17896	0.146106	-0.176828
Gng4	1.55634e-42	1.12768e-30	1.23825e-10	1.09613	1.37138	-0.744682
Hsp90b1	2.18113e-41	5.49133e-39	0.00409663	0.866066	0.263295	0.214508
Pou6f2	2.54002e-41	5.64628e-20	3.54117e-22	1.38851	1.58022	0.0695114
Hdhd3	1.30059e-41	1.89381e-38	0.00373117	2.23395	0.221953	0.0404391
Shc4	3.96185e-41	4.18399e-41	0.577754	1.03475	-0.250238	-0.060968
Cfl1	1.51316e-41	5.23774e-39	0.0186643	0.851407	0.195768	0.237804
Npm1	3.93018e-40	3.58351e-41	0.107477	0.94038	-0.027061	0.416521
Rem2	1.94701e-39	2.33484e-38	3.69456e-05	2.61357	0.184054	0.246112
Asns	4.98952e-40	3.14e-41	0.165727	1.09488	-0.625683	0.805759
Tmx4	2.0836e-41	2.24643e-36	0.000104817	0.775428	0.443975	-0.0153465
Fam184a	3.44657e-40	4.46852e-28	4.3249e-14	1.2066	1.20567	0.357101
Gabarapl2	4.07911e-39	6.27163e-40	0.00355798	0.747014	0.125723	0.835531
Prokr2	2.22021e-40	4.46575e-36	1.22464e-05	1.90317	1.65249	0.188204
Tmie	1.27834e-40	2.29651e-37	0.000427598	2.54235	-0.0161389	0.160098
Lgr6	1.98088e-41	4.98312e-37	0.00132705	2.82561	0.0796025	0
Tspyl2	2.22889e-41	2.95247e-36	0.000229406	1.65263	0.72492	-0.195755
Dstn	1.12831e-40	1.95359e-37	0.000828915	0.811231	0.405898	0.445312
Atp6v1e1	1.83441e-39	8.40195e-41	0.131493	0.760918	-0.134874	0.440341
Rps26	2.24723e-41	8.98932e-35	1.44696e-05	0.690778	0.468704	-0.301721
Grin2a	6.72945e-41	1.01234e-34	4.67763e-06	1.26214	0.371042	0.0786514
Gtf2f2	4.30745e-40	1.8266e-38	0.00508451	1.74736	0.288291	0.420916
Atxn10	5.71362e-41	1.07879e-36	0.000784795	0.629726	0.377212	-0.168194
1190007F08Rik	2.87948e-41	1.70036e-34	1.29347e-05	1.77154	1.0308	0
Atl1	7.51296e-40	2.31061e-35	6.53458e-06	0.811603	0.658041	0.308633
Rit2	2.42135e-40	1.0551e-32	5.14233e-08	0.943521	0.673891	0.574863
Ndufs6	2.16782e-39	3.64044e-40	0.169636	0.901663	-0.0643782	0.389284
Ywhah	2.61807e-40	2.99355e-37	0.00172147	0.640414	0.315054	0.221955
AU022252	3.99869e-40	7.95385e-38	0.0106735	2.09777	-0.16435	-0.0162185
Arpc5	4.68046e-40	2.06317e-36	0.000365628	0.968122	0.51398	0.326383
Cdkn1a	6.02466e-35	9.05457e-38	6.55303e-08	1.78923	0.0830597	1.4185
Cyp51	1.79742e-38	9.97049e-36	2.66597e-06	1.21849	0.723036	0.599867
Golm1	2.8817e-40	1.86997e-33	1.26348e-06	1.88849	1.31385	0.366641
Gdi1	3.61061e-40	2.79584e-35	0.000180168	0.618675	0.280275	0.058067
Hsp90aa1	4.23149e-39	1.24073e-39	0.390652	0.525591	-0.127039	0.218821
Vwc2l	1.1491e-37	3.75869e-23	5.30317e-19	0.564263	0.983411	0.455976
1810046J19Rik	5.63873e-40	4.55036e-38	0.0949728	1.33255	0.245307	0
Rps16	7.48205e-39	8.10642e-39	0.0404907	0.683718	0.0570633	0.698903
Sox1	1.17957e-38	6.9231e-32	4.72214e-09	1.3059	1.02104	0.866554
B230216N24Rik	6.38984e-37	1.26209e-33	5.62611e-09	1.66506	0.959828	0.691218
Spcs1	1.99117e-38	1.69399e-37	0.00139665	0.935142	0.242751	0.521155
Tg	1.47475e-39	2.64906e-38	0.12602	2.20732	0.0613768	-0.00518024
Mtpn	8.66189e-40	1.18574e-37	0.0570182	0.910008	0.454453	-0.412557
Rpl36al	5.07146e-39	3.34615e-38	0.0470012	0.691156	0.153995	0.437989
Ncrna00086	2.3403e-40	8.18864e-30	4.30762e-09	1.50947	0.872483	0
Scn3a	2.71419e-40	1.04689e-27	3.41839e-11	1.12816	1.34893	-0.360839
Atp6v1g1	6.06191e-39	3.51955e-38	0.103614	0.73232	0.0970247	-0.0866078
Sdf4	8.6176e-38	3.31881e-36	0.000103946	1.00655	0.4354	0.562958
Slc22a17	1.03096e-38	9.37561e-38	0.0399317	0.613393	0.191663	0.461237
Stard5	3.2733e-35	2.07032e-33	6.08947e-10	1.60253	0.944402	0.441809
Tceb2	1.88153e-38	5.32146e-38	0.0421408	0.767828	0.0583987	0.286934
Serpinb8	3.21214e-37	1.26215e-38	0.0160479	1.79663	2.0496	0.404696
Nkd2	1.54287e-38	9.25452e-37	0.00538543	2.77874	2.24375	0.171408
Flot1	6.78463e-39	4.20626e-36	0.00279201	1.39581	0.196761	0.253871
Cdc42	1.00612e-36	2.0447e-38	0.00654469	0.68384	0.0561009	0.51404
Rpl35	2.32197e-38	2.09084e-37	0.0731496	0.853821	0.0982567	0.155319
Tusc3	1.49407e-38	2.92182e-36	0.00935057	1.00894	-0.195494	0.0302664
2810011L19Rik	6.68529e-38	1.12397e-31	5.54943e-08	0.825542	0.825359	0.355175
Trim66	2.80786e-37	3.72961e-36	0.000414429	1.60645	0.362742	0.259879
Fau	3.91729e-37	8.15296e-37	0.00191229	0.587901	0.182723	0.72243
9430020K01Rik	3.45631e-37	9.02782e-32	2.05183e-08	2.5248	0.8892	0.269275
Ptprn	1.97926e-38	2.15106e-34	0.000204504	0.966315	0.460389	0.148116
Rgma	2.44889e-39	2.30316e-23	2.13426e-14	1.08079	0.653638	-0.211976
Prune2	2.31214e-39	2.86574e-20	1.88736e-17	0.672793	1.23276	-0.367243
Dpysl3	1.8253e-36	1.38714e-28	5.68401e-12	1.37449	1.33739	0.819224
Klhl7	9.48367e-37	1.76847e-37	0.011894	0.670871	0.0929897	0.573977
Elovl4	5.72705e-38	4.42556e-36	0.0117499	1.33268	0.329435	0.419612
D630023F18Rik	1.4843e-37	1.3849e-31	1.46729e-07	2.14428	1.92042	0.521155
Cdh4	1.75438e-37	3.13032e-28	8.70796e-11	1.01338	0.930289	0.331632
Pdcd5	4.96104e-37	4.3567e-36	0.00457442	1.31822	0.285069	0.698054
Arhgdia	1.75127e-38	1.01845e-30	6.46724e-07	1.41566	0.832756	-0.12328
AW555464	1.86234e-38	5.57677e-34	0.00111186	0.944409	0.446456	0
Bag1	1.51754e-38	1.84136e-31	4.19963e-06	1.01618	1.07469	0.302757
Gpx2	7.95665e-39	1.72039e-24	1.05703e-12	2.52025	2.18548	0
Gpr39	8.133e-38	1.01213e-32	1.96563e-05	1.51575	0.409838	0.0545092
Ly6e	3.25023e-36	3.43513e-30	1.53138e-09	1.44933	0.964759	0.993908
Fkbp3	4.15924e-37	1.85062e-37	0.237378	0.938439	-0.0315851	0.112355
Psma2	1.62474e-35	2.11466e-37	0.00605213	0.78646	0.0523383	0.927573
Hint1	2.71351e-36	7.0188e-36	0.00173894	0.596019	0.187496	0.650534
Pamr1	3.06222e-38	1.34335e-19	8.60648e-18	1.34071	2.54585	0.122165
D14Ertd449e	9.11854e-38	2.17738e-36	0.188676	2.20882	0.00509449	0
Clta	1.09394e-37	2.56883e-36	0.166983	0.746047	-0.0212913	-0.0661562
Ap2m1	7.14979e-38	3.02579e-32	2.55189e-05	0.709196	0.288059	0.191712
Cyb561	1.00002e-37	3.15719e-35	0.0226568	1.78923	0.296493	-0.35397
Acly	1.83823e-37	2.11089e-36	0.268053	0.865923	-0.180155	-0.667908
Fxyd5	1.21044e-37	1.57313e-24	8.31241e-13	1.82799	2.03788	0.0396614
Disp2	2.12788e-37	1.9145e-33	0.00047406	0.752959	0.396637	0.229596
Ctsl	3.94452e-37	3.33924e-34	0.00367639	0.882111	0.390724	0.219048
Actb	3.09945e-36	2.43981e-31	8.17697e-07	0.389655	0.295849	0.461678
Rabac1	6.9963e-35	2.11175e-30	4.91776e-09	0.670151	0.634813	0.85719
Qpct	8.29104e-36	6.78846e-32	1.69025e-06	1.67274	0.416926	0.380849
Txn1	2.00128e-34	6.79446e-34	8.72683e-06	0.844163	0.316885	0.691069
Sema3a	4.69022e-30	1.92882e-32	2.05549e-11	1.30443	0.959976	0.852155
Lxn	1.13364e-37	4.38952e-19	4.84291e-17	1.09927	1.92279	-0.391291
Rpl18a	8.18752e-37	1.54724e-31	2.00763e-05	0.718834	0.298078	0.396055
Lrrc3b	4.08608e-37	6.99171e-26	1.10924e-10	0.865861	1.5268	0.0642297
Lgmn	4.74135e-35	1.36398e-26	5.27826e-12	0.746517	1.08545	0.985542
Atmin	2.71159e-36	6.14574e-33	0.000348022	1.17982	0.355634	0.214828
Reep1	1.06998e-36	3.65096e-33	0.00204621	0.852384	0.378862	0.0794736
Hap1	3.31222e-37	5.55693e-22	6.45345e-14	0.823082	1.23991	-0.17921
Slc25a4	8.44718e-36	3.18601e-36	0.447389	0.682323	-0.160023	0.0994063
Ahi1	1.24572e-34	1.67828e-29	8.1454e-09	0.783243	0.915752	0.943017
2010001M06Rik	2.85699e-30	6.29568e-29	1.10713e-13	1.23066	1.46566	1.16796
Rasd2	5.97819e-34	4.60723e-35	0.000933454	1.40899	0.713271	0.699143
Idi1	1.31186e-36	1.98486e-30	1.22464e-05	1.42737	0.966389	-0.0350775
Epb4.1l3	1.80179e-35	2.93682e-29	1.27268e-07	0.735095	0.927998	0.565411
Pcdh7	2.57525e-34	8.74232e-28	4.33869e-10	0.741725	1.02377	0.912636
Ide	8.35637e-36	2.49869e-35	0.486562	0.702197	-0.13955	-0.248761
Ctcf	1.23562e-35	1.57126e-35	0.596574	0.916103	-1.35379	-0.41322
Rangap1	9.41844e-36	2.96586e-31	8.00093e-05	0.721622	0.669957	0.200585
Maml2	2.09299e-36	7.16428e-21	1.71615e-14	1.37928	1.44468	-0.0135092
Atp2b4	4.61977e-32	9.65281e-31	1.11206e-08	0.846572	0.765512	1.38559
Me1	1.3773e-35	8.0846e-32	0.000545825	1.55604	0.645169	0.278838
Ssu72	2.8266e-33	5.64426e-32	4.07154e-06	0.837215	0.41591	0.804924
Dnajb3	1.79686e-35	1.26139e-29	2.94599e-06	2.66337	0.771744	0.0594926
Scd2	6.98873e-35	3.74372e-32	0.00030577	0.682259	0.507135	0.498016
Scn3b	5.94478e-36	7.75676e-28	2.02456e-07	1.1199	0.927298	-0.137471
Rpl19	2.08264e-35	6.75393e-33	0.0068425	0.621669	0.171775	0.272311
Rnaset2a	1.05827e-35	2.17739e-30	4.44214e-05	1.33081	0.0150601	-0.145502
Dap3	4.48047e-35	2.73041e-28	1.08802e-07	1.30679	0.8527	0.430441
Pir	3.80292e-35	1.7235e-20	2.46495e-15	1.3099	1.57464	0.242063
Rtn4r	2.94386e-36	4.36358e-09	1.26095e-25	0.812687	0.771252	-0.124233
Aldoa	8.02724e-36	6.01794e-25	3.70467e-10	0.643732	0.383117	0.0635325
Rps5	7.09869e-35	2.31407e-33	0.0119924	0.683591	0.200556	0.516655
Tprgl	1.3449e-35	1.63758e-31	0.0009232	0.981725	0.507029	-0.0625719
Npepl1	3.33861e-35	2.77683e-34	0.252773	2.53269	0.586051	-0.0559846
Rab11a	8.06781e-35	2.94336e-33	0.0106822	0.847345	0.226104	0.384984
Scg2	8.405e-32	4.29719e-34	8.66393e-05	0.665472	0.310933	1.26489
Mdm1	1.85002e-35	2.46411e-20	9.74652e-15	1.41463	1.47248	0.164745
Plxnb2	1.94759e-35	2.58731e-25	1.12442e-09	1.36019	0.545834	0.0284505
Ctsb	2.21153e-35	3.28234e-32	0.00909626	0.579575	0.19493	-0.000610406
Plxna2	2.60783e-34	9.83716e-33	0.00286838	1.07056	0.475009	0.253871
Tmem91	6.05386e-33	3.86943e-28	3.64562e-09	0.911165	0.786644	0.804245
Bsg	8.74472e-35	1.00806e-25	1.06245e-09	0.651529	1.26104	0.788734
Use1	1.54023e-34	5.53895e-32	0.00152221	0.905188	0.333962	0.289218
Celf4	1.94759e-35	3.62576e-24	2.37317e-10	0.659666	1.02611	-0.0774561
Fxyd7	2.12941e-35	7.74898e-27	1.3503e-07	2.20536	0.941166	-0.468671
Cd151	2.43549e-35	7.81706e-26	1.21342e-08	1.99552	1.46355	-0.0423708
Nup93	8.79292e-35	2.70715e-32	0.0112943	0.73618	0.462512	-0.0789983
Rpl37a	6.707e-35	7.82541e-31	0.000559116	0.738858	0.334069	0.187022
Pax6os1	2.70103e-34	2.17045e-34	0.561261	0.772581	0	-0.0257172
Rps6ka4	3.54858e-35	1.73951e-20	5.90288e-14	1.26492	1.56537	0.0939644
Lmo7	1.6528e-35	3.78931e-21	6.28704e-13	1.20001	0.932733	-0.273376
Cacng3	1.90521e-33	1.83616e-27	1.33182e-08	1.06685	0.786343	1.0472
Arhgap28	2.03357e-33	2.04199e-18	1.26027e-17	1.67592	0.886384	0.099992
Ywhaz	2.71352e-34	5.06344e-34	0.549622	0.561788	-0.0505431	-0.24482
Igsf8	9.63635e-35	1.96667e-32	0.0431687	0.917323	0.00494175	-0.0258415
Cryga	3.72141e-35	4.64537e-23	5.21281e-11	2.07745	1.54292	-0.00518024
Slc22a3	4.19564e-35	1.33078e-09	3.22943e-24	0.965334	1.58741	-0.0103419
Psma5	4.44286e-33	3.01975e-34	0.171117	1.00659	-0.174223	0.409192
Rpl41	2.162e-34	1.32064e-31	0.00854268	0.645384	0.144892	-0.0614808
Fat3	1.41932e-34	2.92729e-22	6.04387e-12	0.682323	0.950372	0.141661
Dhrs3	1.92335e-28	4.31745e-29	3.07482e-11	1.44262	1.4223	0.374107
Dgkb	9.63635e-35	1.33573e-28	3.15726e-05	0.922154	0.598574	-0.543346
Ppap2b	9.30148e-34	2.33944e-18	1.87114e-16	1.4005	1.19447	0.565411
Lrrtm4	6.92964e-33	7.5518e-24	9.11427e-12	1.12983	1.0051	0.644682
Rgs17	2.45128e-31	1.5703e-30	1.30602e-06	0.79012	0.345844	1.07839
Lor	1.49769e-34	7.35352e-30	0.000524929	1.79668	0.160399	-0.124233
Nhedc2	1.60507e-33	1.60584e-19	4.36253e-15	1.76835	1.06907	0.565411
Rab15	8.66386e-31	2.45584e-27	7.34983e-10	0.846768	0.630852	1.00658
Traf5	1.23618e-33	2.57211e-33	0.559245	1.13609	-0.0163378	0
Opcml	1.24745e-31	1.23589e-20	1.67256e-15	0.56607	1.29757	0.98472
Plin2	8.61359e-25	3.68405e-15	9.6081e-28	0.690922	2.45057	0.866276
Grik4	9.83749e-34	2.83452e-23	1.2145e-10	0.759379	-0.345553	0.0839457
Dnajc12	2.44173e-31	1.77791e-25	9.37193e-11	1.07457	1.08381	0.869017
Gsr	2.189e-33	5.61376e-24	3.71845e-10	0.979601	1.29072	0.310416
Ndufv3	1.15919e-32	2.23409e-33	0.18521	0.744939	-0.0865337	0.475433
Tox	1.80252e-32	6.72534e-20	4.56764e-15	0.288708	1.95382	0.808154
Pik3cb	1.65579e-33	2.59386e-30	0.00137925	1.51269	0.371685	0.145281
Zmiz1	2.10148e-33	1.15968e-26	3.06322e-07	1.20557	0.90345	0.30791
Hexb	7.09453e-32	5.15058e-23	2.05923e-12	0.805442	1.56769	0.93286
B3gnt8	4.19247e-34	3.21926e-25	5.99861e-08	2.65327	1.6405	-0.0103419
Zcchc17	8.07209e-33	2.72771e-29	6.69512e-05	0.959228	0.463685	0.483822
Psmb3	6.64876e-32	4.07465e-32	0.00912602	0.676539	0.105454	0.67086
Npc2	4.59311e-32	1.69492e-20	3.71446e-14	0.952053	1.5524	0.879172
Zcchc18	1.07675e-32	4.71364e-32	0.0576729	0.610103	0.0948129	0.218196
Lcmt1	2.72706e-32	5.78347e-31	0.00195356	0.865489	0.387786	0.356617
1810022K09Rik	5.65783e-33	8.50192e-28	6.55911e-06	1.23724	0.539819	0.218074
1700037H04Rik	1.41558e-32	3.83778e-25	6.68048e-09	0.981126	1.08562	0.981637
Rps24	1.58735e-32	1.97819e-24	1.16157e-09	0.412552	0.636293	0.912783
Mtch1	1.40243e-33	8.7389e-28	3.51578e-05	0.784086	0.703422	0.134869
Fam70a	4.13618e-34	4.17655e-14	2.5451e-18	1.2151	1.45727	0
Fads3	1.83896e-33	1.72431e-29	0.00165517	1.66052	0.227536	-0.19234
Rpl10a	2.80479e-33	3.59506e-31	0.0595392	0.616643	0.222126	-0.38991
Lyst	2.86437e-32	6.55373e-21	3.95259e-13	1.01394	1.14835	0.485616
Ecm1	1.33383e-30	2.20975e-24	5.02308e-11	1.57067	1.54358	0.196675
Mpp7	6.95754e-29	1.17974e-24	1.87078e-12	0.938965	1.71053	0.745483
Tmx1	2.25298e-32	1.95659e-28	4.59913e-05	0.843613	0.674779	0.260491
Ufsp1	1.78945e-32	2.97427e-28	5.46985e-05	1.215	0.132717	0.21205
Vps35	6.53172e-32	2.30965e-31	0.0198961	0.984488	0.189756	0.294688
Pcdhb3	6.06782e-33	1.82145e-29	0.00283289	2.42057	0.761424	-0.0389111
Dap	1.2106e-31	6.64384e-10	4.8805e-24	0.593173	2.44821	0.176427
Tgoln1	3.83413e-33	1.43105e-27	7.79564e-05	0.682684	0.719847	0.0675379
Papln	2.8266e-33	1.62968e-16	1.52376e-15	1.63173	0.160858	-0.0103419
Fam5c	2.56041e-33	9.52819e-24	3.18756e-08	0.931704	0.57275	0
Uba52	2.3892e-32	7.48734e-32	0.479891	0.697226	-0.0277944	-0.368155
Fam132a	4.95475e-32	3.19801e-31	0.0560732	1.66024	-0.456194	0.145961
Vps29	7.22494e-32	4.64211e-32	0.270373	1.04323	0.0136814	0.0427935
Hsdl1	1.1935e-32	2.0348e-30	0.038689	1.25901	0.310879	-0.34644
Evpl	4.25825e-33	1.28285e-22	2.03326e-09	1.50417	0.396205	-0.0154852
Irgm1	5.63328e-28	9.57636e-22	2.22269e-15	1.61964	2.51069	0.404696
Gde1	4.28335e-32	7.31712e-32	0.467823	0.713544	-0.264681	-0.152325
Stxbp6	8.11067e-31	2.98923e-26	7.77309e-08	0.99628	0.741408	0.634701
Cltb	2.6397e-32	1.50161e-29	0.0058781	0.866782	0.535244	0.33207
Tro	1.22196e-31	5.9398e-32	0.346424	0.899825	-0.160388	0.245734
Scg5	2.37704e-30	7.63908e-28	1.88305e-06	0.579096	0.270943	0.853383
Murc	1.58735e-32	1.82481e-28	0.00127641	2.52334	0.105619	-0.0257172
1110008P14Rik	2.8281e-32	9.42487e-28	0.000141111	1.23622	0.876596	0.0798738
Uba1	4.28335e-32	1.46302e-29	0.0103302	0.706878	0.381373	0.0338052
Scn2a1	1.7767e-32	4.87764e-28	0.000837487	0.75775	0.472246	-0.252403
Nhp2l1	6.65306e-31	1.5703e-30	0.00699377	0.677148	0.181752	0.42071
Dctn3	1.34342e-31	1.47106e-31	0.377235	0.647974	-0.0580288	-0.00819906
Chml	1.11685e-31	6.55042e-26	1.12999e-06	1.38414	0.787518	0.101805
Atp5g1	1.18397e-30	5.66271e-32	0.14909	0.670462	-0.369243	0.462234
Cdh13	1.50814e-27	8.52113e-23	8.26071e-14	0.272409	1.01377	1.7602
Shroom2	4.68264e-32	1.02957e-29	0.0277636	0.821673	0.224332	0.174576
Psmd6	1.5631e-30	1.85762e-31	0.0570021	1.13998	0.0254804	0.507057
Hspa13	5.39691e-31	4.45713e-27	8.17659e-06	1.34248	0.684958	0.482425
Chi3l1	2.26525e-32	3.30496e-22	3.9707e-09	2.18529	1.27853	-0.0154852
Jun	3.49073e-29	2.69881e-26	3.21692e-08	0.994853	0.730139	0.98445
Rap1b	5.16884e-31	1.82481e-28	0.000379398	1.25202	0.484559	0.257854
Ndufa2	1.02505e-30	2.17285e-31	0.285559	0.573515	-0.143398	0.25608
Cetn4	1.43099e-31	1.88901e-28	0.00374435	1.33988	0.296478	0.0104166
1500032L24Rik	2.39918e-31	1.56723e-30	0.379847	0.765668	0.0647231	0
Aprt	5.42365e-30	1.67094e-30	0.018015	1.11668	0.122659	0.68033
Sdf2l1	8.52752e-32	8.80558e-28	0.00234714	2.03792	0.464749	-0.368899
Inpp1	1.42435e-29	9.41741e-26	1.37919e-07	1.32744	0.947744	0.598868
Rexo2	1.09263e-31	3.76368e-24	5.0735e-07	1.03524	1.2319	-0.168679
Lrrc47	1.79211e-31	2.72434e-29	0.0467845	1.51041	-0.272262	-0.273376
Rpl23	2.98621e-30	1.53494e-29	0.00606128	0.5192	0.163285	0.476783
Mlf1	6.52754e-31	7.86849e-31	0.559245	2.58226	-0.396434	-0.095378
2310003F16Rik	5.74216e-32	7.43587e-24	7.11504e-07	0.802739	0.564487	0
B3gat1	5.37795e-32	5.34587e-18	1.70377e-12	0.552331	1.34317	-0.582455
Rgs9	1.03825e-28	4.4452e-17	1.16515e-16	0.692024	0.843135	0.317661
Smarca2	4.97769e-31	5.57249e-30	0.204189	0.845451	-0.089631	0.264662
Rin2	9.76772e-32	6.0552e-23	1.21387e-07	1.35628	0.747592	-0.133724
Syt1	1.95182e-31	2.57624e-27	0.00170581	0.517692	0.347264	-0.197758
2700094K13Rik	4.85581e-31	1.213e-29	0.148997	1.35417	0.022231	-0.394129
Cct8	3.70146e-29	1.26216e-30	0.0225694	0.602777	0.0360923	0.46317
Psmb4	1.18399e-30	3.93818e-29	0.0251306	0.627791	0.29767	0.358055
Mrfap1	7.32003e-31	6.9777e-30	0.284356	0.455664	0.0806537	-0.411326
Tapbp	1.44914e-30	3.40735e-18	3.28079e-13	1.28656	1.81676	0.381027
Sqstm1	4.60467e-31	2.48394e-28	0.0227493	0.618625	0.296466	-0.621106
Fam26e	4.17866e-31	2.06454e-27	0.00401191	2.15659	0.294555	-0.33227
Mcart6	1.24039e-30	1.2317e-29	0.304083	0.566011	-0.424384	0
Psmc5	2.00299e-28	5.76781e-30	0.00512046	0.868405	0.110473	0.918294
Gsn	6.11308e-29	1.432e-29	0.00708575	1.70977	-0.17931	0.630792
Sub1	3.11473e-30	3.78733e-30	0.596574	0.668862	-0.39023	-0.55995
Gba	2.79024e-29	1.34281e-28	0.0018989	1.17553	0.32651	0.627088
Tuba8	4.46066e-28	1.61853e-19	1.59676e-13	0.768882	1.36568	0.429642
Eef1g	1.10913e-30	1.48175e-25	7.49505e-05	0.58395	0.395893	-0.0728987
Acat2	3.70924e-29	1.78245e-26	2.48765e-05	0.834757	0.61176	0.361946
Rcan1	8.15862e-30	1.11127e-26	0.000212519	1.18316	0.832343	0.218337
Rheb	1.03446e-29	1.7016e-28	0.0129985	0.737419	0.138163	0.568789
5830403M04Rik	2.51019e-30	3.9837e-29	0.233306	1.96345	-0.128932	0
Slc27a2	4.75338e-29	3.47358e-23	1.59646e-08	1.61341	0.639623	0.432441
Marcksl1	1.867e-30	3.0953e-28	0.0488463	1.3723	0.0249793	-0.624451
Wbp5	3.63767e-29	3.70596e-30	0.229697	0.722375	-0.27555	0.250683
Rgs19	6.57234e-31	1.33949e-20	5.76928e-09	1.32208	1.40559	-0.396759
Gm5506	6.25913e-31	5.95355e-20	1.44455e-09	0.481091	0.672825	0
Rpl31	8.16417e-30	5.23187e-29	0.140396	0.601568	0.0770331	0.0456921
Dppa5a	1.07074e-30	6.62434e-12	1.18669e-17	1.34593	2.07925	-0.00518024
Rps13	4.06548e-28	6.46354e-29	0.0064418	0.598135	0.13058	0.830057
Apbb2	8.885e-28	5.06602e-27	3.80381e-05	0.815759	0.424799	0.81516
Rps4x	7.49658e-30	9.26584e-29	0.262836	0.595257	0.113	-0.603808
Trpv2	1.62514e-30	3.31756e-21	3.38795e-08	1.41749	0.815941	-0.205561
Flna	2.84841e-30	2.57678e-22	3.69522e-07	1.24114	0.932911	-0.206589
Eif3c	2.19445e-29	2.63661e-29	0.501746	0.920345	-0.202728	-0.120395
Mesdc2	1.22763e-29	8.53204e-25	4.34886e-05	1.36884	0.873281	0.247456
Bcl11b	6.34245e-30	5.15201e-26	0.00150261	0.924371	0.386966	-0.69429
Zdhhc22	1.87248e-29	9.38564e-29	0.334123	2.57738	-0.279148	-0.0905123
Cnpy2	3.54066e-29	2.31061e-28	0.0808307	1.0688	0.121613	0.342358
Rps6ka2	6.38911e-29	9.66824e-18	1.94662e-12	0.752884	1.56562	0.35644
Mxd3	3.09921e-29	7.48555e-29	0.553349	0.791299	-0.310169	0
Calb2	8.61359e-25	3.80355e-24	6.71633e-10	0.846317	0.55282	1.45468		y
Fam174a	1.64533e-29	6.02703e-27	0.025654	0.87527	0.0120691	-0.367559
Mx1	4.79929e-29	5.56406e-28	0.153365	2.2133	1.14428	-0.00518024
Capns1	4.24297e-29	5.40111e-28	0.220835	0.915654	0.199326	-0.305225
Rps19	7.18127e-30	3.33896e-17	2.1225e-11	0.365077	0.638201	-0.072158
Gpi1	9.10879e-29	5.18249e-17	1.24581e-12	0.435991	0.734607	0.290637
Atp5h	1.43655e-27	1.06222e-28	0.0566846	0.561049	-0.024162	0.523807
Vgf	1.55069e-24	4.48602e-26	1.4676e-07	0.263391	0.266481	2.59175
Dlg3	4.78157e-29	1.34569e-26	0.0168838	0.803072	0.195243	-0.163193
Lynx1	1.64049e-28	1.08573e-27	0.0648868	0.874815	-0.053382	0.723682
Fxyd1	1.32351e-29	8.83704e-07	1.22752e-21	0.700495	1.24353	-0.138447
Insig1	2.75327e-29	4.49106e-24	0.000126645	0.998435	0.597562	-0.101195
2700081O15Rik	2.45739e-29	1.88556e-19	3.65399e-09	0.540769	1.00289	-0.0206103
Hsd17b7	2.76023e-28	1.07739e-27	0.0814268	1.84003	0.0901816	0.134807
Rpl27a	1.89514e-28	5.21231e-27	0.0308369	0.393503	0.295936	0.0104166
Rplp2	4.19687e-27	5.01693e-27	0.00146781	0.479668	0.173106	0.797409
Rps8	3.13884e-29	3.42076e-24	0.00033266	0.452072	0.40442	-0.469539
Rpl9	1.6244e-28	1.94283e-27	0.128486	0.49082	0.0820692	0.00389742
Cox6a1	1.55363e-27	2.21434e-28	0.151527	0.504424	-0.0887146	0.214379
Pbx1	1.83859e-28	2.14786e-23	2.95012e-05	0.854625	0.647761	-0.0370447
Dctn6	3.09319e-28	2.6169e-27	0.150196	0.912303	0.0733683	-0.0972316
Tmem176b	6.92743e-29	9.72559e-24	0.000201006	1.68781	1.02871	-0.595304
9330111N05Rik	4.36441e-28	6.20357e-28	0.596574	0.447444	-0.00607856	0
Ccdc11	2.0465e-28	5.16252e-26	0.0222576	1.3305	0.443789	-0.0206103
Vkorc1	5.86342e-27	5.48999e-24	9.20103e-06	1.60098	0.754835	0.601093
Dsg1a	1.03117e-28	0.163349	1.79699e-26	0.155795	1.16275	0
Tspan7	4.41553e-28	8.83438e-26	0.0127275	0.408679	0.134731	0.016605
Mrps15	2.15999e-28	5.51841e-24	0.000441766	0.907586	0.546708	-0.0384059
Wdr1	5.30847e-28	2.41893e-17	6.33923e-11	0.639672	1.15328	0.314666
Mbp	5.79913e-27	3.17391e-25	0.000460892	0.762091	-0.962257	1.16305
Ppm1a	7.0231e-28	9.1862e-27	0.159584	0.6036	-0.022869	-0.130711
Hrasls	8.49579e-26	7.02463e-19	1.90163e-11	1.03816	1.24065	0.478125
Manf	5.87612e-27	4.33921e-25	0.00050018	1.01168	0.520301	0.440467
Syn1	9.22872e-28	4.37471e-27	0.375317	0.618853	-0.23352	-0.0296892
Vps41	6.87954e-27	2.49252e-20	1.10146e-08	0.674753	0.742615	0.647126
Trib2	2.65002e-28	1.04338e-14	8.18102e-13	0.581078	1.5417	-0.0718713
Kcnc4	2.11025e-27	1.02248e-26	0.163251	1.28866	-0.574297	-0.324002
Cacng5	2.23621e-27	4.89573e-14	3.82979e-14	0.578931	0.396648	0.509317
Tmem50a	2.82495e-27	7.52627e-20	1.98459e-08	0.574306	0.726056	0.363244
Dgat2	3.31102e-28	2.47535e-20	5.46841e-07	0.835116	0.915085	-0.302072
Praf2	4.0633e-27	2.92502e-26	0.0384178	0.917671	0.216689	0.102525
Cct5	3.00607e-27	3.97637e-27	0.387795	0.927142	-0.030818	-0.0817462
Igsf10	1.18722e-26	4.26804e-24	0.000102272	1.14255	0.342418	0.511611
Mapk12	7.89857e-26	3.84878e-24	1.7569e-05	1.47114	0.374957	0.181462
Rps15a	5.21787e-28	3.09776e-24	0.00348616	0.664299	0.269285	-0.359106
Fbxo2	3.83857e-27	3.23598e-21	4.92636e-07	1.31661	0.871032	0.224651
Ppfibp1	5.28192e-27	9.84758e-19	1.34178e-09	1.24289	1.15173	0.137088
Fmnl2	8.24362e-28	4.69606e-25	0.0186784	0.930264	0.605292	-0.212665
Psmb6	7.40609e-27	5.81525e-26	0.0205817	0.533723	0.161774	0.445848
Kcnk10	1.86638e-27	9.83713e-19	5.29737e-09	1.21594	0.765797	0.074547
Znrf2	1.7346e-27	2.65513e-25	0.0212711	1.26946	0.438927	0.124588
Arrdc4	3.08984e-26	3.71354e-27	0.125423	1.34484	-0.671063	0.122165
Fxyd2	6.7884e-28	1.91088e-19	1.40171e-07	1.50583	0.85407	0.123457
Rpl11	2.11043e-27	3.59505e-24	0.00246143	0.382327	0.287663	0.256413
Mboat7	1.49377e-25	5.59016e-24	3.80111e-05	0.829852	0.281596	0.598947
Rps25	4.03783e-26	1.13582e-24	0.00070053	0.469013	0.199718	0.774364
Hars	5.19711e-26	6.13188e-27	0.151804	0.653408	-0.0789574	0.561286
Myo5b	2.11193e-27	8.71903e-12	2.79911e-15	0.532985	1.54959	0.105479
Rpl14	1.35306e-27	1.31326e-19	3.61197e-07	0.507366	0.413695	0.09006
2900011O08Rik	1.35575e-26	2.64012e-24	0.00262023	0.513082	0.414559	0.301688
Cope	4.1796e-26	9.34761e-26	0.030022	0.773868	0.147445	0.355076
Tcf25	1.84673e-26	1.86091e-26	0.363134	0.48659	-0.0255526	0.0889399
Bcam	4.31931e-27	0.356873	9.76434e-26	-0.277202	0.910709	-0.0154852
Fkbp1a	2.75981e-26	1.28195e-26	0.515077	0.636008	-0.677242	0.150207
D8Ertd738e	2.50198e-26	5.39066e-25	0.0141036	1.02071	0.173027	0.32009
Apex1	4.08611e-25	3.26827e-26	0.0182721	1.35165	-0.0761833	0.414807
Serpinb1a	1.23095e-25	7.33797e-13	2.82897e-15	1.7382	2.19908	0.75376
Atp6v0d1	7.92987e-27	3.98871e-25	0.11519	0.771057	0.17818	-0.86812
Runx1t1	4.17935e-25	3.14854e-16	2.84194e-12	0.450659	1.03597	1.47971
Ssh2	2.25886e-25	2.28423e-25	0.00751786	0.365606	-0.243452	0.372667
Smpd1	4.51132e-26	3.21997e-26	0.300566	0.663151	-0.566472	-0.00905325
Spr	4.79275e-27	1.52255e-15	6.03937e-11	0.825382	1.1898	-0.0293539
2210016L21Rik	2.96627e-26	3.60575e-24	0.00439731	0.739675	0.370335	0.339601
2210013O21Rik	8.98722e-26	2.86582e-25	0.0220681	1.10373	0.214745	0.33296
Kcnd3	3.33972e-27	5.50086e-18	3.0979e-08	0.713459	0.826249	-0.184187
Rcan3	5.61128e-27	3.36139e-22	0.000355466	0.822706	0.649016	0.446516
Pgk1	1.29366e-25	1.91058e-26	0.289023	0.598947	-0.188623	0.22647
Acot7	3.61515e-25	4.74432e-19	4.16505e-09	0.363686	0.447323	0.757303
Trpm4	3.54482e-26	0.000114286	1.81111e-22	0.236078	1.15676	0.216867
Lhx6	5.53183e-22	2.9427e-12	4.77159e-19	0.393654	2.03429	1.05972
Usmg5	1.07007e-25	2.10413e-26	0.347052	0.651733	-0.400492	0.220106
Ehbp1l1	5.8758e-26	3.08815e-26	0.500462	1.33996	-0.198633	-0.0589767
Ckap4	1.08639e-26	3.75695e-24	0.0293677	1.1679	0.254206	-0.138447
Anxa7	9.17854e-27	4.01046e-21	3.72171e-05	0.77189	0.872907	-0.0825703
Tmem215	1.80215e-25	1.20061e-18	6.43261e-09	1.73305	2.46907	0.306443
Nme1	7.56684e-26	1.43509e-25	0.144828	0.448215	0.0592508	0.177091
Actr1b	7.97901e-26	2.88423e-22	7.39702e-05	1.19905	0.663509	0.201481
Rpl32	1.6462e-25	1.66999e-23	0.000898785	0.614039	0.224781	0.479288
Pip4k2a	2.33623e-24	5.55729e-22	2.00219e-06	0.974537	0.814981	0.701089
Sft2d2	2.65152e-25	3.31697e-11	3.00655e-16	1.07403	1.39311	0.319659
Tmem59	7.15587e-25	1.22893e-25	0.0305189	0.635452	0.0576852	0.752387
Rps2	6.32851e-26	8.21864e-26	0.516895	0.736911	-0.496446	-0.101195
Ino80e	3.29148e-26	5.94936e-25	0.139616	1.26239	-0.228504	-0.253924
Srgap1	5.40878e-27	7.92014e-17	6.84624e-09	0.878049	1.27997	-0.735482
St8sia3	4.25319e-26	4.65526e-25	0.195394	0.758683	0.0481392	-0.0743669
Psen2	1.15364e-24	7.4555e-21	4.53041e-07	1.01114	0.595732	0.735745
Prpf39	7.4691e-25	4.16756e-26	0.133104	0.711801	-0.3541	0.391021
Abhd11	5.34319e-25	2.15838e-21	4.15516e-06	1.2214	0.659046	0.334961
Ccdc82	7.4691e-25	4.25219e-26	0.17207	2.09687	-0.382337	0.28244
Ran	2.84555e-25	2.23193e-25	0.106036	0.543607	0.0632054	0.414327
Ndrg2	6.8287e-26	3.73959e-17	2.81153e-09	0.541338	1.27529	0.576014
Fuca1	5.99874e-26	9.63882e-20	1.41865e-06	0.881809	1.06135	0.289507
Txndc15	3.06981e-26	1.39178e-23	0.0228825	0.696883	0.226389	-0.430918
Gng10	2.24325e-26	5.82103e-22	0.000750672	0.920941	0.584546	-0.256793
Tekt5	3.6228e-22	1.96778e-06	1.5968e-23	0.413726	2.76395	0.364054
Rab22a	2.62828e-26	5.15919e-22	0.000964173	1.24447	1.08483	0.00207732
Mgp	7.91725e-25	7.97174e-25	0.0212711	2.75535	-0.300339	0.191586
Coro1a	2.74379e-26	3.24524e-21	0.000154485	1.0073	0.848655	-0.0784647
Ywhae	1.05848e-25	2.47652e-25	0.5285	0.400786	0.00192775	-0.234781
Has1	1.7223e-26	3.92336e-14	2.70804e-11	1.17672	1.86521	-0.035877
Rnf38	1.43017e-26	3.44078e-17	3.82502e-08	0.983832	1.12395	-0.611072
Mal2	1.31603e-25	3.96074e-25	0.371978	1.1092	-0.503572	-0.296609
Cnp	1.82728e-25	8.22621e-10	1.60922e-16	0.703158	1.03154	1.29214
Arf4	6.20082e-25	1.34113e-24	0.0315106	0.807797	0.185058	0.32373
Rabgef1	2.51557e-25	2.20856e-25	0.566273	0.689641	-0.795518	-0.176828
Chrnb2	8.59856e-25	1.30542e-22	0.000281466	0.9506	-0.0539263	0.310556
Fgfr1	4.31481e-24	2.52321e-19	4.5107e-08	1.12514	0.60822	0.492951
Psmc1	2.39183e-25	1.06672e-24	0.244718	0.699407	0.0548762	0.123346
Aff2	6.34565e-26	1.57162e-17	6.65814e-08	0.493946	1.22228	0.0104166
Ergic3	8.70187e-24	3.8254e-22	2.05403e-05	0.86186	0.374933	0.900272
Slc31a2	1.31292e-21	1.90566e-20	2.99603e-09	1.41025	0.539134	0.631466
Alg2	4.55688e-26	6.15755e-21	0.000273751	0.763048	0.598013	-0.616469
Ndufa7	8.53592e-25	7.6093e-25	0.150989	0.775858	0.0664685	0.218678
Snap29	6.93158e-26	6.29093e-21	0.000239497	1.60731	0.416579	-0.157899
Ap3s1	1.08643e-25	4.2779e-23	0.0285873	0.77074	0.00898834	-0.450915
Abca8b	3.51942e-25	1.34712e-23	0.0282505	1.55726	0.440107	0.172522
Znhit1	4.71086e-25	2.2392e-21	0.000141388	0.984283	0.526107	0.0170345
Comtd1	2.337e-24	5.03734e-23	0.00129625	1.04962	0.167268	0.859131
Stx4a	7.92197e-25	3.24524e-21	6.30438e-05	0.943913	0.551051	0.236298
Sprr1a	7.3074e-26	4.06539e-21	0.000586247	2.18417	0.7263	0
Rpl21	4.96067e-25	2.39115e-24	0.27485	0.50403	0.0391	-0.166461
Mtap1b	1.19503e-24	1.13068e-16	2.42605e-09	0.364117	0.498775	0.565411
D19Ertd737e	6.56221e-25	8.2089e-22	0.000633118	1.19224	0.354698	0.313649
Tspan33	1.00411e-24	5.54583e-24	0.0637716	1.58633	0.028834	0.137374
Col8a1	1.27129e-18	4.98434e-24	5.71982e-08	1.82896	0.278072	0.316748
Cops5	1.03238e-23	1.47382e-22	0.000281413	0.719916	0.401335	0.597204
Peg3	2.79826e-25	1.17624e-18	1.34857e-06	0.829583	0.727401	0.111507
Atp6v0b	8.61359e-25	2.49033e-23	0.0212285	0.664826	0.141918	0.226163
Hspe1	2.00511e-23	3.07045e-25	0.077409	0.525343	-0.461574	0.58912
Atp6ap2	4.59279e-22	4.06709e-22	2.68214e-06	0.472293	0.238916	1.01993
Tkt	5.34319e-25	8.65038e-23	0.0113174	0.691895	0.311374	0.229568
Rpl13a	1.89956e-24	1.62775e-22	0.00192235	0.659002	0.189653	0.513319
Gp1bb	6.47582e-25	2.86548e-24	0.38225	0.924531	-0.69904	-0.313107
2310067B10Rik	2.37285e-24	1.18224e-18	3.36037e-07	1.4011	1.06399	0.565411
Ifi30	7.73265e-25	3.96685e-24	0.334764	1.97879	0.368343	-0.095378
Dpp6	2.66507e-25	3.86597e-19	1.0207e-05	0.512946	0.812349	0.117139
Psme1	3.63218e-25	4.8413e-22	0.00841887	0.953112	0.355314	-0.0466838
Tspyl1	3.47494e-25	3.35394e-22	0.0146619	0.536278	0.234223	-0.51683
Tmem183a	1.10413e-24	1.00783e-21	0.00160273	1.12603	0.442758	0.221328
Htatip2	2.79584e-24	3.58481e-24	0.181775	1.77267	-0.471629	0.0582451
Nomo1	8.27888e-25	1.50072e-18	1.55246e-06	0.657092	0.563664	0.57715
Cd55	3.83778e-25	2.95413e-19	1.93578e-05	1.86779	1.85812	-0.0647897
Atpif1	4.21701e-24	2.64084e-23	0.0212759	0.531709	0.124048	0.252824
Sulf2	6.50496e-25	7.07043e-23	0.0527412	0.740246	-0.0106198	-0.45353
Bpgm	3.19931e-24	1.64953e-22	0.00506474	0.99512	0.445912	0.352964
Mllt3	3.43972e-25	2.78563e-16	2.89106e-08	0.736714	1.07599	-0.151588
Rarb	2.27579e-25	1.51246e-07	9.93398e-17	0.847873	2.5494	-0.0856301
Cox8a	7.91264e-24	2.83995e-23	0.0165198	0.334411	0.164063	0.944414
Snx19	1.09472e-24	7.73559e-23	0.0676909	1.07745	-0.455422	-0.238611
Chpf2	2.8916e-22	2.29219e-20	1.24099e-06	1.08481	0.822553	0.619708
Cct2	3.35116e-24	2.6938e-22	0.0101846	0.645702	0.296631	0.332523
Vstm2b	2.00537e-23	9.63513e-19	5.56867e-07	0.824937	1.07404	0.594614
Tmem208	2.70088e-23	2.65328e-23	0.0191528	0.933653	0.166811	0.413684
Myeov2	4.46759e-24	6.97458e-24	0.485046	0.710547	-0.107117	-0.104524
R74862	9.27009e-25	6.11631e-21	0.0028607	1.42641	0.00488421	-0.211976
Osbpl5	6.66888e-24	8.11312e-21	0.000314078	1.02879	0.561272	0.259717
Fam5b	4.29763e-25	1.6488e-15	2.4823e-08	0.582135	1.04794	0
Cidea	1.41884e-22	6.23843e-20	2.5174e-06	0.318103	0.406643	0.45021
Sema6d	5.96005e-24	6.73496e-20	6.15328e-05	1.11478	1.0858	0.364054
Ap2s1	3.87701e-24	1.22268e-21	0.00521854	0.816909	0.497721	0.348112
2610019F03Rik	7.4691e-25	5.59902e-19	6.39148e-05	1.32369	1.02427	0
Sybu	1.52906e-24	1.4486e-21	0.012873	0.659078	0.398242	-0.255342
Eif4a2	7.03282e-23	9.75448e-24	0.0416149	0.35667	0.0385324	0.618523
Tppp	6.19578e-24	1.2487e-23	0.445997	0.698255	-0.233531	0.00769198
Timm8b	7.23366e-23	1.32119e-23	0.0384857	0.625684	0.0214275	0.612643
Esr1	3.3914e-24	0.596574	1.99134e-23	-1.33323	1.28153	-0.0509839
Osgep	8.32713e-24	1.72976e-23	0.326965	1.09825	-0.53187	-0.14343
Sertad4	2.25322e-24	9.11649e-18	3.16639e-06	1.11663	0.920604	-0.0389111
Gdi2	1.5389e-23	1.33871e-23	0.325731	0.520989	-0.0138319	0.165909
Fbxl4	1.52201e-23	2.18301e-19	2.1037e-05	1.00886	1.01348	0.387137
Fhod3	3.97431e-24	1.01652e-14	1.8057e-09	0.744648	1.32524	0.124588
Syp	3.49142e-24	2.38871e-21	0.010053	0.737617	0.23489	0.225735
Bcap29	4.2359e-24	1.41249e-20	0.00147482	0.912483	0.564092	0.387137
Slc22a18	1.15498e-22	1.35863e-12	5.72643e-13	0.781342	1.72726	0.105135
Hebp1	6.61365e-22	8.98552e-20	1.92779e-06	1.23856	0.721007	0.612733
Snx10	4.8078e-24	1.98662e-21	0.0141491	0.604906	0.25635	-0.018447
1810058I24Rik	4.60918e-23	8.30185e-19	3.76033e-06	1.19514	0.761506	0.420916
Cfdp1	9.38081e-23	8.59115e-22	0.00197971	0.616135	0.214171	0.540999
Panx1	5.01519e-23	1.26243e-19	3.56856e-05	1.09754	0.189179	0.274416
Nqo1	1.78903e-24	3.1201e-14	4.07799e-09	1.36823	1.77425	-0.138447
Ntsr1	2.15651e-23	6.22397e-23	0.19427	1.69967	0.601946	0.0298471
Fsd1	3.19051e-23	2.92824e-21	0.00312379	1.06988	0.421168	0.327528
Vcam1	2.36962e-23	5.08017e-21	0.00253637	1.30246	0.532826	0.21205
Trappc4	1.12477e-22	1.62066e-23	0.198865	0.845957	-0.0964985	0.400579
Rac1	1.50246e-23	5.19982e-23	0.470904	0.629782	-0.165109	-0.505323
Rrp1	1.12916e-21	1.03988e-23	0.0323554	0.598946	-0.0924195	0.491026
Nsfl1c	1.55369e-21	1.74612e-22	0.00146522	0.732601	0.181356	0.806412
2610002M06Rik	1.05407e-23	2.09482e-22	0.199078	0.882958	-0.0278091	-1.15992
Tpd52	1.36057e-21	8.73913e-16	3.72574e-10	0.582867	1.16764	0.691794
2900041M22Rik	2.66691e-24	3.25786e-11	5.16793e-12	0.912722	1.58453	-0.030806
Sepw1	2.24951e-24	2.69759e-14	7.46641e-09	1.15331	0.456289	-0.595304
Serpina3n	4.88414e-24	2.43408e-14	3.85295e-09	1.24502	1.28789	-0.234206
Pgrmc2	7.60347e-23	3.71903e-21	0.00187713	0.719439	0.430926	0.201481
Abhd12	1.64594e-23	7.21325e-21	0.00455956	0.579719	0.458793	0.273018
Cpt2	7.78919e-23	7.53577e-21	0.00114527	1.85277	0.302734	0.329407
Figf	1.54653e-22	3.47636e-22	0.0127118	2.35209	0.111824	0.0796002
Fam151a	2.49192e-23	1.14782e-22	0.258666	2.33707	0.104548	-0.00518024
Dgkg	2.13114e-22	1.53215e-17	3.14104e-07	0.26067	0.719747	0.989658
Itga2b	4.18866e-24	4.18567e-16	6.08046e-07	1.05685	0.446125	-0.220909
Krt7	3.98309e-24	8.98557e-05	3.60939e-18	0.517456	1.34386	0
Laptm5	3.44125e-23	1.01693e-22	0.371578	1.72616	-0.150299	-0.0559846
Mapre1	2.2584e-22	3.6866e-22	0.0198917	0.669309	0.115165	0.394915
Gmnn	1.55057e-19	2.8602e-17	5.04863e-10	0.805023	1.11272	0.593812
Ehd3	8.0174e-23	3.1303e-22	0.106811	0.824398	0.0100375	0.00693605
Rab1	2.10073e-22	2.29804e-20	0.000586247	0.465266	0.415032	0.565411
Paox	3.29163e-21	8.8458e-22	0.00136577	1.26189	0.141949	0.186515
AI413582	7.23366e-23	3.02874e-19	0.000187409	0.890506	0.526704	0.675998
Col9a2	1.09279e-22	1.84183e-22	0.208727	2.11577	-0.275977	0.146577
Pnck	8.50306e-23	5.70292e-22	0.0904129	0.96709	0.0737792	0.284918
Fam84b	9.34265e-23	9.82881e-23	0.559245	2.29178	0.344055	-0.0459659
Camk1g	4.66945e-23	1.70536e-16	7.68762e-07	1.10523	0.809801	0.08976
Nkain1	8.65606e-23	1.05025e-19	0.000777962	1.18518	0.74106	-0.0755261
Hax1	1.93323e-22	8.15698e-23	0.47006	0.947758	-0.402867	-0.00811212
Dsp	2.66216e-23	9.84298e-21	0.030213	2.24163	0.135843	0
Hpcal4	5.05857e-23	2.86574e-20	0.00591556	0.758523	0.100243	0.239562
Atp13a2	2.39595e-22	1.58678e-20	0.00257231	0.724209	0.579221	0.292393
Tmprss15	1.2389e-23	0.000250184	3.60939e-18	0.398996	0.0880423	0
Ezr	2.36666e-23	1.23031e-17	4.03005e-05	1.33704	0.288334	-0.251124
Tmem55b	3.08643e-23	9.23554e-20	0.00478466	0.886817	0.327349	-0.505263
Lrp10	1.46077e-23	4.12837e-15	2.31032e-07	0.949593	1.72871	-0.269407
Zmat2	3.30556e-22	1.28447e-20	0.00330644	0.603066	0.360885	0.361013
Fkbp8	7.12923e-23	2.41524e-20	0.00987446	0.905998	0.27962	0.000902813
Dcun1d5	2.05595e-22	6.60752e-22	0.174347	0.92914	-0.0305975	0.248576
Ang	4.37715e-23	2.40096e-18	0.000252148	1.82548	0.834213	-0.00518024
Acox1	6.29154e-23	7.89849e-18	5.72508e-05	0.530658	0.776533	-0.0395663
Ndufa3	3.64401e-21	2.68617e-22	0.0304183	0.467718	-0.0332272	0.51132
Fbxo6	1.35121e-22	6.07654e-21	0.0423748	1.27902	0.0928691	-0.095378
Asap2	8.93248e-23	2.56785e-20	0.0155218	0.753942	1.11222	-0.0680574
Sgsh	2.696e-22	3.63693e-22	0.52386	2.75727	0.201994	-0.0409303
Bnip3	2.48757e-22	7.97587e-20	0.00276252	0.639577	0.295309	0.254081
Gmfb	3.12208e-22	3.14728e-21	0.0801243	0.849994	0.186179	0.108957
Eif3k	4.43781e-21	3.2184e-21	0.00569119	0.622795	0.211098	0.673553
Jakmip1	4.54808e-23	1.58078e-16	1.14283e-05	0.720711	0.552256	-0.308372
Clip3	1.32562e-22	1.01703e-20	0.0619903	0.473855	0.323989	-0.151535
Psma3	3.97925e-21	1.74092e-22	0.138504	0.630845	-0.175056	0.47817
Pnma1	7.54143e-20	1.07153e-18	1.24501e-06	1.65542	1.28661	0.432441
Klk8	7.06815e-21	1.87944e-20	0.000794692	1.80318	1.13412	0.354655
Pclo	5.97811e-22	2.51363e-21	0.0719713	0.351752	0.158893	0.22176
9530082P21Rik	1.9115e-19	3.75021e-22	0.00189071	0.563681	0.0680908	0.699143
1500009L16Rik	2.84926e-22	8.18841e-07	5.91895e-16	0.486625	1.7798	0.189279
Tm7sf2	1.088e-22	2.04847e-18	0.000652347	1.26628	0.347379	-0.188487
Tom1	2.27796e-22	3.31383e-17	2.3511e-05	0.784512	0.880632	0.190571
Ext1	9.21821e-23	2.91831e-17	7.69492e-05	0.653262	0.358517	-0.269937
Hras1	2.66379e-21	8.98207e-21	0.00965703	0.637642	0.20903	0.565411
Stxbp1	6.33017e-23	2.25879e-15	1.69402e-06	0.298879	0.530786	-0.26783
Akap12	6.63276e-23	2.19493e-07	1.6681e-14	0.462701	1.28432	-0.247381
Ddx1	7.01251e-22	6.48346e-22	0.565171	0.77214	-0.273733	-0.248255
Ifngr1	4.63201e-21	7.19674e-13	8.79506e-11	0.948013	1.40692	0.21205
Pgap1	2.47969e-22	2.84371e-16	5.20195e-06	0.767455	0.834521	-0.0257172
Gtf2h5	6.41003e-22	1.52393e-21	0.440353	0.704784	-0.0239819	-0.0991204
Fam59a	1.25843e-22	2.92111e-18	0.00118204	0.926683	0.141113	0
Rerg	2.98011e-21	5.24633e-17	2.81731e-06	0.571151	0.839936	0.394915
Ly6h	6.18271e-22	0.000115551	6.2886e-18	0.0148233	2.22301	1.02601
Ahcy	2.04289e-22	1.03405e-18	0.00224502	1.31665	0.279318	-0.144093
St8sia2	9.82595e-23	2.96384e-05	1.6851e-16	0.673937	1.47137	-0.157183
Crym	4.01867e-22	9.26618e-17	1.48717e-05	1.76623	1.69994	0.616441
Ucp2	3.95293e-22	2.76342e-20	0.0510008	2.06809	1.6207	-0.0154852
Ddx3y	1.00757e-20	8.25223e-22	0.081387	1.16027	-0.221228	0.504967
Hddc2	1.62321e-22	7.01078e-15	6.06095e-07	1.24905	0.913341	-0.0434503
Rnase4	1.05574e-19	3.23628e-21	0.00213956	2.00099	1.87896	0.764592
N4bp2l1	2.38198e-21	1.67367e-18	0.000201718	0.917771	0.29081	0.333551
Dbndd1	3.10211e-22	9.11321e-16	3.60028e-06	0.605902	0.966769	0.107714
Il16	2.9749e-22	9.53604e-18	0.000394526	1.36305	0.268056	-0.00518024
Rrp15	3.96431e-21	1.72635e-20	0.0176005	1.1932	0.0824275	0.141661
Anln	7.79869e-19	2.34262e-17	7.37227e-08	0.956347	0.937061	1.0081
Mrps17	2.08886e-20	4.09128e-21	0.0179783	0.92467	0.122038	0.442663
Naca	1.42392e-20	1.06187e-21	0.102444	0.571787	-0.0186246	0.455697
Apitd1	1.69353e-21	9.24247e-21	0.100114	1.67515	0.0290846	0.230198
2310001A20Rik	7.36882e-22	7.20729e-21	0.298663	0.879932	-0.147783	0
Gm5124	4.04162e-22	8.37592e-18	0.000531152	0.935486	0.639584	-0.118508
Srp14	1.76889e-21	2.16208e-19	0.00482451	0.49705	0.243392	0.313819
Tspyl3	2.83961e-22	1.17329e-14	7.67499e-07	0.527508	0.929399	0.0104166
Efna5	5.67054e-21	1.49714e-18	0.00033266	0.787604	0.586601	0.440467
Gucy1b3	6.01882e-22	2.987e-16	1.67355e-05	0.598438	0.615823	0.0226085
Ndufa1	1.45704e-20	3.07294e-21	0.0942718	0.526776	-0.0443333	0.3331
Cklf	2.12615e-17	7.23077e-19	3.28023e-07	0.638024	0.786526	1.10771
Ctxn1	6.92108e-22	2.51816e-18	0.00326086	1.29656	-0.292185	-0.360839
Rbm3	3.26853e-20	6.56198e-19	0.000404785	0.607127	0.398061	0.468177
Map2k1	1.09857e-21	4.02749e-18	0.00203728	0.565184	0.499288	-0.150048
Bend5	7.08571e-21	3.68558e-19	0.00391267	1.3106	0.387596	0.137088
Psmb5	1.10527e-20	3.17527e-21	0.312683	0.469732	-0.214638	0.245889
Skp1a	1.91348e-20	1.03381e-20	0.0585413	0.4196	0.048626	0.32381
Ccdc40	5.16463e-22	1.01435e-08	2.65002e-12	0.24825	1.24169	-0.030806
Reep2	6.36516e-21	4.6457e-13	5.96749e-09	0.521118	1.32729	0.399421
Nt5c	2.44225e-20	4.77431e-19	0.00152221	0.986358	0.389541	0.502952
Pcsk1n	1.64219e-21	1.41749e-18	0.00824661	0.814182	0.0159271	0.110437
Cct4	1.61349e-20	5.29813e-21	0.22728	0.692877	-0.132679	0.303024
Tmem150c	3.48464e-21	6.34846e-19	0.0088615	1.348	0.0336657	-0.124233
Dsg1b	7.13307e-22	0.0128082	2.31792e-18	0.232136	0.166376	0
Oas1c	2.12558e-20	2.64704e-18	0.00044006	2.32274	0.499598	0.196675
2610203C20Rik	2.96739e-20	1.33695e-19	0.00771228	1.09224	0.130745	0.565411
Ik	2.64596e-20	1.37121e-20	0.10224	0.671713	-0.0278772	0.174274
Celf6	1.95436e-21	3.52534e-18	0.0058781	0.538349	0.351419	-0.530674
Plcxd2	8.44305e-22	5.69136e-15	8.60158e-06	0.975993	0.448899	-1.62324
Cdc42bpg	2.32119e-21	5.06745e-18	0.00378451	1.83131	0.0202472	-0.0103419
Capn1	4.29687e-21	0.320668	3.44926e-20	-0.296715	0.94135	0.0104166
Snx16	4.31102e-21	1.86922e-17	0.000667419	0.796298	0.658741	-0.071448
Tchh	3.73507e-21	2.99994e-19	0.0520233	1.83367	0.0646314	-0.0257172
Anxa6	4.06195e-21	9.31697e-14	1.6145e-07	0.811412	1.19255	0.139642
Izumo4	9.60384e-22	6.34496e-10	1.05767e-10	0.678504	1.23815	-0.259571
Dkk3	7.99432e-21	2.66059e-20	0.319537	1.12458	-1.24393	-0.0761945
Grik3	1.78217e-20	7.57538e-18	0.000530364	0.375218	0.0376953	0.858414
Fuca2	1.99061e-18	2.41016e-18	1.56278e-05	0.909412	0.598403	0.788024
Gm1673	9.73981e-21	1.6459e-19	0.0676044	0.83899	-0.186219	0.403819
Spnb2	1.22179e-19	7.30951e-21	0.156447	0.543586	-0.184825	0.565411
Npdc1	4.1208e-21	1.22162e-16	0.000281373	0.446419	0.558296	0.155219
Scg3	4.66904e-21	3.40794e-18	0.0105796	0.507134	0.438301	-0.0201653
Gpr64	1.80006e-21	1.80982e-11	5.82769e-09	1.31611	1.96671	-0.100227
Ptk2b	2.74118e-21	2.58857e-14	2.89926e-06	0.85696	0.607402	-0.41689
Ppib	6.06154e-19	1.1221e-20	0.0330613	0.66558	-0.0553577	0.72013
Tspan6	3.53351e-20	5.3883e-12	1.28117e-09	0.796675	1.33518	0.569477
Radil	5.56724e-21	2.19265e-18	0.0217394	1.54631	0.402243	-0.138447
Trmt5	1.3525e-20	1.76453e-19	0.126209	1.36772	-0.00621046	0.21205
Chsy1	6.97988e-21	1.4724e-16	0.000342987	1.08205	0.599062	0.00148349
Slc25a1	6.01588e-21	3.14396e-17	0.00194002	1.09922	0.258762	-0.279425
Wnt7a	2.69807e-21	1.75957e-14	8.17659e-06	0.113196	0.720835	-0.578026
Aida	2.55635e-20	3.82794e-20	0.559245	0.924277	-0.274497	-0.172974
Higd1a	8.02604e-20	1.16902e-19	0.0617147	0.464078	0.118664	0.361153
Rdh11	3.3812e-20	2.5566e-19	0.0683105	1.49108	-0.193089	0.137626
B3gat3	8.16812e-21	2.32351e-18	0.0315264	0.749561	0.357593	-0.267845
Gas5	1.82666e-20	3.3e-19	0.121129	0.616194	0.0694441	-0.0807313
Gpr143	7.11802e-21	0.380738	2.71997e-19	0.0283585	2.54662	0
1700007G11Rik	2.75446e-20	7.32329e-20	0.399592	0.596496	-0.516389	-0.030806
Sec14l2	1.36101e-19	1.30506e-18	0.00454744	1.05825	0.262228	0.15085
Tmem117	3.59466e-20	6.20821e-12	4.40754e-09	0.656631	1.01142	0.442056
Galnt14	1.65395e-20	3.43842e-13	1.74415e-07	0.391831	0.407323	-0.0216684
Hspa8	3.8037e-20	4.49163e-20	0.596574	0.347431	-0.201897	-0.711667
Psmc4	1.54891e-19	2.61958e-20	0.256873	0.976097	-0.157007	0.272986
Polr1d	7.21077e-20	1.20472e-19	0.140127	0.736141	0.0950403	0.32564
4933431E20Rik	2.14333e-20	1.70844e-17	0.00353306	1.19794	0.104384	0.00693605
Tmem9	1.44942e-20	8.76156e-13	1.04803e-07	0.540661	0.953539	0.264237
Pgm2	3.3018e-20	1.1762e-16	0.000348799	0.604534	0.664524	0.166408
Cadm3	1.88239e-20	1.14631e-14	7.08089e-06	0.842938	0.701551	0.244787
Ldhd	9.22261e-20	5.60434e-16	3.02694e-05	1.03097	0.596973	0.199377
Ccdc56	4.09009e-20	7.3333e-20	0.565171	0.599625	-0.0655946	0
Arl8a	1.29124e-20	4.75986e-17	0.0027745	0.532945	0.465099	0.0146044
Skiv2l2	7.03161e-20	2.40135e-19	0.102339	0.918729	0.101482	0.123457
Nipsnap3b	2.41588e-19	1.71256e-17	0.000461864	0.918295	0.343595	0.558046
H2-DMa	1.13086e-19	1.53297e-10	1.17777e-10	1.43461	1.47925	0.259498
Alg13	5.63259e-21	2.69365e-12	1.34721e-07	1.07009	0.768657	-0.243003
Ywhab	3.72517e-20	1.51044e-19	0.384426	0.268474	0.0672208	-0.011671
Sfxn4	1.74188e-19	3.83337e-20	0.339156	1.23492	-0.322769	0.46157
Sdhb	3.24196e-19	3.81543e-20	0.211031	0.473185	-0.0910787	0.374038
Commd7	1.77343e-19	9.48576e-19	0.0157976	0.744431	0.159345	0.320199
Slc30a1	4.116e-20	1.88094e-19	0.35316	1.11608	-0.0969047	-0.166461
Mapk11	4.64e-19	8.01593e-16	1.00544e-05	0.512829	1.25532	0.324525
C1d	5.00997e-20	2.68942e-18	0.0278132	0.618957	0.20047	0.170095
Ash1l	1.02018e-19	2.35812e-19	0.156447	0.586332	-0.0205033	0.0415207
Nrsn1	1.9146e-20	1.0408e-17	0.0198301	-0.230716	0.192476	-0.750267
Cuta	8.48442e-20	1.86772e-19	0.255772	0.933717	-0.00992924	0.0578682
Khnyn	1.29124e-20	7.90742e-16	0.000405958	1.32983	0.457411	-0.138447
Dcaf12l1	1.71988e-20	1.01629e-16	0.00312678	0.760228	0.253526	-0.319963
Kcnk2	2.43728e-20	1.18647e-10	1.93019e-09	0.536719	0.763859	0.0965733
E2f1	3.92912e-20	1.15382e-18	0.123799	1.20784	1.10754	-0.124233
Rab33b	6.07432e-20	7.29293e-17	0.00137925	0.677915	0.36986	0.0676606
Kctd20	2.44225e-20	2.39934e-16	0.00104452	1.12428	0.649818	-0.0974584
Ece2	2.37556e-20	4.12635e-16	0.000654462	0.535381	0.427784	-0.124233
Glrx3	1.06697e-19	1.05163e-19	0.596504	0.487392	-0.400599	-0.248923
Oprk1	6.78008e-19	3.55158e-19	0.041019	1.62005	0.980065	0.50276
AI646023	2.3427e-20	7.29032e-17	0.00587494	1.31929	0.264711	0
Pdia6	5.05158e-18	2.60766e-18	0.00100191	0.646995	0.259685	0.723356
1500011B03Rik	2.82068e-19	3.09327e-19	0.211916	0.740221	0.0461278	0.32797
Taf10	6.00097e-20	3.07329e-18	0.10157	0.976725	-0.123994	-0.491161
Unc45b	1.79497e-17	5.846e-07	1.81161e-15	1.06331	0.706866	0.110297
Ypel3	1.18542e-19	4.72781e-19	0.37307	0.494378	-0.270267	0.110512
Ndufb2	4.64168e-19	8.34271e-18	0.00556493	0.552882	0.253295	0.561931
Spink10	1.13226e-19	4.60271e-11	4.49106e-09	0.661622	1.31349	0.176427
LOC626082	4.0024e-19	5.81812e-13	1.07808e-07	0.403943	-0.235767	0.565411
Cacybp	2.48658e-19	2.03679e-19	0.527589	0.67563	-0.173749	-0.147286
Cpa2	1.5911e-18	4.80144e-15	3.73232e-06	1.13082	0.734791	0.21205
Slc2a6	7.21077e-20	6.56159e-15	7.05107e-05	1.20834	0.570512	-0.048368
Eif4b	1.86065e-19	8.05916e-18	0.0222747	0.668197	0.124117	0.0559313
Cct6a	2.05917e-18	1.2226e-19	0.139342	0.546729	-0.277075	0.406313
Nedd8	3.15625e-19	7.46643e-19	0.182821	0.541952	0.0610662	0.239054
4933404O12Rik	1.69263e-19	3.31152e-18	0.0810697	1.38015	1.20527	0.0485517
Shisa6	6.36437e-19	1.21515e-08	6.65475e-12	0.417171	0.946573	0.0296345
Slc39a5	4.48742e-17	2.64366e-17	4.67879e-05	1.69763	0.853484	0.217212
Gnai2	1.39747e-18	5.39046e-16	7.69492e-05	0.653152	0.192442	0.793907
Lpcat2	1.79733e-19	2.87461e-18	0.122095	1.94422	0.113076	-0.00518024
5330426P16Rik	5.82957e-19	8.15566e-10	1.34894e-10	0.977935	1.97801	0.565411
Usp11	4.37943e-20	8.27479e-15	0.000180351	0.509324	0.614217	-0.510416
Blcap	7.23342e-20	7.7413e-15	0.000132079	0.432992	0.714241	0.112097
Colec12	4.22521e-19	3.18342e-19	0.561261	1.53201	-0.364525	-0.0103419
Pafah1b3	4.26843e-19	3.03561e-16	0.00061588	0.77083	0.564855	0.023544
Tecta	3.2939e-19	1.5526e-11	1.63591e-08	0.738569	0.173251	0.0846712
Nans	8.63068e-20	1.86658e-16	0.00646245	1.30271	0.318737	-0.261437
Glb1l2	2.41588e-19	3.22345e-18	0.156102	1.17455	-0.284555	-0.0206103
Mrpl30	2.40638e-18	3.3e-19	0.166035	0.723304	-0.0645253	0.262516
Prkcd	3.55387e-19	2.85526e-18	0.183194	1.39196	1.65427	-0.00518024
9930012K11Rik	3.78188e-19	7.8038e-17	0.00649885	0.802941	0.371357	0.0055996
Fbxo25	2.12556e-19	5.59815e-16	0.00163934	0.682226	0.442513	-0.00568057
Toe1	3.98685e-17	2.27959e-18	0.00264951	1.44763	-0.630539	0.446516
Psd3	1.77815e-19	6.60644e-16	0.00236506	0.620822	0.599252	-0.0659343
AI504432	3.41324e-19	3.43565e-18	0.239716	0.643679	-0.0614334	0.0250783
Rap1gap	3.60896e-19	1.64178e-14	5.15953e-05	0.523794	0.794328	0.240809
Nradd	4.2179e-19	5.1195e-18	0.143978	1.68623	0.810498	-0.0103419
Hn1l	8.99013e-20	9.53474e-06	3.72348e-13	0.670719	1.81997	-0.0409303
Nudt8	6.41646e-16	4.29706e-14	1.19095e-08	1.3077	0.450396	0.464493
Itpripl1	2.38388e-14	2.47725e-18	5.87192e-06	1.21394	2.09211	0.311586
Ccpg1	3.0599e-17	5.40892e-17	0.000241973	0.583632	0.353023	0.903344
Fam3c	2.90141e-19	3.12009e-11	4.89981e-08	0.413714	0.882876	0.387705
Rbm8a	1.35647e-18	3.38686e-17	0.0108715	0.603566	0.204291	0.224352
Eef1e1	1.97016e-17	4.52624e-18	0.00569624	0.755174	0.163288	1.02834
Dhrs1	6.09739e-18	3.35024e-16	0.000262673	0.574424	0.413957	0.755708
Heca	7.0004e-19	3.8502e-18	0.207413	0.411208	-0.0337969	0.145708
Lig3	3.48891e-19	2.13712e-16	0.00824123	1.40271	-0.00516767	0.0146044
Lass6	1.1291e-19	3.6267e-13	1.57948e-05	0.756292	0.644427	0
Aldh2	3.56297e-18	5.59915e-14	3.66632e-06	1.16321	0.435934	0.467889
Nudt16	6.66655e-19	7.5034e-17	0.0155218	1.33056	0.551923	-0.0474436
Slc7a11	5.71061e-19	0.0137323	1.08503e-16	-0.561173	0.60536	0.161839
Setd3	3.34941e-19	4.70985e-17	0.0554157	0.552186	0.373234	-0.753184
Rps3	1.99185e-17	7.96106e-17	0.000594703	0.459928	0.192869	0.678107
Ccdc80	8.49108e-19	0.130532	8.93572e-18	-0.0582006	1.70774	0.41687
Asnsd1	4.61071e-19	4.03253e-14	5.50502e-05	1.01218	0.0576896	0.102426
Plk3	1.09516e-16	3.25267e-16	2.877e-05	1.13083	0.447627	0.359841
Lhx8	1.01023e-18	1.86249e-18	0.561261	1.89776	-0.000440756	0
Etf1	7.71304e-19	2.87942e-18	0.475885	0.700966	-0.470404	-0.605573
Dgcr6	3.29801e-19	3.63827e-16	0.0102775	0.888182	0.182904	-0.224467
Rabggtb	1.58768e-18	1.49135e-18	0.561261	0.734568	-0.368177	-0.305459
Pdgfa	2.40693e-19	9.95902e-15	0.000572518	0.682859	0.420672	-0.453082
Sntg2	1.52785e-16	4.51045e-12	2.28432e-09	1.01717	0.619748	0.181462
Slc35e3	3.57285e-19	4.52739e-13	9.90316e-06	0.59635	0.957896	-0.190048
Flot2	2.97852e-19	1.34065e-08	4.2261e-10	0.669424	1.17163	0.145483
Rtp4	2.67889e-19	1.59564e-13	3.97437e-05	1.23824	1.51161	-0.0459659
Ctnna2	3.29784e-19	1.79039e-14	0.00030952	0.46014	0.619421	-0.407918
Pmm1	1.06037e-17	1.37621e-16	0.00129261	0.493481	0.32072	0.664436
Acsl5	7.20414e-18	3.98826e-18	0.0670018	0.94788	-0.298561	0.282604
Flywch2	2.03279e-18	2.82223e-16	0.00356292	1.07838	0.150615	0.30464
Mfsd6	7.85254e-18	2.74615e-16	0.00113923	0.586358	0.548318	0.449914
Fgd5	7.36712e-18	7.72858e-08	4.50327e-12	-0.529362	1.51616	0.161424
Otof	4.25135e-16	3.02633e-11	2.06378e-10	0.501894	0.712875	0.324525
Cxadr	5.80156e-19	8.02144e-17	0.0584482	0.647639	-0.0585325	-0.802305
Prdx4	2.1853e-17	1.38177e-14	9.29303e-06	0.934466	0.561386	0.658452
Ncoa7	1.09334e-18	2.08018e-16	0.0137467	0.620231	0.33409	0.152478
Prkcdbp	1.31811e-17	1.76412e-18	0.135424	1.50615	-0.208441	0.538494
Slitrk3	1.49955e-18	3.4179e-13	6.26992e-06	0.901023	0.739043	0.0850776
Tshz2	4.50222e-19	0.00647091	1.16436e-15	0.252774	1.65203	-0.0154852
2010107G23Rik	4.49337e-19	3.07931e-14	0.000259228	0.531911	0.605489	-0.179458
Tmem30a	1.34873e-18	1.23136e-17	0.245006	0.534358	0.180505	0.159068
Astn1	8.77149e-19	2.29032e-15	0.00207565	0.463962	0.443001	0.164745
Cct3	1.50022e-17	4.9419e-18	0.0683182	0.480298	0.0776233	0.271172
Cbr3	2.45775e-18	4.39397e-18	0.520304	1.57198	-0.580436	-0.060968
Ptchd1	4.45238e-18	2.64028e-17	0.0558971	0.926627	-0.510462	0.030362
2310045N01Rik	1.90776e-17	8.5414e-18	0.0421283	0.85075	0.0595943	0.565411
Os9	3.09297e-18	2.53121e-14	9.71208e-05	0.781643	0.518256	0.238523
Atp5k	5.68727e-18	2.83651e-18	0.528009	0.450484	-0.465915	-0.0174122
Rdbp	1.08929e-17	1.08466e-14	8.40361e-05	0.981999	0.00554281	0.565411
Gm13298	1.62741e-18	5.07812e-17	0.149866	1.6304	0.464458	0
Ptplad1	2.0411e-17	6.94723e-17	0.00940234	0.479213	0.263138	0.565411
Il17rb	3.3953e-18	7.57538e-18	0.558429	2.05584	-0.087786	0
Ipo5	3.12053e-18	1.66248e-17	0.277458	0.724268	-0.141861	-0.23685
Tspo	1.79735e-18	3.35267e-16	0.0256414	1.84312	0.998931	-0.0154852
B3gnt7	9.99694e-17	0.00247036	8.35047e-17	-0.0979294	0.948769	0.21205
Pkp2	3.29643e-18	2.08657e-17	0.300798	2.04206	0.154363	-0.119464
Il13ra1	2.90241e-18	7.74561e-15	0.000933454	0.929449	-0.0677528	0.136762
Brcc3	1.2052e-17	7.67357e-17	0.0235551	0.917485	0.29279	0.248576
B3gnt1	5.27429e-17	5.34074e-18	0.0808307	0.822031	-0.134724	0.433518
Atic	7.81237e-18	0.000841165	3.77504e-15	-0.0513849	1.58782	0.26227
Rrbp1	7.20414e-18	3.07658e-12	1.41054e-06	0.388858	0.695104	0.244472
Doc2g	4.2056e-16	6.64892e-15	1.16286e-05	1.35135	0.888581	0.191586
Cisd1	2.56568e-17	3.9557e-16	0.0033161	0.506657	0.24083	0.319983
Ctsd	1.33894e-17	2.1201e-08	1.22541e-10	0.320544	0.741995	0.539204
Usp5	1.50477e-17	8.83934e-15	0.000262103	0.432954	0.555533	0.30516
Kcnd2	4.55429e-18	6.68081e-15	0.00115729	0.400848	0.482122	0.0414132
Scn9a	1.71408e-17	0.242138	9.42418e-18	-1.25078	1.91987	0.596805
Rhov	2.17364e-18	6.60223e-15	0.00326086	1.24238	0.677415	-0.14496
Hsd17b11	7.22992e-17	8.60889e-17	0.00831455	1.42405	-0.0768858	0.30516
Spna2	8.55461e-17	5.04773e-18	0.15657	0.39777	-0.276428	0.565411
Zbtb7c	2.40584e-18	0.00868518	3.48862e-15	0.0145317	0.855269	-0.00518024
Tpm1	9.2057e-18	3.19431e-16	0.0256476	0.698513	0.332871	0.0291864
1810032O08Rik	1.51075e-16	7.79867e-18	0.0655843	1.3763	-0.228553	0.299513
Gm1568	5.98579e-18	5.60331e-17	0.297979	1.54107	-0.178997	0
Mcfd2	1.8176e-17	3.46363e-14	0.000163322	0.713899	0.560005	0.379043
Olfm3	7.63029e-16	1.34072e-11	1.00718e-08	0.0613647	1.12625	2.46476
Trpv1	5.6135e-18	0.596574	3.30411e-17	-0.527102	1.79392	0
Trpc4	4.03536e-18	1.17898e-10	2.53795e-07	0.670938	0.906921	0.0800221
Chrna6	4.11911e-18	7.1593e-15	0.00434	1.04116	0.680864	-0.0257172
Rgs11	3.15887e-18	9.88419e-06	4.20127e-12	0.398913	1.55131	0.0461385
Glo1	5.68727e-18	6.39742e-15	0.00409496	0.571359	0.402403	0.0320845
Rps29	7.22225e-17	2.33302e-15	0.000891227	0.363177	0.138335	0.556174
2610019E17Rik	9.95053e-18	4.41732e-17	0.372382	1.33608	-0.186199	-0.0604443
Utrn	9.6214e-15	2.5629e-12	6.83767e-09	0.435128	0.636231	1.11894
6230409E13Rik	3.21809e-18	8.64029e-15	0.00635185	0.701133	0.0276757	0
Nagk	2.43414e-16	2.38067e-11	3.05822e-08	0.338114	0.902484	0.824003
Fgd6	2.29406e-18	1.08095e-05	7.51535e-12	0.662387	0.426115	-0.0509839
Psmd2	5.11321e-17	1.36294e-17	0.285559	0.458824	-0.188503	0.286051
Hsp90ab1	4.71197e-17	4.64132e-17	0.0963569	0.28785	0.0361416	0.31638
Atp6v0e2	2.53817e-17	1.44316e-14	0.000586247	0.359638	0.236863	0.309734
Nrip1	3.82833e-16	4.98857e-12	1.19209e-07	0.683979	0.499378	0.609386
Tm2d1	1.54196e-17	9.81838e-17	0.174737	0.628062	-0.234952	-0.149286
Ddx47	9.28826e-17	2.14287e-17	0.137614	0.876069	-0.290209	0.305872
Heph	1.54303e-12	4.5324e-18	3.92608e-05	0.52331	-0.000340596	0.115477
Ola1	2.26013e-17	1.05127e-16	0.116315	0.587982	0.173663	0.288077
Gnl3l	8.48316e-18	8.13225e-16	0.0410905	0.399118	0.161198	-0.141586
Dmrtb1	2.17032e-17	2.48235e-17	0.542059	1.63786	-0.0476547	-0.0206103
Hcfc1r1	4.8346e-17	3.54669e-16	0.0171824	0.54753	0.173548	0.510039
Sema4a	2.899e-17	2.22553e-05	5.13353e-13	0.367517	1.86591	0.207813
Abca3	1.42818e-16	3.59098e-16	0.00653118	0.787981	0.274109	0.538732
Morf4l1	1.82072e-17	3.31383e-17	0.558446	0.298582	-0.0820983	-0.0543196
Acot9	4.18374e-17	3.53487e-15	0.00317296	1.10493	0.347937	0.563256
Dixdc1	2.21989e-17	8.50364e-15	0.00253584	0.790712	0.249903	0.121197
Ddrgk1	2.06537e-16	6.94723e-17	0.0340003	0.885674	-0.0854588	0.302415
Zfp78	2.13685e-17	4.92658e-17	0.49287	1.38601	0.196832	-0.0856301
Ppap2a	9.25292e-17	5.21022e-14	0.00013777	0.748421	0.565275	0.565411
Sap18	1.60018e-17	1.12023e-15	0.0391691	0.561317	0.256286	0.26345
Dync1i2	3.8639e-17	2.82501e-16	0.0697451	0.466529	0.130526	0.285158
Mt3	3.72797e-17	5.77709e-07	3.60025e-11	0.724159	0.657418	0.664563
Bmper	5.30886e-18	4.11187e-08	3.72304e-09	0.459295	1.37157	-0.0584785
Agtpbp1	1.40273e-17	5.48917e-15	0.0111341	0.234909	0.405225	-0.152974
Sar1a	1.98074e-16	1.55359e-16	0.0287391	0.532182	-0.0276933	0.377703
Gyg	8.7791e-17	7.5052e-15	0.00141085	1.02801	0.561229	0.393745
Syt16	9.99694e-17	8.07357e-13	1.15901e-05	0.548409	0.547112	0.614731
Fam107b	1.79941e-17	1.3274e-15	0.0405674	0.86618	-0.0388979	-0.0509839
Phlpp2	8.62979e-18	1.81728e-13	0.000660636	0.755547	0.269182	0.0479664
Ppp2cb	9.60459e-18	2.81865e-14	0.0048646	0.52245	0.470494	-0.467631
Pef1	1.00259e-15	5.40851e-13	2.69704e-06	0.702162	0.4935	0.735484
Polr2g	1.10848e-16	4.26071e-17	0.370656	0.623456	-0.137394	0.136041
Asl	9.85005e-18	1.56421e-12	0.000120866	0.630826	0.657886	-0.035877
Cdc42ep2	9.51776e-16	4.4351e-17	0.0463378	1.29316	-0.114428	0.268295
Clic3	7.30197e-16	8.75166e-11	3.07921e-08	1.28594	1.53799	0.105135
Fkbp2	1.88284e-15	2.58098e-16	0.00482991	0.432163	0.149739	0.772092
Eef1b2	8.08699e-16	1.19117e-16	0.0244259	0.468584	0.0744294	0.692676
Rnf187	4.14988e-17	1.3498e-16	0.50309	0.334428	-0.269176	-0.538934
Entpd3	5.60555e-17	6.0098e-13	8.52986e-05	0.932734	0.624044	0.255119
Anxa4	9.11874e-17	2.26043e-08	1.49822e-09	0.616763	1.49636	0.0796002
Slit1	8.88542e-17	1.97393e-14	0.00176128	0.935635	0.0711154	0.192942
Rilpl1	3.0599e-17	2.81487e-15	0.0391315	0.909332	-0.0534297	-0.178303
Tk2	2.72314e-17	2.51853e-14	0.00524818	0.842371	0.63249	-0.0604443
Stx2	7.79004e-17	1.32235e-13	0.000354947	0.689618	0.648124	0.0528519
Trappc1	6.03389e-17	5.46515e-16	0.119538	1.00557	0.179024	0.00693605
Nos3	3.24675e-17	1.67391e-13	0.000740632	1.08981	0.298116	0.0200992
Fdps	9.8329e-18	1.84568e-10	2.27111e-06	0.53391	1.09071	-0.417766
Oas1h	5.08206e-12	5.1457e-16	1.61282e-06	1.23471	0.785116	0.115477
Mrpl51	1.78578e-16	8.90165e-17	0.290263	0.785851	-0.0323555	0.327381
Ttc9	1.86258e-16	2.52918e-15	0.0104776	1.16932	-0.142741	0.141661
Bcl3	4.95019e-17	2.36773e-16	0.421304	1.7323	-0.0347459	0
Pnma2	3.88851e-17	8.15956e-16	0.159728	0.842151	0.158972	-0.311511
Myo3b	6.00027e-17	8.05596e-16	0.108456	1.0988	0.500134	-0.0647897
Fads2	2.13685e-17	5.82445e-14	0.00422037	1.50404	-0.358579	-0.0708835
Zfp612	3.94471e-16	9.06722e-16	0.0171569	0.616786	0.140761	0.328635
Tbr1	1.10848e-16	2.07834e-16	0.299078	1.51719	-0.143611	-0.0370447
Tpm4	1.08031e-15	9.29136e-14	7.24722e-05	0.657074	1.14622	0.368513
Dapp1	7.96413e-16	9.31397e-17	0.10083	2.14551	0.464491	0.0846712
Cr1l	2.25456e-15	4.16182e-14	9.01534e-05	1.42292	0.120959	0.330695
Magee1	3.03028e-17	5.2753e-12	5.29662e-05	0.40858	0.802829	-0.0627436
Snx22	1.48529e-16	1.05127e-16	0.559245	0.61753	-1.21625	-0.00518024
2310004I24Rik	1.86561e-17	5.60949e-13	0.000859216	1.20895	0.666215	0
Cyp2s1	5.57301e-17	1.53878e-15	0.106681	1.64112	0.378532	-0.095378
Adrm1	6.02745e-17	6.31616e-16	0.240413	0.80902	0.0436685	-0.304925
Hmgcs1	9.6309e-15	2.75714e-08	3.65043e-11	0.272645	0.862736	1.12255
Dclk1	1.20847e-16	1.4873e-16	0.583518	0.367455	-0.322412	-0.43668
Etnk2	1.12215e-16	1.97952e-16	0.522782	1.73737	-0.720036	-0.0708835
Tead3	7.1649e-12	5.6487e-13	3.01526e-09	0.956392	0.0747393	0.115477
Adam33	1.61024e-16	1.38178e-16	0.549603	1.37732	-0.329379	-0.00518024
Dlk2	7.30197e-16	3.00899e-15	0.0058781	1.20791	1.06324	0.281839
Taf1c	5.08194e-17	2.93504e-14	0.00907249	0.578489	0.140263	-0.0602025
4930545L23Rik	3.50397e-17	2.79499e-12	0.000159776	1.00576	0.372151	-0.00518024
Eif2s2	5.50851e-16	1.01674e-16	0.283138	0.621501	-0.226764	0.244807
Gtf2e2	6.67785e-17	3.00778e-15	0.0874103	0.756154	0.0767675	-0.0580387
Mgat4c	1.97009e-15	7.61262e-16	0.0119989	0.675306	-0.248064	0.499709
E330013P04Rik	5.96289e-17	3.13114e-14	0.010891	1.72869	0.7905	-0.0103419
Zfp37	4.44633e-16	1.51072e-16	0.32719	0.977965	-0.631112	0.0636586
Fibp	2.03755e-16	2.45277e-15	0.0449504	0.848356	0.202082	0.195316
Usp29	3.04673e-16	1.00538e-12	7.39702e-05	0.363534	0.497092	0.233855
Cdkn1b	2.33243e-16	4.52076e-14	0.00215016	0.958485	0.334801	0.30791
Selk	1.07371e-14	5.41162e-16	0.00416567	0.438929	0.0912694	0.820739
Ccdc75	7.17166e-17	4.03294e-15	0.102732	0.893735	0.0239496	0
Rpl7	1.20387e-16	1.56424e-15	0.159493	0.314769	0.0985952	0.492559
Psma7	6.26915e-16	1.35927e-16	0.358959	0.471776	-0.217038	0.111043
Cyp2b19	4.4513e-17	4.63915e-13	0.00206657	1.33392	0.0609163	0
Nars	5.65523e-16	1.74248e-16	0.438756	0.48899	-0.662675	0.176427
Pak1	2.70362e-16	6.37298e-16	0.258625	0.471118	0.0213323	0.382962
9130008F23Rik	1.51742e-16	0.596574	5.38276e-16	0	0.42123	-0.0103419
Ptges3	1.4401e-16	1.22475e-15	0.277224	0.511154	0.0809906	-0.170723
Pla2g7	2.08203e-14	3.5503e-16	0.006722	1.27406	0.133389	0.627088
Smarcd3	1.2033e-15	2.38953e-12	1.81032e-05	0.40525	1.31807	0.471882
Fem1b	3.82468e-16	3.94644e-16	0.364521	0.522356	-0.31733	0.144256
Myb	5.69041e-17	1.12896e-11	8.63936e-05	1.24697	0.0642499	-0.0257172
Gabrq	1.17779e-16	0.596574	8.83456e-16	-0.205275	1.08951	0
Orc5	5.20572e-16	5.73543e-16	0.211031	0.549511	-0.0812563	0.289092
Rpn2	1.57937e-15	1.4566e-11	2.77548e-06	0.427654	0.58446	0.568412
BC057079	7.16415e-16	8.72824e-08	1.19259e-09	0.376989	0.984569	0.565411
Jam3	3.31705e-16	5.83997e-14	0.00431744	0.833579	0.528355	0.754638
Ap2a2	1.3749e-16	1.01644e-14	0.0611551	0.492911	0.175836	0.131219
Atp5j	1.53054e-15	2.03262e-16	0.28203	0.55834	-0.408873	0.294711
P4ha2	6.03681e-13	2.75367e-10	6.48023e-10	0.696435	1.09346	0.485219
Ftl1	4.80141e-15	1.11383e-15	0.0237533	0.557896	0.0429081	0.585282
Cbr1	7.00355e-15	5.597e-16	0.0348648	0.6117	0.0403001	0.464817
Oprm1	1.33872e-16	1.79394e-13	0.00605383	1.06677	0.77013	-0.035877
Psap	3.59193e-16	4.02417e-15	0.112861	0.326987	0.136965	0.247755
2410006H16Rik	2.71182e-15	3.07453e-16	0.201611	0.666813	-0.361135	0.350757
Akirin1	3.90743e-16	1.1521e-15	0.375793	0.857348	-0.447841	-0.273376
Acsl4	1.48042e-16	1.10835e-12	0.00105881	0.577577	0.412459	0.00234557
Rcbtb1	3.72336e-16	6.5724e-13	0.000760554	0.861272	0.885752	0.276591
Sugt1	7.70654e-16	7.98318e-16	0.327142	0.752802	-0.0245793	-0.0183625
Usp22	9.07024e-17	1.34223e-11	0.000179737	0.38517	0.360238	-0.0724266
Slc14a1	5.40942e-16	1.13697e-15	0.438795	1.21121	-0.00244073	-0.0509839
Jak2	2.09093e-16	3.2154e-08	4.64885e-08	0.706605	0.515061	0.392382
2900002K06Rik	5.77828e-16	3.11752e-15	0.241279	1.68787	0.211345	-0.0103419
4833424O15Rik	3.69026e-15	1.47759e-14	0.008231	0.49206	0.141737	0.565411
2610524H06Rik	4.87282e-14	6.70986e-16	0.0141668	0.600072	-0.182172	0.883725
Prr24	2.09591e-15	1.11909e-15	0.211907	0.821082	-0.563828	0.131519
Dnajb1	2.32802e-15	9.30642e-16	0.246108	0.741954	-0.0822507	0.324525
Taf7	2.2364e-15	1.43691e-15	0.175053	0.913705	-0.142986	0.275734
Slc25a18	9.81225e-16	1.10055e-15	0.542416	1.65864	-0.233319	-0.0509839
Jup	5.74056e-15	2.47952e-08	4.16505e-09	0.607492	0.63168	0.520516
Mtap6	5.00092e-15	7.02221e-15	0.0184195	0.659424	-0.0803728	0.565411
1110004F10Rik	2.07644e-15	7.78489e-16	0.423842	0.597842	-0.193297	0.0763204
Lrrc9	1.04534e-15	1.95674e-15	0.406596	0.742261	-0.00751542	-0.00518024
Xpa	8.63201e-16	1.15115e-14	0.0841541	1.00341	0.180953	-0.0866078
Cyb5r3	1.89978e-14	1.51714e-10	3.36589e-07	0.55007	0.7581	0.678618
Ttc39a	8.15018e-15	1.79814e-11	7.26033e-06	0.902801	0.857315	0.295574
Pnpla7	1.00634e-15	2.64812e-15	0.411469	0.487849	0.776777	-0.0459659
Sf3a3	1.07341e-15	2.09235e-15	0.500336	0.672527	-0.422894	-0.145166
Has2	2.44987e-16	0.000765429	6.03441e-12	0.572269	0.0995724	-0.035877
Tepp	3.53842e-16	0.430759	8.01258e-15	0.184718	0.43548	0
C530028O21Rik	1.89892e-16	1.71338e-10	4.36811e-05	0.692424	0.597978	0
Cyp7b1	4.51869e-15	2.25694e-11	1.47059e-05	0.826265	0.64708	0.22564
Ankrd35	3.12068e-15	1.68542e-14	0.0305464	0.960159	-0.174112	0.107714
Chmp2b	2.68544e-16	1.49791e-11	0.000405274	0.667601	0.354659	-0.408101
6330439K17Rik	1.28856e-15	2.33749e-15	0.561261	0.427302	-0.173386	0
Lrp2bp	3.95499e-16	6.35168e-12	0.000698478	1.34674	0.312096	-0.0154852
Pmepa1	9.7002e-15	1.00724e-13	0.0018989	0.699712	-0.106629	0.434777
Cxcl1	2.2862e-14	3.52729e-08	2.32083e-09	1.07422	0.82514	0.105135
Galt	7.94957e-16	5.65661e-14	0.0440807	0.82404	0.250149	0.00207732
2810468N07Rik	3.12068e-15	3.38263e-08	1.92021e-08	0.532562	0.827836	0.374546
Chmp5	2.17453e-15	3.24579e-15	0.298663	0.614737	-0.00529803	-0.0973768
Synj1	1.23761e-15	3.48416e-15	0.495952	0.352361	-0.00537072	-0.324439
Wdsub1	9.10355e-16	8.47705e-14	0.0313399	0.664236	0.919857	-0.0556006
Dpy19l3	5.02126e-16	1.91797e-10	2.57917e-05	0.594594	0.58432	-0.0012968
Erlec1	1.17004e-15	2.47409e-13	0.00864049	0.653508	0.367874	-0.0795531
Cyr61	2.15501e-13	6.42693e-15	0.00199988	1.15402	-0.41526	1.10102
Pdgfb	4.76388e-15	1.32715e-14	0.0457543	1.08772	0.615345	0.0886681
Sdpr	1.39229e-15	1.24946e-14	0.177178	1.56761	0.401383	-0.0647897
Cox16	2.36149e-15	3.77065e-14	0.0357295	1.03898	0.149984	0.133831
Usp46	2.77935e-15	2.57311e-10	4.86963e-06	0.571195	0.772462	0.229568
Acot12	2.62255e-16	3.34048e-06	4.22371e-09	1.22013	1.28385	0
Socs6	1.99804e-15	1.77565e-13	0.0109912	0.975577	0.995809	0.203062
Dirc2	1.21498e-15	1.99872e-14	0.1609	0.634009	0.291408	-0.185542
Golga7b	7.05599e-16	3.01068e-12	0.00196956	0.841112	0.42907	-0.158875
Xpnpep1	7.04624e-15	3.16524e-15	0.199875	0.602374	-0.271675	0.232088
Rab3d	2.31833e-14	1.7047e-15	0.137832	1.07918	0.0250294	0.304029
Rpl34	2.27994e-15	4.12481e-14	0.0617545	0.368883	-0.0644142	0.0833172
Nek6	1.32918e-15	7.54033e-13	0.00656129	0.648446	1.2417	0.124588
4933439C10Rik	9.9058e-16	1.12938e-13	0.0596193	1.24927	-0.0919638	-0.264763
Rhof	6.09311e-16	7.05846e-11	0.000169633	0.87015	0.615227	-0.345605
Rps27l	3.45817e-14	5.37277e-14	0.00417578	0.627265	0.232978	0.501135
Nlrx1	1.95026e-15	6.85504e-11	6.46324e-05	1.27846	0.849142	0.0594926
Cast	6.14147e-16	2.88826e-05	5.20733e-10	0.702736	1.5611	-0.035877
1520402A15Rik	5.24328e-16	5.96576e-09	4.0244e-06	1.33388	0.742678	0
Gna13	3.87045e-15	6.4189e-14	0.0512281	0.74915	0.580797	0.0784096
H2afy	1.38803e-15	5.87612e-13	0.0156108	0.581884	0.375863	-0.202472
P4htm	2.32802e-15	1.90096e-13	0.031905	0.672973	0.357513	0.141661
Krt27	6.91732e-16	0.0115581	1.83383e-12	0.521655	1.12673	0
Ap3d1	2.98702e-15	9.90621e-15	0.497167	0.412383	-0.263165	-0.868797
Gmppb	3.13568e-15	1.42733e-14	0.328715	1.01078	0.0477098	-0.15052
Mphosph6	2.79717e-15	4.08987e-13	0.0130202	1.01803	0.551709	0.0621099
Odz4	1.08691e-14	2.67624e-07	5.17183e-09	0.295529	0.829117	0.565411
Sdf2	2.19246e-14	1.2273e-14	0.061478	0.537495	0.127069	0.64848
Ctsz	1.73709e-13	0.000728929	1.30866e-13	0.105056	1.49983	1.31847
Hmgcr	8.05766e-15	2.83549e-14	0.0729537	0.736778	0.180598	0.0727265
Zfp7	4.68557e-15	1.44786e-08	2.72819e-07	0.382998	0.89853	0.13253
Eif2s3y	1.9443e-14	4.63394e-15	0.211911	0.896912	-0.275207	0.0835171
Polr3d	1.9891e-15	1.64773e-13	0.0625293	1.05649	0.237459	-0.477994
Mfng	7.37143e-15	5.20927e-15	0.559245	1.61719	0	-0.00518024
Tgfb1i1	2.45669e-15	7.51005e-14	0.117661	1.45839	-0.388265	-0.105061
2810453I06Rik	2.45607e-15	4.64346e-14	0.196551	0.710719	-0.219746	0
F8a	7.91951e-15	4.0406e-13	0.00719724	0.50583	0.226598	0.115189
Sri	1.35216e-15	2.50356e-12	0.00702759	0.657246	0.327264	-0.406188
Ero1l	6.54461e-14	2.37177e-14	0.0155519	0.754776	0.141729	0.716995
BC004004	8.45708e-15	2.1583e-11	0.00014108	0.416532	0.609157	0.441221
Chst12	1.00378e-14	1.94956e-10	1.35792e-05	0.886306	1.11188	0.307299
Nedd4	2.15649e-15	7.0968e-13	0.0190714	0.334503	0.220973	-0.0367701
Gabarapl1	3.74171e-15	2.48656e-11	0.000358322	0.209534	0.387092	0.238325
Mrp63	3.52956e-14	1.11715e-14	0.0888034	0.461466	-0.387264	0.550985
Usp14	2.40113e-14	3.35063e-12	0.000447803	0.375416	0.349104	0.532278
Rab9b	2.07582e-14	3.64874e-12	0.000520374	-0.0821512	0.395729	0.521595
Klhl25	4.38159e-15	1.59539e-12	0.00579625	1.3878	0.525489	0.0249649
Snx14	4.87146e-15	1.86891e-14	0.459788	0.418965	-0.491996	-0.659329
Chga	7.35309e-13	2.87866e-11	2.12369e-06	0.334302	0.632933	0.9721
Gm10664	1.6343e-15	0.000636746	4.64892e-11	0.410164	1.4105	-0.0206103
2510009E07Rik	9.16099e-15	3.63076e-12	0.00155579	0.290176	0.349958	-0.095378
Maea	3.41242e-15	1.32656e-13	0.118098	0.61038	0.14448	-0.477249
Necap1	3.71011e-14	9.0238e-14	0.0161217	0.373505	0.168452	0.287001
Tmem194	9.14259e-15	1.13303e-14	0.553349	1.31485	-0.362851	-0.0459659
Atp5o	1.96038e-13	4.26572e-15	0.0708306	0.377953	-0.12051	0.399421
Ovol2	2.80008e-15	2.36601e-12	0.00909626	1.56781	-0.423452	-0.0459659
Pik3ip1	4.32825e-15	1.34959e-09	1.05834e-05	0.491771	-0.0171315	0.0709084
Rps15	4.13773e-15	1.26263e-13	0.124803	0.384825	0.106684	-0.233427
Stard4	1.54667e-15	5.19162e-05	8.53772e-10	0.938565	1.04721	-0.170723
Rffl	4.68574e-15	8.37903e-05	1.797e-10	0.354805	1.19524	0.216867
Igtp	2.45014e-15	0.00537144	5.58411e-12	0.442835	1.00755	-0.0103419
1810063B05Rik	5.41354e-15	4.17552e-14	0.328059	0.93122	-0.112256	0
Cnpy4	5.58957e-15	9.33577e-13	0.0151863	0.934065	0.35987	0.09006
Omg	1.16045e-14	8.20991e-14	0.100115	0.637346	0.151135	0.174296
Ptplad2	1.3753e-14	1.36678e-13	0.0526304	0.887108	0.0944391	0.0055996
Psmd5	4.15297e-15	1.22274e-10	0.000213175	0.690659	0.647767	-0.0535951
Fam189a1	6.06273e-15	6.71698e-10	2.66442e-05	0.415609	0.610079	0.294513
Tcta	1.86604e-14	1.13702e-12	0.00596799	0.854192	0.337713	0.343647
Mrps18c	3.72328e-14	1.48948e-12	0.00256887	0.746279	0.294126	0.36601
Hcn3	3.9645e-15	1.31429e-10	0.000307449	0.882852	0.804334	0.288222
Dgkq	2.01585e-14	9.09335e-13	0.00938936	0.707005	0.69996	0.0965733
Tmem167	2.54083e-14	2.5484e-14	0.279844	0.682182	-0.106313	0.0467127
Myrip	4.71884e-13	3.87963e-14	0.0112818	0.600924	-0.160712	0.467028
Bfsp1	2.39913e-14	4.67766e-10	1.87273e-05	0.474112	0.262874	0.632159
Prdx5	1.17083e-13	4.39593e-14	0.0408346	0.340665	0.0423045	0.447365
Zyx	9.66533e-15	1.63686e-13	0.155556	1.00552	-0.0270488	-0.166461
Srp72	1.86604e-14	7.23334e-14	0.189348	0.428631	0.0787243	0.169165
Fndc3b	7.81546e-15	2.146e-11	0.00161595	0.412471	0.497436	-0.120026
Camk2n2	7.19357e-15	4.54362e-13	0.0866343	0.464629	0.0492963	0.0757848
Copg	1.78039e-14	2.79726e-14	0.57873	0.400221	-0.0901398	0
Rnf112	9.14957e-15	6.1884e-11	0.000586247	0.403506	0.330179	0.134448
Ifngr2	1.63084e-14	7.03621e-14	0.318021	0.67622	0.130572	-0.0780522
Epm2aip1	2.93923e-14	4.16372e-14	0.364911	0.415546	-0.25694	0.127986
Baiap3	4.6402e-10	8.44843e-12	1.17714e-07	0.465072	0.317034	0.427779
Inpp4b	3.21557e-14	0.0050527	2.92873e-12	-0.436475	1.32815	0.0630207
Ifnar2	1.44504e-14	7.22282e-12	0.00529214	1.0844	0.961392	0.360052
Bmyc	1.04257e-13	1.38677e-13	0.0386121	0.773979	-0.0994427	0.326476
Ankrd6	4.49348e-15	4.5326e-09	2.98805e-05	0.323528	0.477318	-0.445062
Ptgds	6.62869e-14	2.59502e-14	0.447475	1.19809	-3.53835	-0.557944
Apeh	4.68574e-15	0.000401335	4.2261e-10	-0.0251496	1.38729	-0.472941
Ilk	7.4259e-15	1.74108e-09	7.14546e-05	0.706058	0.670774	-0.0807313
Nudt11	1.19657e-14	1.2963e-12	0.0598489	0.676454	-0.156195	-0.344212
Creb3	2.76699e-13	1.09722e-13	0.0309301	0.491988	0.110705	0.724907
AU015836	6.54348e-15	0.0486013	2.95512e-12	0.771871	1.66066	0
Slc30a7	2.10294e-14	2.06717e-13	0.222116	-0.414395	-0.434611	-0.183434
Cgrrf1	3.59532e-14	5.25518e-14	0.541206	1.1167	-0.640967	-0.162989
Grm4	1.02261e-14	5.82204e-11	0.00184442	0.474581	0.371387	-0.030806
Rpp40	2.86299e-13	3.18301e-14	0.142558	1.8643	0.456617	0.150274
Tram1l1	2.28157e-14	3.04837e-12	0.018949	0.753486	0.504511	0.110297
Ptbp2	1.38658e-14	2.93242e-10	0.00033266	0.498201	0.58811	-0.0322567
Rrp7a	2.75773e-14	6.55645e-12	0.00751311	0.704091	0.284632	0.141661
Creld2	1.84262e-14	5.05768e-13	0.14688	1.19742	-0.456795	-0.247381
E230025N22Rik	8.52927e-15	6.1338e-11	0.00265751	1.3418	0.0532199	0
Mgat4a	1.41199e-14	1.60952e-08	6.19076e-06	0.608345	0.648208	0.0440126
Atp2c1	5.30248e-14	5.02136e-14	0.541322	0.420265	-0.541025	-0.224911
Pop1	5.05812e-14	9.47291e-14	0.31097	1.25081	-0.867109	-0.0380449
Cxcl5	8.2595e-14	3.91025e-14	0.504104	1.54566	-0.0515541	0.0104166
0610007C21Rik	3.18796e-14	1.40392e-13	0.43628	0.711215	0.00619098	0
2610028E06Rik	1.69399e-14	1.70368e-12	0.0689809	2.17515	-0.142739	0
Tnnc1	1.74254e-13	1.11103e-12	0.0116119	1.67716	0.0473272	0.0594926
Fam117b	1.884e-14	1.36165e-11	0.00925744	0.591502	0.331303	-0.156337
Map2k3	6.03681e-13	1.03699e-12	0.0038854	1.05865	0.183461	0.230198
Ooep	4.47572e-14	1.00117e-13	0.55518	1.44227	0.718017	0
D15Ertd621e	2.02384e-14	3.14881e-12	0.0423384	0.567589	0.131024	-0.187446
Ptrf	1.05273e-13	9.03887e-06	3.04181e-09	0.374052	0.918089	0.0846712
Slc8a2	4.35176e-14	3.56886e-13	0.187954	0.627062	-0.110736	-0.220909
Sirt7	3.69477e-13	5.57968e-13	0.0148164	1.1092	0.361554	0.281839
Slc35a5	3.88951e-14	2.18179e-13	0.36706	1.01163	-0.136929	-0.53825
Atox1	4.45538e-14	3.07796e-12	0.0227923	0.764316	0.243207	0.13492
Eif1a	1.40517e-12	8.81173e-14	0.0257292	0.758419	0.00232931	0.581807
Psmd12	9.19706e-13	3.36082e-14	0.106511	0.513205	-0.215597	0.728017
Tle4	8.62086e-14	4.45861e-12	0.00874046	0.820457	0.343321	0.25228
2900026A02Rik	7.42532e-14	9.23805e-14	0.567947	0.867652	-0.0348001	-0.308614
Emd	1.84107e-14	4.26304e-11	0.00530256	0.570781	0.361184	-0.251124
1810043G02Rik	6.03541e-14	2.46521e-11	0.00299478	0.87438	0.248894	0.268085
Srpx2	3.09437e-12	6.57734e-12	0.000226096	1.14412	1.3799	0.270944
Fam26f	1.84333e-14	8.40178e-09	2.98998e-05	0.732435	0.671006	-0.00518024
1110002B05Rik	1.30205e-14	1.08982e-09	0.00033266	0.7708	0.740378	0
Fosb	5.53533e-13	5.34217e-14	0.161845	0.172204	-0.580362	0.478294
Tagln2	4.80514e-14	9.17952e-13	0.118133	1.93265	0.86639	-0.0206103
Ctf1	2.16918e-11	2.69759e-14	0.00894763	1.3305	-0.0907084	0.110297
Slc2a1	4.99726e-13	1.40494e-08	7.93684e-07	0.630461	0.623312	0.675998
Tnfrsf22	2.12768e-14	7.26819e-10	0.000373538	1.45	1.65976	-0.0206103
Myo1h	5.9151e-09	1.63686e-13	6.10282e-06	0.476838	0.00217333	0.115477
Chac1	1.5005e-13	7.91414e-14	0.536177	1.16083	-1.62816	0.0833172
Rnf11	6.6283e-14	2.81469e-13	0.342238	0.615608	-0.0350972	-0.200832
Nsa2	9.51845e-14	1.27705e-12	0.0551257	0.506701	0.194561	0.144412
Snapc5	7.11713e-13	9.58506e-14	0.100114	0.807384	-0.100251	0.402273
Rpl37	3.34161e-14	5.58594e-11	0.0041098	0.323236	0.206562	0.238629
Rrm2b	3.17195e-14	1.47165e-11	0.0169319	0.400088	0.455773	-0.235676
Nmur2	1.82895e-14	7.5236e-10	0.000586247	1.49932	0.00210972	0
Arsa	4.12683e-14	1.87604e-12	0.110606	0.55418	0.405609	-0.585761
Dynll2	3.90874e-14	2.93882e-12	0.0820936	0.250184	0.151028	-0.0715648
Pfdn5	8.66283e-13	2.92758e-11	0.000377883	0.300101	0.294866	0.615406
Uaca	2.26382e-11	4.8876e-13	0.000872348	1.26141	0.0258467	0.110297
Taf9b	7.5694e-14	3.19192e-11	0.00447751	0.358851	0.230286	0.0289844
Tctex1d4	7.90506e-14	1.14413e-12	0.12602	1.21309	0.01572	-0.0509839
Creb3l2	3.77059e-14	0.0982185	3.23487e-12	-0.346821	1.12004	-0.0206103
Zfp54	3.79719e-13	2.66856e-13	0.122273	1.11397	0.211905	0.0796002
Nisch	5.02068e-14	2.1196e-10	0.0011676	0.297476	0.388507	0.0251548
Lpar2	4.78608e-09	2.80081e-14	0.000103822	1.0018	-0.00981515	0.21205
Mrps26	1.93533e-13	8.2857e-13	0.0869271	0.782839	-0.281516	0.0775308
Ndufc2	2.25199e-12	6.09126e-14	0.102226	0.32929	-0.197587	0.502174
Hspa5	6.87478e-13	1.89103e-13	0.11272	0.407272	-0.0647553	0.614276
Spata13	2.2998e-12	1.08675e-05	6.18624e-10	-0.108248	0.854448	0.105135
Zfp36l2	8.47596e-14	1.09907e-11	0.0168963	0.947925	0.149712	0.074547
Fut9	9.17201e-13	1.45765e-13	0.125976	0.571454	-0.324777	0.478125
Dnajb9	4.11406e-14	2.97021e-11	0.0144509	0.618653	0.258464	-0.378559
Tmem101	4.24095e-13	1.83614e-13	0.22706	1.14326	-0.695404	0.0314782
Tmem43	2.5032e-12	1.72611e-12	0.0041213	0.703786	0.147329	0.549085
Enpp4	1.11941e-13	2.23727e-12	0.0741395	0.83089	-0.413249	0.251943
St8sia4	5.04369e-14	4.46442e-10	0.000837948	0.661452	0.556399	-0.207488
E430025E21Rik	8.60284e-14	1.43061e-12	0.161241	0.834161	-0.32167	-0.256098
Csrp1	4.44752e-13	2.11248e-08	2.16881e-06	0.172063	0.204332	0.850714
Lrrc42	6.8957e-14	1.65307e-11	0.0205476	0.859432	0.461339	-0.125185
Atf5	2.55939e-13	4.03076e-13	0.236308	1.0053	-0.238701	-0.0276766
Itfg2	1.83254e-13	1.46301e-10	0.000976392	0.788971	0.362532	0.153836
2310001H17Rik	2.73861e-14	0.000421983	2.43539e-09	0.932061	2.18223	0
Txnl4a	9.68979e-13	1.14373e-13	0.257002	0.482972	-0.414536	0.390388
Cops2	4.80943e-12	1.38677e-13	0.0456722	0.599736	-0.0891645	0.50786
Ebp	2.37369e-13	7.92979e-08	1.6286e-06	0.438375	0.746126	0.138542
Serhl	1.51715e-13	5.62482e-13	0.361253	0.760163	-0.40327	-0.060968
Prmt10	1.71081e-13	3.42991e-13	0.528473	0.855852	-0.31628	-0.277052
Dhcr24	7.77929e-14	2.31869e-05	1.72858e-08	0.0976992	0.859085	-0.10161
Slc5a3	1.12983e-13	7.33094e-11	0.0043352	0.680816	0.487353	0.0655301
P4ha1	1.1559e-13	3.43366e-09	9.05702e-05	0.579879	0.409718	0.0289844
Sulf1	1.92765e-12	0.0855933	2.21607e-13	-1.0368	0.783047	0.099992
Ankrd2	2.98093e-11	1.82569e-05	6.92927e-11	-0.271625	1.46976	0.110297
Wwp2	1.40568e-13	8.32355e-13	0.325557	0.456024	0.08552	-0.231556
Atp5f1	2.19857e-12	1.10086e-13	0.157677	0.499027	-0.351961	0.480729
Palm2	5.53895e-14	0.0133088	5.47132e-11	-0.49133	1.29066	0.184267
Cox7a2l	3.86405e-13	2.83491e-13	0.369724	0.405735	-0.0326365	0.111914
Grk5	5.17472e-13	2.53383e-12	0.0310395	0.63021	0.059244	0.11444
Hcfc1	1.17205e-13	2.28613e-12	0.171824	0.795321	-0.146733	-0.615769
Arl5a	2.54204e-13	3.21782e-13	0.581616	0.50289	-0.345805	-0.679646
Fbxo30	1.66331e-13	3.09771e-12	0.103892	0.988169	1.1031	-0.0556006
Polr2f	8.55994e-13	8.72247e-13	0.0718323	0.585155	0.0231373	0.314217
Usp27x	4.04216e-12	2.1705e-12	0.00665925	0.718072	0.418437	0.207549
Aplp1	7.822e-14	9.6727e-10	0.000798593	0.547818	0.580456	0.0929255
Dscam	3.22796e-13	2.38759e-06	9.43086e-08	0.0898713	0.266708	0.0771724
Tmx2	1.23055e-12	2.05661e-13	0.300805	0.416739	-0.144724	0.327166
Fbxo44	4.25136e-13	3.20533e-12	0.0620313	0.736019	0.22333	0.284054
Gga2	1.65648e-12	4.2031e-12	0.0124203	0.736016	0.445776	0.244882
Grhpr	6.19515e-10	4.9606e-12	2.92833e-05	0.343461	0.0893318	0.938748
Pmvk	3.42996e-13	4.98847e-10	0.000542067	0.366502	0.411608	0.337581
Ggh	7.94518e-12	5.47983e-06	2.14277e-09	0.155167	1.25483	0.360052
Tsg101	6.29023e-13	1.81134e-11	0.00826217	0.498367	0.329392	0.339601
Slc31a1	5.96277e-13	2.92929e-11	0.00542248	0.823068	0.495278	0.19251
Aph1b	1.49963e-13	6.40396e-12	0.100596	0.947588	0.0462378	-0.492821
Pwwp2b	8.85704e-14	1.09115e-09	0.00101311	0.985275	0.5778	-0.20021
Zfyve27	2.96283e-13	9.08262e-13	0.391563	0.65509	-0.0911479	-0.202987
Tmod2	1.41115e-12	2.12533e-12	0.0359922	0.486819	0.101491	0.439845
Med21	1.83047e-12	3.31802e-13	0.187489	0.716216	-0.0296829	0.28943
Tmed3	1.67015e-13	1.5302e-10	0.00450045	0.673565	0.449894	0.0407322
Letm1	1.10617e-13	5.52956e-11	0.0188803	0.47667	0.122929	-0.584416
Sh3yl1	1.41274e-13	1.42296e-08	6.43796e-05	0.563807	0.808577	0.125586
Tshz1	2.252e-13	2.32007e-12	0.258688	0.834246	-0.63546	-0.71632
Eps8l3	1.2003e-13	3.704e-11	0.0305464	0.921417	0.00161806	0
Siae	1.307e-11	6.22785e-12	0.0016856	0.406983	0.46706	0.470969
Dmd	5.91677e-13	1.75121e-06	1.34819e-07	0.227607	0.841667	0.414033
Nckipsd	2.40318e-13	2.31989e-11	0.0252996	0.694166	0.301348	0.0925434
Nop10	5.58155e-13	1.09248e-11	0.0233696	0.567851	0.166462	0.356318
Slc20a1	2.02644e-11	1.45279e-11	0.000487383	0.603027	0.197364	0.568592
Prps1	7.39488e-13	9.11643e-12	0.0233865	0.416725	0.237344	0.297138
1700011F14Rik	6.82456e-14	0.000752702	3.14508e-09	0.636343	0.62867	0
Tmem53	7.52328e-13	9.38136e-10	0.000247638	0.644038	0.508707	0.103526
Fam131b	5.28514e-13	5.36759e-12	0.0630682	0.573187	0.0893971	0.276287
1810026J23Rik	1.2547e-13	1.22911e-10	0.0118578	0.697136	0.469196	-0.332755
6330409N04Rik	1.65741e-13	1.78617e-11	0.0651661	0.612546	0.348693	0
Tmed10	1.93749e-12	6.26643e-11	0.00177971	0.309796	0.433128	0.379908
Slco2a1	1.31306e-10	2.70677e-13	0.00615191	0.635598	-0.104197	0.110297
Pmm2	1.68121e-12	6.45213e-13	0.218681	1.12855	-0.326075	0.107714
Lta4h	3.94644e-12	1.30997e-12	0.0474357	0.636221	-0.102664	0.421769
1700029G01Rik	9.52975e-14	1.00654e-08	0.000258565	0.558722	0.894635	0
Pnma5	3.29259e-13	1.12487e-11	0.0721528	1.57682	-0.0609754	-0.00518024
Cript	9.30723e-13	5.76968e-13	0.508321	0.71048	-0.244911	0.209168
Inf2	7.35776e-13	9.81136e-13	0.381173	0.924565	-0.0330398	0.0230167
Agpat4	1.3676e-12	2.94014e-05	6.87006e-09	-0.0403547	1.00154	0.302563
Chst1	1.0513e-13	6.5932e-05	4.38212e-08	-0.122239	0.364197	-0.659136
Csnk2b	7.5655e-13	7.35589e-13	0.561261	0.719061	-0.17262	0.0814664
Pgf	3.82341e-13	2.51751e-12	0.332895	1.93612	-0.934684	-0.319851
Faim2	2.19442e-13	8.73912e-10	0.00172326	0.376956	0.436318	-0.103305
2500003M10Rik	6.56747e-13	8.53029e-13	0.596574	0.446122	-0.924142	0
Aldh7a1	6.25921e-13	3.29208e-12	0.166035	0.788005	-0.203402	0.195177
Calr	6.90992e-13	9.91676e-13	0.580241	0.537276	-0.149723	-0.232812
Pold4	2.98676e-13	5.37554e-10	0.00261528	0.855071	0.500729	-0.0135092
Gmip	1.59601e-13	2.22275e-09	0.00119103	0.736208	1.07198	-0.18484
Ubxn10	8.59748e-13	9.09335e-13	0.552139	1.45378	-0.256608	-0.0409303
Ncam1	2.3275e-13	3.88681e-06	4.80442e-07	0.232963	0.557094	0.00546376
1700045I19Rik	6.62893e-12	4.38154e-13	0.150897	0.898797	-1.85682	0.565411
Jagn1	4.60402e-13	1.44254e-11	0.0683259	0.741455	0.235754	-0.0739207
Hsbp1	2.82514e-12	1.12231e-12	0.145946	0.327758	0.0380784	0.250091
Slc1a1	3.3619e-11	3.66771e-11	0.000394728	0.356394	0.435957	0.850006
Vps4a	6.56747e-13	6.22785e-12	0.120832	0.46046	0.0394341	-0.030806
Cxcl13	1.572e-13	0.0460497	6.93677e-11	0.104905	0.831877	0
Dpp7	3.08505e-13	2.10412e-11	0.0832167	1.25104	0.0991752	-0.495769
Wdr47	4.05689e-13	1.03982e-11	0.129731	0.48539	0.226242	-0.199037
Fhl3	2.46943e-13	0.0128536	1.79586e-10	0.391927	0.134007	-0.0103419
Myg1	4.53186e-12	6.07058e-13	0.208214	0.885692	-0.359519	0.251943
8030423J24Rik	1.88779e-13	0.114389	2.72106e-11	0.429223	1.43345	0
Slc29a1	2.63264e-13	1.74355e-09	0.00132679	0.420418	0.380705	-0.283645
Tubg2	2.40874e-13	1.34387e-09	0.00193202	1.04183	0.604416	-0.170419
Sin3a	7.9289e-13	4.58835e-11	0.0184937	0.792321	0.47637	0.248576
Dpysl5	1.75651e-13	5.82184e-09	0.000675783	0.384041	0.538443	-0.853752
Psmb7	1.26907e-11	8.96654e-12	0.00613302	0.333294	0.181216	0.569312
Srp68	2.22478e-13	2.20403e-09	0.00144064	0.410844	0.342525	-0.345167
Ephx1	4.23629e-11	3.12109e-10	6.17499e-05	1.20247	0.131364	0.364054
2700089E24Rik	1.66455e-12	9.08795e-13	0.540015	0.397502	-0.530674	0.0917562
Ehd4	3.36136e-12	1.45822e-12	0.199027	0.873906	-0.725278	0.0792386
2310030G06Rik	1.49948e-12	1.88534e-12	0.400063	1.02163	-0.784241	-0.0229696
N6amt2	3.39621e-13	1.50001e-08	0.000229254	0.465361	0.722847	-0.139137
Cwh43	1.13858e-11	0.056084	1.95281e-12	-0.13631	0.507935	0.206907
Pttg1	1.45433e-12	1.49033e-12	0.596574	0.766867	-0.851562	-0.247381
Plekhf2	4.97065e-13	7.89151e-11	0.0331421	1.52616	0.0798788	-0.0758158
Parp4	8.16566e-11	5.83025e-12	0.00280839	0.647898	0.497293	0.466623
Apex2	2.18158e-11	0.000910761	7.1801e-11	-0.198929	0.835092	0.234771
Ttc12	7.55605e-13	1.33176e-11	0.151769	2.24438	-0.000196413	-0.105061
Wdr45	3.69469e-13	3.24958e-10	0.013489	0.706977	0.214309	-0.601632
Lgals3	1.85886e-12	1.59663e-12	0.549603	2.09869	-0.0735346	-0.00518024
Cenpt	2.93426e-13	3.95223e-07	1.44471e-05	0.800673	0.961831	-0.0866078
Aga	3.12448e-12	6.22233e-09	9.39757e-05	0.36876	0.40031	0.157009
Epb4.1l4a	5.10534e-12	5.75219e-09	6.5883e-05	0.0822282	0.391027	0.565411
Hspd1	4.01137e-12	1.19921e-12	0.4123	0.477381	-0.261084	0.212826
Fgf1	2.56456e-13	0.000252836	3.30061e-08	0.413952	1.13255	-1.03237
Apoa2	4.29159e-13	4.82784e-08	0.000104017	1.5864	1.35144	-0.0103419
Pnpo	2.24393e-10	3.03954e-12	0.00316709	0.696138	0.0726124	0.68033
Panx2	1.00789e-12	1.27539e-09	0.00169742	0.81297	0.480868	0.219664
Tmem29	2.14127e-12	1.47832e-09	0.000698478	0.608229	0.519663	0.15444
Ift46	6.63179e-12	2.01016e-11	0.0169699	0.52259	0.197705	0.492319
Wscd1	2.70555e-11	5.573e-11	0.00160273	0.427159	-0.50959	0.446516
Slc12a2	1.31885e-12	4.60681e-11	0.0398597	0.827222	-0.361625	1.14931
4932418E24Rik	5.62339e-12	1.03849e-08	4.24092e-05	1.15926	0.038539	0.565411
Fn1	2.97656e-12	1.8061e-11	0.0467845	1.87406	-0.0510791	0.146577
1700001L19Rik	9.38144e-13	2.13994e-06	1.25603e-06	0.306482	0.534048	0.129588
Anp32b	1.02553e-12	8.05635e-11	0.032129	0.644867	0.210118	-0.0438945
Syt13	2.444e-12	7.62383e-12	0.143889	0.269794	0.110199	0.0524457
Slc1a6	3.19812e-09	5.1175e-11	1.65795e-05	0.524198	0.571205	0.631675
Dnajc19	2.51474e-12	1.99687e-12	0.559245	0.604092	-0.382094	-0.062015
Fam100a	1.14676e-12	6.42984e-12	0.385543	0.592173	-0.164167	0
Lsm5	2.2983e-12	4.45704e-12	0.286469	1.02985	-0.203033	0.236298
Zfp74	1.8016e-12	4.06362e-12	0.46492	0.639261	0.458986	-0.288023
Trf	2.49452e-10	2.40648e-10	5.68474e-05	-0.317771	-1.58968	2.21551
Degs1	2.79955e-12	6.06454e-12	0.201459	0.476508	0.0163945	0.0877223
Psmc6	4.44202e-12	5.04348e-12	0.155639	0.52295	0.0712839	0.253871
Nap1l2	2.43321e-11	2.05349e-12	0.0729602	0.373642	-0.0391221	0.735237
Eif3f	9.10786e-13	4.4776e-11	0.0903499	0.461924	-0.241137	-0.158512
Gsk3b	1.75042e-12	9.42327e-12	0.230525	0.354161	0.0731993	0.101964
Pgpep1	6.7161e-13	8.9535e-09	0.000641136	0.996262	0.137604	-0.146507
S100a3	3.69477e-13	1.23913e-07	8.52986e-05	0.552727	1.31233	0
Agfg1	1.78622e-12	7.14509e-12	0.331499	0.867539	-0.180858	-0.162989
Tmod4	3.42427e-13	1.09287e-05	1.15131e-06	0.996288	2.90374	0
Tm4sf1	2.31468e-06	5.24789e-08	3.68091e-11	0.108627	-0.50673	0.308558
Ccdc113	9.19706e-13	4.36485e-10	0.0115241	2.03071	0.832872	-0.0409303
Ydjc	5.09726e-13	7.5073e-09	0.00123301	0.33923	0.434065	-0.365495
Rpusd3	1.11144e-12	6.10469e-11	0.0771106	1.25104	0.458916	-0.100227
Arhgef10	4.4926e-12	1.66475e-08	7.145e-05	1.04774	0.0317207	0.221701
Cald1	1.44e-12	2.13334e-11	0.17657	1.32753	-0.211772	-0.181183
Rasgef1c	1.52357e-12	7.50598e-08	5.08033e-05	0.98168	1.16434	0.0445937
Ccdc112	1.08229e-12	1.36328e-09	0.0039874	0.315282	0.628092	-0.138447
Vmac	5.94779e-13	3.59337e-08	0.00030115	1.00358	0.740135	-0.152522
Mtmr1	1.52966e-12	8.52765e-11	0.0502545	0.668431	-0.189906	-0.122645
Nrbp2	7.64782e-13	3.31887e-08	0.000262373	0.358019	0.524168	-0.213255
Nell2	7.88696e-13	5.77602e-05	1.60524e-07	0.194858	0.928605	-0.400133
Creld1	1.18184e-12	8.14832e-11	0.0784822	0.535436	0.127902	-0.435648
Plod3	9.86916e-12	2.01428e-09	0.000394728	0.412839	0.271284	0.21205
Kif1a	3.90403e-12	5.36e-12	0.399223	0.317007	0.0258949	0.0284505
0610007L01Rik	9.71726e-13	4.27538e-10	0.0231807	0.757058	0.0896361	0
AI987944	5.17202e-12	1.15065e-11	0.166983	1.28729	0.553746	0.220088
Dctn5	3.88787e-12	1.72067e-11	0.148674	0.635803	0.079447	0.0411543
Degs2	1.70486e-12	8.60145e-11	0.0679278	0.298994	0.70852	-0.0459659
Dock11	8.39942e-13	0.000196868	6.0352e-08	0.254552	0.581993	-0.159508
Rasgef1a	3.56992e-12	2.48506e-10	0.0113104	0.658145	0.291288	0.0461385
Lin7a	2.3348e-12	1.19274e-10	0.0394151	0.628687	-0.135534	-0.248838
Acbd7	6.51786e-10	4.02741e-05	4.72085e-10	0.752032	1.47761	0.291122
Mylpf	3.34141e-12	1.39671e-11	0.278777	1.12194	0.419282	-0.0154852
Tulp4	2.28598e-12	8.89139e-10	0.00670273	0.295525	0.254412	0.112255
Amigo2	1.97904e-12	1.33414e-10	0.0523281	0.773418	0.0352048	-0.0409303
4921536K21Rik	2.84393e-07	2.28126e-12	2.15514e-05	1.15506	0.00135654	0.115477
Fam110c	1.12025e-12	7.5236e-10	0.0166254	0.79798	1.02677	0
Trim16	1.18995e-12	3.36793e-08	0.000358004	1.09666	0.800928	-0.0103419
Ephb1	8.43657e-11	1.04447e-10	0.00169465	1.07117	0.268446	0.250525
Rnf208	3.24139e-12	1.71326e-11	0.283987	0.402303	-0.588009	-0.0892539
Slc24a1	2.43234e-12	9.05151e-11	0.0718756	1.5228	-0.0139248	-0.0103419
Klhl11	1.59028e-10	8.39387e-12	0.0118697	1.39538	-0.352652	0.337581
Asah1	4.8417e-11	4.15297e-09	8.19836e-05	0.585268	0.540547	0.592712
Tmed4	4.80625e-12	9.11443e-12	0.377408	0.633891	-0.0372498	-0.101107
Fam115a	6.09868e-12	1.77441e-10	0.0152998	0.665108	0.296925	0.309714
Rnf114	1.94445e-12	4.22515e-10	0.0207774	0.497447	0.204027	-0.0455088
Dhcr7	1.14016e-11	5.58404e-09	0.000269942	0.703699	0.396895	0.232228
Tmem141	6.56866e-10	2.61852e-11	0.00101311	0.865764	-0.10015	0.509904
Stmn4	3.97625e-11	2.09341e-07	2.20299e-06	0.205767	0.763674	0.669126
Rnaseh2b	3.29298e-11	9.38323e-11	0.00637353	0.095755	0.142442	0.203589
Cdipt	4.80625e-12	6.60819e-11	0.0643376	0.495681	0.212316	0.311586
Egr1	1.67005e-10	2.06015e-12	0.0602786	-0.388521	-1.7216	0.656989
Psmd1	2.02234e-11	8.42221e-10	0.0013399	0.30826	0.409783	0.608462
Zfp259	3.8359e-12	2.22651e-11	0.268471	0.459442	-0.130007	-0.23654
Tmcc3	3.52712e-10	0.000668136	9.85265e-11	-0.186247	0.894412	0.429642
Ccdc124	1.39275e-10	3.8665e-12	0.0450318	0.551945	-0.189796	0.599867
Ccna2	4.67999e-12	1.6019e-11	0.342652	0.802486	0.048236	-0.0257172
Adam7	6.06253e-12	7.11371e-12	0.596574	1.66483	0	0
Kctd3	5.79329e-12	2.46521e-11	0.198543	0.508763	0.0607345	0.0357277
Tgm5	1.79514e-12	5.36461e-10	0.0305464	1.19731	0.00058552	0
Rhbdd2	2.59245e-12	2.29694e-08	0.000494125	0.463793	0.825305	-0.0531292
Tln2	2.40798e-12	9.39316e-09	0.00131654	0.410105	0.312726	-0.0509839
Fah	2.5032e-12	2.43183e-06	4.99836e-06	0.538945	0.329221	0.0327268
Rala	2.44055e-12	1.9679e-10	0.0666889	0.578274	0.121812	-0.517126
Tatdn2	8.99022e-11	7.5646e-12	0.0471094	1.20246	-0.373766	0.295574
Bcas2	4.03583e-11	7.74025e-11	0.0103169	0.455451	0.178876	0.498355
Skil	2.10767e-12	1.12147e-06	1.38229e-05	0.513169	0.634257	-0.14343
Epn2	3.88627e-12	5.18856e-07	1.64479e-05	0.337944	0.603953	-0.0692356
2310033P09Rik	3.25736e-12	4.04935e-10	0.0260093	0.729388	-0.236195	-0.0675859
Cndp2	1.31849e-11	1.03133e-09	0.00265102	0.61803	0.316141	0.292766
H13	3.86901e-12	3.32535e-09	0.00290287	-0.0295772	0.0829068	0.230874
Tmod3	6.06253e-12	1.5223e-10	0.0411295	0.675659	0.237086	0.0131464
Ccnb1	4.57155e-07	9.84893e-12	8.75429e-06	0.795799	-0.118231	0.222392
Slc6a9	7.25841e-11	2.9569e-11	0.0185679	0.797114	-0.381183	0.298762
Ndufb6	4.86803e-11	4.24277e-12	0.193743	0.457926	-0.19862	0.472556
Itm2a	1.20094e-10	1.16229e-09	0.000288697	0.496143	-0.342894	0.770498
Fbxw17	1.21963e-11	1.01906e-07	3.29665e-05	0.598557	1.02427	0.2163
Stx1a	1.50048e-12	5.09353e-05	5.50396e-07	0.229511	1.14783	-0.17229
Cetn2	1.54102e-11	6.73306e-12	0.413547	1.00344	-0.374968	-0.0526527
Supt6h	4.6839e-12	2.24056e-11	0.417809	0.701279	-0.0659965	0
1700093K21Rik	4.52237e-12	0.596574	1.69127e-11	0.448522	0.776834	-0.0154852
Zfp318	3.99611e-12	7.45289e-11	0.155965	0.847951	-0.0642874	-0.403939
Zbtb2	5.24336e-12	2.409e-11	0.369567	0.810728	-0.5194	-0.157183
Tox2	3.58347e-12	4.2915e-07	3.17207e-05	0.787421	0.427739	0.0329945
Alox12e	1.54303e-12	5.65759e-08	0.000586247	0.97809	0.181917	0
Dpysl2	2.23368e-12	2.62006e-09	0.00899846	0.280326	0.141658	-0.217298
Mblac1	9.21402e-11	2.84906e-10	0.00201669	0.894096	0.166491	0.387822
Pth1r	9.98133e-11	5.83783e-08	9.82211e-06	0.52871	0.586496	0.383037
Fam3a	1.83813e-11	7.51242e-10	0.00420055	1.14107	0.226845	0.295012
Fam50a	2.83295e-11	3.1064e-11	0.068656	0.92725	-0.163384	0.401754
Zcchc2	3.78665e-11	2.92667e-11	0.0562737	0.631365	-0.348019	0.302126
Acads	5.14804e-12	3.66771e-11	0.338302	1.1501	0.52411	0
Mcam	8.41622e-12	1.5377e-11	0.518346	1.20602	-0.0348452	-0.095378
Rusc1	8.62791e-12	4.27712e-11	0.199347	0.573744	-0.14604	-0.0438945
Epb4.1l4b	4.74575e-11	2.27449e-10	0.00701119	0.815203	0.401994	0.565411
Rps18	2.29481e-11	2.72583e-11	0.128212	0.319193	0.0176431	0.281213
Clptm1l	2.75744e-11	8.98711e-10	0.00329136	0.425659	0.18286	0.456654
Tbcc	1.32827e-11	5.80691e-11	0.105919	0.686006	0.494412	0.0989115
Dclre1a	3.03338e-11	8.58825e-12	0.33066	1.17146	-0.606614	0.169406
Plekha7	4.44423e-07	3.38175e-08	5.78976e-09	-0.211229	0.599628	0.280998
Pcmt1	1.15873e-11	1.50729e-08	0.00050187	0.340144	0.409024	0.27814
Taf11	2.06814e-11	1.93929e-11	0.223562	0.521886	-0.324983	0.0698705
Cdh18	1.11957e-05	3.12109e-10	2.6193e-08	0.177638	0.517816	0.617502
Jrk	1.07181e-11	1.68559e-11	0.513511	1.07751	-0.979823	-0.149286
Armc7	7.57049e-12	1.34806e-09	0.00923755	0.797577	0.664479	0.141661
Agr2	1.89698e-12	0.000242183	2.43892e-07	0.635182	0.0979396	0
Thy1	8.1238e-12	5.51801e-10	0.0251306	0.428425	0.201457	0.145856
Rpl36a	3.28349e-12	6.01707e-08	0.000608137	0.295741	0.469862	0.0350186
Eea1	5.73393e-12	1.4133e-07	0.000149423	0.150213	0.649713	0.0868953
Arf6	5.88451e-12	1.83022e-10	0.112983	0.674079	0.115691	-0.250293
Tmem98	1.51054e-11	1.48884e-11	0.559245	1.37029	-0.446212	-0.030806
Akr1b3	6.08839e-12	1.21836e-10	0.185726	0.628045	-0.0105731	0
Nudt10	1.85802e-11	1.3584e-11	0.559718	0.828557	-1.05682	-0.172613
Shfm1	1.66156e-10	6.61208e-12	0.129731	0.439211	-0.221046	0.302069
Mfsd3	1.69671e-10	8.11681e-09	0.000103501	0.95063	0.463625	0.396475
C78339	1.26891e-11	2.54414e-11	0.47598	1.07033	0.144274	-0.0459659
Rab2a	5.57417e-12	3.25764e-10	0.0870038	0.32253	0.264918	-0.32089
Dcaf7	1.08647e-11	3.02882e-11	0.500248	0.381259	-0.344659	-0.424442
Wsb2	7.55878e-12	1.20078e-10	0.196434	0.464185	0.160044	-0.159918
Aurkaip1	4.84377e-11	1.3443e-11	0.284356	0.591812	-0.124501	0.299674
Zfp40	6.62893e-12	2.6679e-10	0.104843	0.785362	0.405528	-0.308614
Rps17	1.78426e-11	1.9821e-11	0.532854	0.29546	-0.110335	-0.0267364
Zfand5	1.55448e-11	2.10472e-11	0.585931	0.45104	-0.512189	-0.456328
Ankrd49	1.9211e-11	2.66216e-11	0.388875	1.74975	-0.481562	-0.00621406
Lmna	3.5733e-11	9.22134e-09	0.000607427	0.549204	0.422432	0.239795
Akap14	1.98735e-11	1.93929e-11	0.544951	0.921084	-0.0549835	-0.0257172
Scap	7.05946e-12	1.07794e-09	0.0276602	0.478332	-0.125708	-0.103895
Rps14	3.34721e-11	1.16785e-09	0.00555946	0.230264	0.191051	0.471243
Picalm	2.54618e-11	5.40215e-10	0.0159538	0.496904	0.216263	0.122468
Vps26b	9.0875e-12	2.24369e-10	0.115044	0.382754	-0.0811508	-0.262602
Nt5dc2	5.40613e-12	0.000284474	1.57889e-07	-0.0852504	0.945074	-0.1344
Slc25a17	2.34371e-11	4.4776e-11	0.237378	0.72606	0.00325314	-0.109878
Ubxn1	1.91536e-11	2.47236e-11	0.532951	0.430956	-0.900468	-0.117073
Smarcal1	2.43321e-11	5.37469e-10	0.0197009	0.411088	-0.0362438	0.270944
Prkg2	3.71303e-10	1.87909e-08	3.71777e-05	0.460647	0.135705	0.31481
Adra1b	1.39498e-11	7.24212e-09	0.00278278	-0.380607	-0.737324	-0.218929
Mrpl40	7.87144e-11	8.23579e-10	0.004423	0.543526	0.366251	0.539292
Prdx2	7.64729e-11	1.25876e-11	0.304987	0.328953	-0.2245	0.109822
Stk16	7.61815e-12	7.91933e-10	0.0488463	0.335788	0.177221	-0.243233
Adss	5.16807e-12	4.97638e-09	0.0115041	0.504891	0.471088	-0.532111
Fibcd1	1.16525e-10	1.16854e-08	0.000232342	0.432673	-0.0969547	0.364054
Cul3	2.00021e-11	1.98079e-10	0.0804489	0.460014	0.0208439	0.204855
Emp1	5.14108e-07	1.79268e-09	3.70511e-07	0.46311	-0.11422	0.201782
Nol12	2.60958e-11	2.05058e-10	0.0667875	0.752795	0.14844	0.138393
Gamt	1.68946e-11	6.26341e-10	0.0351452	1.19938	0.513513	0.141661
Sec61a2	1.7068e-11	2.26077e-08	0.00099334	0.342232	0.579232	0.0977735
Scp2	5.04298e-11	4.17567e-10	0.0183285	0.509517	0.239959	0.160872
Guk1	4.12994e-11	4.22554e-10	0.0260093	0.468818	0.193814	0.11444
2900010M23Rik	1.80243e-11	5.04838e-11	0.522171	0.45578	-0.0226482	0
Cib2	1.66363e-11	2.17041e-10	0.133104	0.559234	-0.667397	-0.195374
Srpr	3.89425e-11	5.02734e-10	0.0281745	0.453777	0.0919095	0.0463133
Cyb5	3.89941e-11	9.94739e-09	0.00146781	0.390939	0.454145	0.238381
Seh1l	1.40877e-11	1.95516e-10	0.210953	0.600249	0.0066553	-0.157673
Wbp2	1.58117e-11	6.93951e-10	0.0540913	0.396959	0.196586	-0.0566085
Tmem205	1.831e-11	7.19173e-10	0.0484154	0.284126	0.210253	-0.0535951
Stard3nl	1.10427e-10	8.4745e-08	6.81807e-05	0.504361	0.621338	0.424225
Exosc9	2.31603e-11	9.0924e-11	0.31502	0.765271	-0.116269	-0.204114
Nkiras1	1.16525e-10	1.90725e-11	0.30045	0.32881	-0.246313	0.271487
Capn5	6.20626e-12	0.00155523	7.16443e-08	-0.0228068	1.13439	-0.295606
Klhdc8a	1.30262e-11	1.32192e-09	0.042878	1.24676	0.389449	-0.0459659
Gpld1	7.56904e-11	2.76647e-05	3.78224e-07	0.34511	1.46951	0.317661
Lyrm2	7.57983e-11	1.0301e-08	0.00101636	0.623043	0.521352	0.288286
Yipf1	1.45094e-10	2.36791e-09	0.00235908	0.499888	0.466289	0.330828
D10Bwg1379e	1.5431e-11	2.84259e-08	0.00188802	0.425162	0.282657	-0.109878
Ern2	1.11921e-11	1.8662e-08	0.0040525	1.65736	0.504352	-0.0206103
Surf1	4.64816e-11	3.26377e-11	0.559245	0.586504	-0.34526	0.155082
Trpv6	4.6145e-10	3.6289e-11	0.053847	1.4279	-0.417583	0.0948669
Mmp14	3.27882e-11	5.24525e-11	0.532854	1.06228	-0.0535453	-0.0856301
Aplp2	2.78943e-11	6.53254e-11	0.5285	0.311347	-0.148151	-0.302431
Vasn	5.08501e-11	8.46363e-11	0.224086	1.67247	0.47337	0.0347459
1700003G18Rik	1.9992e-06	4.15602e-09	1.16438e-07	0.309454	0.318665	0.115477
a	3.24964e-11	6.1338e-11	0.559245	1.16766	-0.000841327	0
Trdmt1	3.8205e-11	8.3524e-11	0.381624	1.26268	-0.715921	-0.0739207
Lst1	1.03603e-11	0.000391531	3.09996e-07	0.670557	1.32412	-0.140621
Neat1	3.80141e-09	2.54516e-05	1.4214e-08	-0.190415	0.800046	0.557904
Lamb3	2.44461e-10	3.82931e-11	0.147572	2.03058	-0.315012	0.08976
Ipp	2.38614e-10	1.99375e-09	0.00299478	1.01576	0.484632	0.188204
Pde4b	1.18678e-11	6.71232e-09	0.0183285	-0.10833	-0.912321	-0.835255
Olfml2b	5.04298e-11	5.46981e-11	0.559245	1.63741	-0.00524028	-0.0509839
Lrrc18	5.40221e-11	5.90952e-11	0.515077	0.653969	-0.0582973	-0.00518024
BC051019	7.77436e-12	0.000876239	2.43892e-07	1.16155	0.0251152	0
Brms1	1.15191e-09	6.51983e-09	0.000222473	0.205767	0.325392	0.350757
Trim32	4.02551e-11	7.67734e-11	0.554658	0.327321	-0.109524	-0.159508
Hmox2	2.80668e-10	3.31999e-10	0.0187233	0.486273	0.201023	0.397713
Srebf1	1.23188e-11	0.00155053	9.60964e-08	0.54187	0.705163	-0.140621
Postn	3.59491e-11	1.38045e-10	0.377741	1.55314	-0.1617	-0.189398
Mrps23	3.58715e-11	1.24257e-10	0.432976	0.568036	-0.324493	-0.296096
Emb	2.61121e-09	2.35189e-11	0.031833	0.72911	-0.539416	0.375025
Med26	1.75898e-11	5.14181e-09	0.023079	0.396598	0.466992	-0.138447
Odf4	1.19206e-11	5.65759e-08	0.0032932	0.765561	0.614334	0
Ost4	3.88452e-11	4.83866e-09	0.0119035	0.686408	0.385293	0.0840823
Ccdc17	2.05528e-11	5.50083e-09	0.0209215	1.27657	0.392406	-0.0409303
Slc16a14	7.41153e-07	3.74412e-09	8.90288e-07	-0.322963	0.223265	0.75376
Derl2	2.48118e-11	1.22673e-09	0.0818556	0.865759	0.17479	-0.28244
Nacad	1.33501e-11	2.04609e-07	0.000924543	0.388326	-0.0615952	-0.211449
Fasl	3.30641e-11	9.12249e-10	0.0860434	0.734176	-0.0269078	-0.0257172
Cdh15	1.3366e-11	0.000282982	7.09972e-07	0.598683	1.12469	-0.035877
Tex2	1.86943e-11	8.25705e-09	0.0175615	0.469974	0.347441	-0.255229
Kif5a	6.0805e-11	8.70863e-11	0.562613	0.328901	-0.162144	-0.0706011
3110003A17Rik	1.19864e-11	6.55191e-07	0.000400093	0.580221	0.588878	0
Ppp2r3c	5.66752e-11	2.61085e-10	0.215562	0.718158	-0.0276387	0.0104166
Stox1	4.20588e-11	0.596574	1.30703e-10	-0.555406	0.153723	-0.0206103
9530059O14Rik	2.37464e-10	9.25677e-08	0.000152173	0.638032	0.115307	0.230198
Tceb1	1.99543e-10	4.78485e-11	0.381245	0.551716	-0.39667	0.205967
Maged2	3.8242e-11	2.65316e-09	0.0362244	0.441299	0.359431	-0.195642
Acot11	1.73047e-10	6.25348e-11	0.340961	1.22199	0.0132594	0.0396614
D930014E17Rik	2.88219e-11	1.11781e-09	0.122484	1.12084	0.234099	0
Npr2	1.04722e-10	2.8334e-08	0.00137734	0.907374	0.222242	0.240379
Ppp1r13l	2.05393e-09	5.61272e-10	0.00375417	0.939862	0.394407	0.105135
D6Wsu116e	4.30061e-11	3.03232e-10	0.339	0.518753	-0.508946	0
Insm1	8.26988e-09	8.19433e-11	0.00683892	1.22082	0.123152	0.191586
Sult2b1	2.07648e-11	0.00429534	5.27271e-08	0.468762	0.909799	-0.0154852
Apba2	2.70917e-11	0.0739135	2.3784e-09	-0.0208222	1.45179	0.145016
Qdpr	3.64632e-11	1.55899e-09	0.09801	0.208438	0.117503	-0.202577
Spin2	5.17658e-10	3.23279e-10	0.0335162	1.17077	-0.377707	0.565411
Klk6	0.596574	6.31364e-11	1.50955e-10	0	-0.000260463	1.57978
Cdkl1	4.09479e-11	3.87782e-09	0.0358923	0.823098	0.153746	-0.0739207
Ampd3	2.04926e-11	1.19815e-06	0.000235987	0.391066	0.621605	-0.182228
Pla2g4c	5.54743e-11	7.2923e-10	0.145351	0.482838	0.302245	-0.0154852
Stam	4.41884e-11	1.69471e-09	0.0824852	0.446424	0.178972	-0.216255
Acr	1.00064e-09	4.1752e-10	0.0151108	1.13209	0.127629	0.099992
Kcnt2	3.10868e-10	1.07009e-06	1.90505e-05	-0.69032	-0.141482	0.294513
Sh2d5	4.01657e-08	9.90094e-09	1.68023e-05	0.661292	0.243502	0.713388
BC017643	1.57163e-10	2.19572e-10	0.194316	0.718556	-0.224544	0.28244
Gm527	3.34617e-09	8.3558e-11	0.0248801	1.32416	0.0505336	0.105135
Yif1a	2.62308e-10	9.33501e-11	0.286206	0.585844	-0.416328	0.126475
Fam174b	3.10148e-11	1.39371e-08	0.0164368	0.394271	0.465067	-0.19234
1190005I06Rik	6.26893e-11	7.51898e-10	0.159162	1.14645	0.18654	-0.0206103
Slc7a1	1.63067e-10	9.59021e-11	0.481188	0.630138	-0.910093	0.0280876
Rpl18	1.16434e-10	5.41057e-10	0.120546	0.254058	0.0764687	0.193779
Scml4	1.02002e-10	1.29889e-10	0.596574	0.528079	-0.57247	-0.447113
Timm17a	4.48485e-10	4.56683e-10	0.0388071	0.471226	0.0983741	0.486673
Armc6	3.15892e-11	1.15326e-08	0.0222644	0.622248	0.804826	-0.472448
Uqcrc1	2.57375e-10	7.68751e-11	0.417338	0.37112	-0.227081	0.322966
Lsm4	3.6716e-11	1.95785e-08	0.0115106	0.477732	0.682151	0.0381235
Bhlhb9	5.86736e-11	6.45764e-10	0.219313	0.658521	-0.302884	-0.198883
Stim1	6.88573e-11	1.26091e-06	0.000104817	0.362429	0.505073	0.240065
Ndufa4	1.41434e-09	5.4575e-11	0.118709	0.362235	-0.236107	0.438149
Ppp2r2d	3.08883e-11	4.4227e-08	0.00672267	0.405681	0.307972	-0.317203
Gm5148	4.3265e-11	1.67561e-08	0.0129005	0.272693	-0.209899	-0.0206103
Rps27a	3.95549e-11	6.88246e-07	0.000348582	0.2023	0.367181	0.0268356
Smap2	1.5569e-10	1.71556e-10	0.359724	0.480222	-0.464152	-0.0546225
Pcsk1	3.49245e-10	3.22978e-06	8.60158e-06	0.504799	0.525097	0.495843
Chchd1	7.32001e-10	9.5219e-11	0.145728	0.385803	-0.116562	1.07231
Ppp1r11	1.30571e-10	1.42548e-10	0.564894	0.665713	-0.158439	-0.117339
Cacna2d2	4.40377e-07	3.56444e-10	7.28441e-05	0.276074	-0.397279	0.627088
Capza2	5.16592e-10	4.15634e-10	0.0581295	0.33057	0.0932511	0.289629
Slco4c1	4.53019e-11	3.3301e-08	0.00872179	0.298621	0.568739	-0.0459659
Aim1l	6.11564e-11	8.55374e-09	0.0252078	1.04048	-0.053051	-0.00518024
Dnajc9	1.07936e-10	1.72861e-09	0.0716838	0.626539	0.0193688	0.0230167
Spin1	8.96057e-11	8.2515e-10	0.188305	0.307275	0.0703071	-0.0190747
Scrn1	4.47554e-10	4.36789e-09	0.00713698	0.219817	0.298794	0.206512
Slfn4	6.68102e-11	9.81207e-10	0.220856	1.4687	0.267578	0
Trim21	3.32992e-08	5.79388e-11	0.00762277	0.629685	-0.00733506	0.110297
Zfp41	9.62645e-10	1.6178e-10	0.0962476	1.54783	-0.64144	0.160098
Zfp599	3.71559e-10	1.03933e-10	0.390183	1.00262	-0.202612	0.0545092
Slco1c1	1.83688e-06	7.06049e-07	1.16542e-08	0.627723	-0.695996	0.997038
Hrsp12	4.20783e-10	2.65458e-08	0.00136962	0.669013	0.407808	0.528354
Mcee	9.08719e-09	0.000244549	7.05221e-09	0.18109	1.19828	0.964123
A630007B06Rik	3.68445e-10	1.11431e-10	0.387534	0.788293	-1.03278	0.230198
Lsm10	1.94178e-10	3.38767e-09	0.0256476	0.804983	-0.031135	0.196109
Casp6	5.77538e-11	1.44958e-08	0.0205297	1.23737	0.782822	-0.035877
Cdca8	7.00514e-10	4.62751e-10	0.0539651	0.902828	-0.551833	0.191586
Psmb10	1.04006e-09	8.50941e-11	0.200881	0.423312	-0.593628	0.254611
Hint3	6.77529e-10	2.19588e-10	0.138813	1.22221	-0.585425	0.269275
Ngef	3.66638e-11	4.89968e-07	0.00121242	0.453405	0.233489	-0.802305
Gspt2	1.00253e-10	1.15063e-07	0.00190284	0.872193	0.354684	-0.0144581
Rpl13	8.12958e-11	1.99015e-08	0.0137326	0.280343	0.417158	-0.0085006
Cep250	4.65569e-11	1.04029e-07	0.0047723	0.680941	0.165918	-0.143154
Adcy2	5.68181e-10	3.5439e-05	1.20811e-06	-0.0830916	0.197191	0.934066
Prrt1	2.95937e-10	1.61032e-10	0.522171	0.904671	-0.816382	0.107714
Ccdc23	5.65861e-10	2.95593e-05	1.49231e-06	0.225564	0.868468	0.565411
Cinp	5.65861e-10	2.27747e-10	0.20135	0.679489	-0.396776	0.264852
Pnmal1	1.87147e-10	3.48654e-10	0.40843	0.737446	-0.176311	-0.17568
Rnase6	3.59655e-11	0.0128082	5.85354e-08	0.263085	1.99911	0
Il21	2.43761e-10	2.05231e-10	0.551707	0.850874	-0.024429	-0.00518024
Mtus1	2.1473e-10	2.15719e-09	0.0603589	0.75679	-0.10344	0.0461385
Inpp5f	2.09548e-10	2.251e-10	0.596574	0.438175	-0.953416	-0.525366
2410018L13Rik	2.0352e-09	2.28281e-09	0.00616676	0.944201	-0.0969185	0.265943
Ric8	8.84864e-11	1.91469e-07	0.0017077	0.458499	0.315308	-0.0150184
Sec11a	3.259e-10	1.36723e-09	0.0654925	0.448505	0.181964	0.280998
Zfp28	1.02674e-10	1.81392e-08	0.0157465	0.830547	0.875454	-0.00875569
Pou6f1	4.50998e-10	2.11905e-10	0.307131	0.79217	-0.501063	0.0973388
Zdhhc14	7.83015e-11	9.82835e-08	0.0038331	0.528607	0.556323	-0.0547361
Cspg4	2.42545e-10	2.22679e-10	0.559245	1.665	-0.196904	-0.0206103
Snx21	5.17658e-10	6.58384e-05	8.91899e-07	0.244517	0.782621	0.268085
Srebf2	4.7565e-11	0.00607223	1.08389e-07	0.0923677	0.456663	-0.113268
Ostc	3.11291e-10	1.28599e-07	0.000789918	0.402177	0.39326	0.382669
Ndufab1	1.22326e-09	1.73191e-10	0.152442	0.360264	-0.381839	0.295667
Pdcd2l	1.47064e-10	1.84359e-09	0.11959	0.650744	-0.397223	0.0350186
Pdzd11	5.5312e-10	2.08274e-10	0.294574	0.728573	-0.121089	0.0421255
Kctd10	6.57753e-11	3.34881e-08	0.0155218	0.502818	-0.220233	-0.277052
0610011F06Rik	1.70779e-09	8.06568e-10	0.0256414	0.678145	-0.0207875	0.320985
Crip1	1.56054e-10	7.76089e-10	0.293203	0.519218	-0.605421	-0.0807313
Ndufs7	1.68689e-09	1.21836e-10	0.190106	0.41372	-0.508416	0.313227
Sin3b	4.40126e-10	4.94629e-10	0.188634	0.480077	-0.467038	0.0675379
Pion	6.81765e-11	2.49317e-08	0.025201	0.911535	-0.0460535	0
Ccdc61	5.9204e-11	0.0402589	1.90416e-08	0.097657	0.601731	-0.157183
Zfp524	1.79612e-09	4.66464e-10	0.0548883	0.748714	0.491168	0.188204
Rpp30	2.96634e-10	5.80901e-10	0.269729	0.774299	0.0947145	0.155467
Slc35b1	8.59437e-09	2.14291e-10	0.0282505	0.366799	-0.102926	0.518154
BC068157	1.16425e-09	1.36728e-08	0.00330644	0.58208	0.115107	0.565411
Sra1	4.04281e-10	1.0569e-09	0.13151	0.520979	0.125193	0.0124415
Rogdi	1.03194e-10	2.09162e-08	0.0267043	0.446743	0.325406	-0.220909
Fos	1.74126e-09	3.27668e-09	0.0102982	-0.250146	-0.143774	0.8118
Tsr2	1.19113e-10	1.50579e-08	0.0364054	0.443342	0.352542	-0.151072
Kifap3	3.21444e-10	4.27537e-10	0.479891	0.30601	-0.167021	0.194765
Slc25a14	1.59397e-08	7.18214e-10	0.00663372	0.43427	0.142881	0.687688
Pgd	8.63916e-11	2.40697e-05	3.68283e-05	0.38302	0.934313	-0.208281
Csnk1g3	8.88115e-11	8.46243e-08	0.0102024	0.438451	0.62505	-0.187121
Pfn3	2.74001e-10	5.12623e-10	0.559245	1.84895	-0.0055996	0
Nsmce1	1.25549e-10	7.18677e-08	0.00902458	0.458718	0.238082	0.177957
Cd226	3.10703e-10	4.40639e-10	0.596574	0.612048	-0.153644	0
Pdlim2	3.95623e-08	9.92811e-08	2.18224e-05	0.777724	-0.192964	0.487504
Plekhb2	4.67278e-10	5.75267e-08	0.00335308	0.273805	0.287386	0.371916
Sertad3	2.23314e-08	7.06553e-07	5.71938e-06	-0.518167	1.62025	0.246112
Mmd	1.22355e-10	1.12688e-07	0.00663995	0.496598	0.513134	-0.331354
Polr3c	1.41434e-09	4.04346e-10	0.160979	0.912832	-0.317042	0.190989
Slc35d3	3.88645e-10	7.73155e-10	0.315579	0.917063	-0.616034	-0.11431
Exosc3	4.70765e-09	2.47435e-08	0.000861191	0.759692	0.0528346	0.203062
Cthrc1	2.4463e-10	5.97848e-07	0.00068755	0.482335	0.575215	0.0104166
Pnlip	4.26629e-10	4.6237e-10	0.515077	1.03718	-0.0662806	-0.00518024
Cyp2r1	3.11398e-10	1.11135e-09	0.298336	1.21023	0.432082	-0.0154852
Efcab10	1.21831e-10	8.31134e-06	0.000103946	0.982627	0.779207	-0.0509839
Hal	4.03509e-10	5.0202e-10	0.521239	1.49089	-0.000220395	-0.0154852
Vash1	1.19319e-10	1.28116e-06	0.000698478	0.383332	0.609181	-0.193942
Stk17b	2.72033e-10	1.59392e-09	0.248894	1.1727	0.214154	-0.0807313
Zfp623	2.62308e-10	1.8684e-09	0.227547	0.957244	0.202152	-0.105432
Fam179a	9.79579e-11	0.000108028	1.11157e-05	0.296656	0.395431	-0.0206103
Zscan21	2.58304e-10	7.25816e-09	0.0630442	0.625354	-0.0948078	-0.0282639
Hmgxb3	5.47694e-10	4.23264e-10	0.515077	0.774473	-0.706357	-0.0103419
Myadm	1.04629e-10	1.14152e-06	0.00108695	0.437683	0.618305	0.512917
Slc41a3	3.01222e-10	8.39691e-09	0.0520233	0.615217	-0.0452675	-0.0162185
Txnrd1	9.03317e-11	4.51415e-06	0.000330621	0.430911	0.382526	-0.321236
Smpd3	3.44416e-10	4.03575e-06	9.76602e-05	0.448113	0.267645	0.143571
Leprot	5.68444e-10	2.47435e-08	0.0097933	0.482826	-0.107379	0.332345
Atp9a	2.09737e-10	4.64984e-07	0.00146781	-0.0367728	0.455724	0.28413
Has3	1.05593e-07	2.18732e-10	0.00633628	1.69079	-0.0366781	0.217212
Pigp	8.1234e-08	2.33505e-06	7.84047e-07	0.27201	0.804516	0.962743
Plekhb1	3.31618e-10	2.5466e-09	0.181565	0.0123601	-1.13469	-0.204374
Casc3	5.08079e-10	6.21857e-09	0.0489227	0.418996	-0.444521	0.250057
Gm14446	7.41419e-10	3.28743e-06	6.46447e-05	0.191983	0.835978	0.074547
Wdr89	5.06818e-10	5.49682e-10	0.573039	0.394532	-0.964914	-0.0905123
Rpap3	7.83193e-10	2.62285e-09	0.0788486	0.586363	-0.0436696	0.341686
Adck5	6.43682e-10	3.24372e-05	7.7797e-06	0.616915	0.804915	0.26227
Snrpa1	6.71872e-10	9.19309e-10	0.265936	0.677932	-0.136446	0.1357
Apof	6.37904e-10	4.6237e-10	0.559245	1.355	-0.0710145	-0.00518024
Rgs8	9.59592e-11	0.00107341	1.65814e-06	-0.685894	-0.143912	-0.663015
Lin37	3.38203e-10	1.03849e-08	0.0486336	0.702341	0.187622	0.0381235
Ccdc136	5.65861e-10	1.14769e-08	0.0266569	0.288679	0.120911	0.128425
Serpine1	0.0504105	1.94956e-10	1.82265e-08	0.0555616	-0.138152	0.616999
Mocos	8.61004e-11	0.000184873	1.17035e-05	0.422454	1.21862	0
Mrps34	5.42253e-10	1.14758e-08	0.03227	0.43558	-0.359301	0.0256374
Med29	3.52935e-09	4.27322e-10	0.14584	0.693764	-0.287485	0.337581
Eif3i	7.12705e-08	5.50478e-10	0.00560947	0.321186	0.0449528	0.732175
Eif6	6.39753e-10	1.96067e-08	0.018276	0.463273	0.10004	0.266588
D330028D13Rik	1.00439e-10	2.66242e-05	8.58032e-05	1.11484	1.49825	0
Ehhadh	1.91275e-10	1.20109e-07	0.0101434	1.65296	0.502767	-0.060968
F5	0.596574	3.37497e-10	1.21342e-09	-1.26175	-0.311648	0.222392
Zfp580	1.64316e-10	1.11665e-07	0.0135614	0.638892	0.191379	-0.247381
Trip6	3.80409e-10	4.56118e-09	0.151818	0.984632	0.206631	-0.0257172
Card14	5.45488e-10	8.70843e-10	0.572796	1.2791	-0.00841119	0
Pdcl3	2.42209e-08	2.42506e-08	0.0004834	0.403701	0.385091	0.632159
Rtdr1	8.93782e-09	4.12144e-10	0.077368	0.479983	-0.000240429	0.099992
Cdkl2	2.59315e-10	9.7147e-09	0.115656	0.371589	0.010942	-0.668577
Gpr15	6.50345e-10	7.5236e-10	0.596574	0.754055	0	0
Dtx2	3.06984e-10	5.174e-06	0.000195474	0.699194	0.753306	0.0347459
Telo2	6.94015e-10	7.73155e-10	0.58104	0.70528	-0.755728	-0.241315
Dnajb6	1.10026e-09	1.24365e-09	0.230201	0.336727	-0.0207362	0.126475
Zfp750	1.93473e-10	6.46194e-08	0.0264343	1.01378	0.81937	0
Zswim7	7.45901e-10	2.48655e-07	0.00178334	0.543464	0.697282	0.427356
Cenpn	5.38971e-10	2.34443e-09	0.266591	1.63224	-0.502892	-0.0103419
1700029H14Rik	1.39275e-10	4.42584e-06	0.000586247	-0.133353	0.00491788	0
Rnaseh2c	1.06398e-09	1.9376e-08	0.0177552	0.501287	0.368375	0.267192
Zscan18	3.35842e-10	9.92917e-08	0.0111885	0.532099	0.758548	0.141661
B3gnt9-ps	5.37735e-09	6.91697e-10	0.101732	0.68916	-0.161225	0.565411
Nrap	6.03666e-10	1.12196e-09	0.559245	1.24345	-0.00132186	0
Snapc2	2.62308e-10	1.91932e-08	0.0779965	0.908678	0.00423841	-0.450915
Pkia	7.45433e-10	4.87527e-09	0.108121	0.415404	-0.0682816	-0.0223146
Cops6	1.52416e-09	5.70585e-09	0.0457065	0.378114	0.115966	0.238145
Il17b	6.69378e-10	1.09684e-09	0.569031	1.08786	-0.0975359	0
Phxr4	1.16064e-08	3.59383e-10	0.103078	1.3383	0.283109	0.0948669
Map1lc3a	2.00185e-10	0.000162636	1.45839e-05	0.193921	0.718706	-0.0994824
Csnk1d	1.0177e-09	1.96383e-08	0.0239788	0.41309	-0.00496105	0.181462
Ptpro	3.75894e-10	7.1646e-09	0.178734	0.285643	-0.730225	-0.495033
[truncated: 15,069 more rows]

## Sheet: Smad3
	BH_adj_Fisher_p	Int14_FC	Smad3_FC	Tasic marker?	Zeisel marker?	>2 fc in all datasets?
Fmo1	2.13734e-36	1.02578	4.13915
Lsp1	8.59664e-30	0.751297	3.93019
Slc35d3	1.72837e-29	1.04146	4.13436
Tnnt1	6.32434e-28	1.40672	3.80996
Vim	1.64328e-22	0.668058	1.09029
Cd34	2.96158e-21	1.15209	2.77758	1
Pde11a	4.83569e-21	0.407878	2.00332
Sema5a	8.61424e-20	2.59383	3.30328			y
Adprhl1	1.39992e-19	0.331863	2.56244
Nfia	6.88455e-19	1.91618	2.94194		y
Thrsp	1.72915e-18	0.843954	3.22776
Crispld1	8.68944e-18	1.20673	3.91897
Smad3	2.2115e-17	0.499364	3.73389	1
Car4	2.45088e-17	1.57138	1.43458
Rasl11a	8.4058e-17	0.921531	3.2575	1
Sln	8.76559e-17	0.0712771	5.66151	1
Ptchd2	1.0706e-16	1.60955	2.58316
Gda	1.80108e-16	2.39077	2.77048			y
Cplx3	6.11944e-16	1.08542	3.61643
Kcnk13	6.11944e-16	0.0450024	2.99885
Gabra5	7.05107e-16	1.09537	3.33377
Npy	7.88216e-16	2.48711	2.21201	1	y	y
Fam46a	1.11868e-15	2.03384	2.95574			y
Jam2	1.52032e-15	0.93226	3.28336
Kit	1.57987e-15	1.90374	3.01793
Caln1	8.45706e-15	1.66251	1.69048
Mmp17	1.82562e-14	1.40239	2.52719
4833423E24Rik	2.92747e-14	0.0641303	1.19825
Cacna2d1	3.1349e-14	1.85259	3.11552
Nfib	3.20417e-14	2.13681	2.58271			y
Slc6a1	4.01246e-14	1.80454	1.42844
Alk	4.92471e-14	1.39192	1.87623
Il20ra	5.93628e-14	0.157757	0.673904
Tsc22d1	6.59884e-14	1.62044	1.79573
Avpr1a	8.24296e-14	-0.026668	-0.0679736
Tox3	1.15372e-13	1.97647	1.49661
Chst7	1.18394e-13	0.549462	1.85555
Asph	1.43849e-13	1.75926	2.56471
Col14a1	2.47418e-13	0.109643	1.81593	1
Hlf	2.67202e-13	2.17825	2.21087			y
Hapln1	2.88523e-13	1.9014	2.65981
Fam198b	4.37022e-13	0.987748	1.63082
Nt5dc3	5.84926e-13	1.39194	2.23035
Atp11c	7.86501e-13	0.807408	2.73315
Mpped1	8.80926e-13	2.05519	1.77305
Scube1	9.58607e-13	1.04413	2.48686
Gabrd	1.49488e-12	2.03953	0.279137		y
Gad2	1.64928e-12	1.36623	1.69441
Ndst3	1.74751e-12	1.05885	2.39687
Sv2c	3.62448e-12	1.15192	1.32386
Kirrel	3.68678e-12	0.722135	1.13513
Chn2	3.87823e-12	0.934232	2.31092
Enc1	3.92166e-12	1.72879	1.66868
Plcxd2	4.35882e-12	1.40119	2.9804
Kctd6	4.44209e-12	1.50456	2.58476
Kcnk7	4.73248e-12	0.0427567	2.73118
Homer2	5.31243e-12	1.35921	2.39341
Mgll	6.12497e-12	1.21878	2.07075
3110045C21Rik	6.53305e-12	-0.00537317	2.64152
Cryab	9.41189e-12	0.532899	2.5909
Rapgef4	9.87592e-12	1.54776	1.9116
Gad1	2.25616e-11	1.04138	1.08106
Hcrtr2	2.56995e-11	0.540568	3.52233
Slc22a2	2.56995e-11	-0.00537317	0.0394084
Myo3b	3.24043e-11	0.446481	0.603196
C9	3.77197e-11	0	0.336943
Fam170a	3.77197e-11	0	2.32879
Lrg1	3.77197e-11	0	0.0501668
Pitx1	3.77197e-11	0	0.00443225
6330527O06Rik	5.14278e-11	0.21434	3.85085
Cpne4	5.14278e-11	1.39461	0.401606
Dmrtb1	5.81386e-11	-0.0213737	1.50662
Dok5	6.72764e-11	1.3227	1.9499
Eepd1	8.21574e-11	1.02839	1.56836
Bcl11b	9.37371e-11	1.40841	2.1648
Fgf13	1.00973e-10	1.42656	2.45961
Unc5c	1.11869e-10	1.05732	2.68007
Igsf11	1.21347e-10	0.955422	2.51513
Vgll4	1.21347e-10	0.240637	3.20527
Id2	1.24111e-10	0.783799	2.56627
Tox	1.4211e-10	1.11939	1.66487
Rimbp2	1.47774e-10	1.00992	2.21093
Nxn	1.49732e-10	0.507122	1.8852
Phka2	1.60361e-10	0.838723	2.4952
Akap5	1.63095e-10	1.4921	0.735413
Camkv	1.7472e-10	1.0804	1.69366
Pnoc	2.04534e-10	1.06954	2.01078
Arid5a	2.18835e-10	0.66971	2.66864
Tmeff1	2.21835e-10	1.25075	1.72458
Itpr1	2.27991e-10	1.57059	1.59807
Ltbp2	2.53506e-10	0.31598	0.912643
Dner	2.7617e-10	0.982305	2.60437
Ptprm	2.78235e-10	1.34447	2.17388
Mpdz	3.26185e-10	1.27239	2.47154
Vwa5a	3.7175e-10	1.91604	2.15486
Rassf2	4.16198e-10	0.81718	2.30805
Ncald	5.83813e-10	1.15769	1.29662
Nfix	6.20857e-10	1.22245	1.68877
Lrp8	6.39348e-10	1.72438	1.61619
Grk5	7.20079e-10	0.635417	1.27048
Phactr1	7.33167e-10	1.14577	1.62881
Gdf10	7.72268e-10	0.34613	2.72753
Add3	8.43175e-10	1.07731	2.19814
Eln	1.08969e-09	0.740843	1.0971
Ipcef1	1.2196e-09	0.445922	3.92641
Adcy1	1.22637e-09	1.81202	1.39322
Nrgn	1.32774e-09	1.60989	1.49264
Rora	1.78129e-09	1.25181	2.0608
Cpne7	1.8194e-09	1.12055	1.36092
Dbp	1.93482e-09	0.983727	1.8372
Il1rap	1.97188e-09	0.937162	2.20188
Tgfb2	1.97188e-09	0.649277	0.664746
Ogfrl1	2.09805e-09	1.06204	2.20686
Astn1	2.30469e-09	1.01254	1.68507
Fryl	2.37315e-09	0.992919	2.0321
Kitl	2.51595e-09	1.00992	2.27686
Lrp12	2.53111e-09	1.17742	2.60502
Ddr2	2.58979e-09	0.678807	3.26289
Bcl11a	2.99356e-09	1.31182	0.790557
Rgnef	3.43082e-09	0	1.62685
Fam131a	3.51293e-09	1.11663	1.81386
Tox2	3.76383e-09	0.479801	0.558443
Poc5	3.97007e-09	0.816226	1.46477
Stc1	4.05063e-09	0.31598	2.64708
Cald1	4.09928e-09	0.401109	2.58534
Doc2b	4.98792e-09	0.482536	0.156455
Snx7	5.46003e-09	0.475583	2.95234
Rab3c	5.73407e-09	0.59004	1.8305
Mia1	5.9636e-09	0.21434	3.36448
Sipa1l1	6.6817e-09	1.02592	1.87687
Kcnq5	6.94389e-09	0.606658	2.08898
Gal	8.92387e-09	0.774385	-2.08389
Cd52	9.22598e-09	-0.00537317	0.0547656
Mctp1	9.26322e-09	1.10616	2.43564
Ptk2b	1.37129e-08	0.482761	2.30156
Elovl4	1.44363e-08	1.44506	1.64485
Slc2a13	1.52012e-08	0.632564	2.08392
Gabra4	1.57711e-08	1.27385	1.21852
Plch2	1.88668e-08	1.26745	0.520656
Rasgrf2	1.94314e-08	0.95209	1.84675
Resp18	2.10517e-08	0.870611	1.39129
Fgf14	2.17785e-08	0.915986	0.804818
Pip5k1b	2.17785e-08	0.697953	1.51262
Celf5	2.22346e-08	1.00322	0.864874
Gabrb2	2.44859e-08	1.08499	0.981196
Afap1	2.49759e-08	1.10248	1.40144
Kidins220	2.52526e-08	1.49588	1.13216
Lmo7	2.53202e-08	0.455064	1.77879
Dgat2	3.01396e-08	0.680658	1.62159
Fbxo32	3.01396e-08	0.360583	2.10798
Grin2a	3.06328e-08	0.405895	1.94017
Slfn3	3.1083e-08	0.0641303	0.729598
Hs3st4	3.12898e-08	0.831724	3.06962
Vldlr	3.23676e-08	0.896032	1.42734
Etv4	3.33315e-08	0.564837	-0.0476239
Grm5	3.38805e-08	1.04104	1.02164
Lin7a	3.44243e-08	1.14723	1.2299
Prmt8	3.49181e-08	1.08361	2.18052
Lmo2	3.57519e-08	0.970814	2.70263
Fst	3.93369e-08	0.794028	-0.00121459
Mycn	4.03014e-08	0.284729	2.11053
Nav2	4.11091e-08	0.85177	1.48243
Ccdc114	4.22121e-08	0.0534039	1.79061
Rgs7bp	4.47931e-08	1.35591	1.11383
Cpne8	4.58831e-08	0.781644	0.797527
Unc5d	4.8314e-08	0.637031	2.35385
Pdxk	5.79334e-08	0.871054	1.40476
Dclk1	5.86167e-08	1.03665	1.23221
Rassf3	6.06159e-08	0.487716	1.69444
Cyp46a1	6.41404e-08	1.15033	2.11643
Tex9	6.50349e-08	0.933257	1.80959
Zfp536	6.63392e-08	0.815666	1.50098
Hspa2	6.99645e-08	0.664578	2.24847
Magi1	7.03641e-08	1.4184	0.861666
Ephb1	8.20208e-08	1.00431	2.11676
Plekho1	9.71355e-08	0.545257	1.33156
Map2k1	1.01326e-07	1.24626	1.85487
Kif5c	1.04493e-07	1.21963	1.29503
Sepw1	1.09654e-07	0.732731	0.896944
Bmp4	1.11708e-07	0.230282	-0.321287
Ppp1r2	1.1465e-07	0.971211	1.87704
Gstm6	1.2291e-07	-0.0275484	2.77795
Tspan7	1.23933e-07	1.07712	0.591003
Prkca	1.56871e-07	1.13599	1.74743
Sh3rf3	1.59303e-07	0.785158	2.04621
Osbpl8	1.61506e-07	0.740532	1.35822
Rdh12	1.65462e-07	0.235635	-1.12173
Dnajc6	1.68414e-07	0.908166	1.37182
Oxct1	1.68414e-07	0.705163	1.36745
Kcnn2	1.69966e-07	0.566142	2.1306
Plk2	1.75271e-07	0.6816	1.42152
Sp8	1.88947e-07	0.698191	1.43635
2610507B11Rik	2.11624e-07	0.817225	1.38504
Wfs1	2.13077e-07	0.408513	1.28769
Smarca2	2.16939e-07	0.888393	0.815119
Poc1a	2.38052e-07	0.385928	2.20298
Crtac1	2.4186e-07	1.15053	1.23702
Gpr150	3.24683e-07	0.109471	0.783762
Rgs7	3.44691e-07	1.34757	1.90075
Adra1a	3.45365e-07	0.734665	1.96883
Cmtm3	3.53726e-07	0.072679	2.21055
A830018L16Rik	3.57387e-07	0.662614	1.56688
Prkar1b	3.60802e-07	0.678486	0.852096
Atrnl1	3.6342e-07	1.25337	0.241718
Mthfd1l	3.80667e-07	0.399062	1.9232
Trpc5	4.22652e-07	0.33477	1.73201
Grhl1	4.33646e-07	0.400983	2.37862
Grem2	5.04098e-07	0.824838	2.09338
Hist1h2bc	5.84779e-07	0.251815	2.18283
Arid5b	6.74789e-07	0.67592	1.4542
Fstl4	6.74789e-07	0.869692	1.32639
Cap2	7.01608e-07	1.21873	0.379324
Pcsk1n	7.07684e-07	0.753116	1.70344
Sox5	7.07684e-07	0.771822	1.17578
Gpr6	7.2671e-07	0.253021	-0.215628
Ntrk2	7.52582e-07	1.08323	1.45986
Efna5	7.57236e-07	0.792775	0.888818
Dio2	7.61292e-07	0.289108	2.47279
Ankrd6	7.86445e-07	0.425328	1.67028
Ankdd1b	8.21596e-07	0.0534039	2.12454
Htr1f	8.6148e-07	0.583122	0.566975
Cebpd	8.83284e-07	0.141989	-0.0109694
Sh3rf1	8.84146e-07	0.449116	1.50789
Pebp1	1.07861e-06	1.00431	0.688035
Ptprd	1.17696e-06	1.11148	0.661712
Zmat4	1.29184e-06	0.545381	1.67992
A330050F15Rik	1.45067e-06	0.772668	0.540709
Etnk1	1.58467e-06	1.05056	0.948975
Strn4	1.67363e-06	0.94443	2.08019
Spag5	1.69703e-06	0.168365	1.85304
Slc25a23	1.76563e-06	0.776118	1.14152
Ncdn	1.81084e-06	1.03216	1.34585
Ctxn1	1.94273e-06	0.794829	2.48444
Ap2b1	2.09109e-06	0.639174	1.36298
Mat2b	2.21905e-06	1.10083	0.675465
Sidt1	2.56159e-06	0.712648	2.03478
Cyb561	2.60515e-06	0.961018	0.878241
Pawr	2.60515e-06	0.0534039	1.03354
Rnf112	2.60515e-06	0.719132	1.67689
Boc	2.63451e-06	0.000936511	1.12102
Luzp2	2.64015e-06	0.306852	1.57398
Aplp1	3.1686e-06	0.615228	1.35407
Arl4c	3.36713e-06	0.866643	1.31477
Spry1	3.97219e-06	-0.0397055	1.84489
Kcnc4	4.47972e-06	0.405024	2.58502
Stard7	4.66811e-06	0.823756	1.46881
Sema3c	6.21661e-06	0.194441	1.34316
Adamts7	6.30527e-06	0.230282	0
Sv2b	6.39553e-06	0.970348	1.46625
Acap2	6.53735e-06	0.699767	1.89727
6430548M08Rik	6.53805e-06	0.711661	1.26364
Itga9	6.71691e-06	0.60192	1.11026
Atp6v0e2	7.05152e-06	0.808318	0.565304
Abcd2	7.1303e-06	0.716697	1.88441
Rock2	7.40556e-06	0.783455	0.976471
Sec24d	7.5642e-06	0.142377	2.00575
Syn2	7.7674e-06	0.406169	1.20615
Parm1	7.83694e-06	0.942468	0.937216
Hdac9	8.00179e-06	0.298213	2.02168
Dock9	8.10604e-06	0.657284	1.6854
Pnp	8.73553e-06	0.308188	2.39526
Srd5a1	9.05139e-06	0.652461	1.64329
Arhgap6	9.25568e-06	0.207251	1.93983
Pbx1	9.67128e-06	1.39993	0.727726
Gpcpd1	9.96884e-06	1.14987	1.57913
Efcab6	1.00946e-05	0.190011	2.64272
Irs1	1.03001e-05	0.610269	1.36406
Acsl1	1.06829e-05	0.459408	1.78254
Cnih2	1.20002e-05	0.119212	2.45587
Cdk5r1	1.2037e-05	1.11198	0.895785
Pcbp3	1.20601e-05	0.57691	1.87258
4930524B15Rik	1.25448e-05	-0.00537317	1.78313
Rrm2	1.28385e-05	0.305488	-1.46188
9930013L23Rik	1.31332e-05	1.00789	-0.411526
Tmem218	1.33784e-05	0.795814	1.14273
2900055J20Rik	1.39244e-05	0.704354	1.26518
Ppp3cb	1.4015e-05	0.706791	1.0534
Tbl1x	1.41567e-05	0.348346	2.21413
Ezh2	1.43269e-05	0.351401	1.01774
Popdc3	1.44412e-05	0.216887	-0.548137
Nol4	1.4523e-05	1.04126	1.84053
Psmb11	1.56623e-05	0.331863	0.0203698
Chrd	1.68379e-05	0.452852	1.82112
Tnfrsf13c	1.68379e-05	0.295456	1.8874
Ube2ql1	1.68379e-05	0.865046	0.662487
Cdrt4	1.87683e-05	0	0.757901
Klrb1a	1.87683e-05	0	0.0324711
Camkk2	1.91949e-05	0.781868	0.804869
Slfnl1	1.9341e-05	0	0.133018
1700057K13Rik	1.98637e-05	0	0.0295406
4930555B11Rik	1.98637e-05	0	0.0072847
Prss55	1.98637e-05	0	0.672782
Gde1	2.00023e-05	0.674631	1.39163
Fbxl16	2.02295e-05	0.983386	1.64072
Kdelr1	2.03506e-05	0.688401	0.646557
Rgs10	2.33909e-05	0.398328	0.906731
Ppfibp1	2.48629e-05	0.572011	-1.15128
Kpna4	2.6021e-05	0.779806	1.68721
Tmem55a	2.73997e-05	0.688626	0.910682
Trpc7	3.01249e-05	0.373038	0.975521
Purb	3.10329e-05	0.533373	0.873597
Scn1b	3.36584e-05	0.866559	0.118122
Itgbl1	3.49818e-05	0.193355	2.60671
Nsg2	3.61606e-05	0.661375	1.24045
Glyctk	3.67545e-05	0.345697	1.70335
Slc25a17	3.77354e-05	0.744161	0.812158
Errfi1	3.85821e-05	0.501688	1.76484
Dusp10	3.86207e-05	0.532657	0.675966
Xrcc5	3.88064e-05	0.341954	1.35045
Coro6	3.93477e-05	0.163051	1.53676
Atp2a2	4.03326e-05	1.07224	0.902028
Efr3a	4.44636e-05	0.935395	0.927613
Kcnj9	4.57069e-05	1.16358	0.0182302
Sv2a	4.6515e-05	0.250296	1.24181
Ak5	4.74003e-05	0.635804	1.89455
Srgap1	4.91029e-05	0.395761	0.614449
Gas7	5.00598e-05	0.676867	0.938269
Celf2	5.13298e-05	0.816054	0.775989
Chd3	5.40706e-05	0.946561	1.24568
Kcng1	5.43778e-05	0.125531	-0.00131095
Cry2	5.50824e-05	0.332295	1.71636
Pde6d	5.60718e-05	0.320434	2.4057
Tmem170b	5.60718e-05	0.547764	1.0802
Ptprg	5.63218e-05	0.855185	1.7748
Abhd6	5.77655e-05	0.776808	0.904822
Arhgap32	5.77655e-05	0.910888	-0.0480052
Tmem55b	5.87154e-05	0.910548	1.04664
Cyp27b1	5.8793e-05	0.125531	-0.0720416
Hgf	5.8793e-05	0.125531	-0.00464078
Trh	5.8793e-05	0.241008	-0.111745
D330050G23Rik	6.02051e-05	0.345697	-1.23849
Murc	6.02051e-05	0.0427567	1.32587
Man1a2	6.33726e-05	1.21634	0.628714
Ccdc7	6.61333e-05	-0.0160599	0.342203
Ctsk	6.71779e-05	0.0374624	1.91211
Fgf9	6.85663e-05	1.08679	0.378658
Dazl	6.86938e-05	0.268788	0.356691
Cacna1a	6.9151e-05	1.0451	0.580924
Foxm1	6.94405e-05	0.125531	-0.0908353
Osgin2	7.42297e-05	0.412886	2.4338
Dscaml1	7.58518e-05	0.938465	0.657777
Cul1	7.62994e-05	0.634138	1.13631
Akap13	8.01809e-05	0.254672	1.63563
Gm2a	8.08932e-05	0.512422	0.393837
Purg	8.08932e-05	0.76057	1.29095
Ncoa2	8.32777e-05	0.925232	0.915637
Cyp2c44	8.39885e-05	0.125531	0
Rhobtb2	8.39885e-05	0.781017	0.391347
Etl4	8.40987e-05	0.516772	1.09557
A330023F24Rik	8.78647e-05	0.618532	0.686409
Slc39a6	8.86783e-05	-0.0788177	1.99316
Cadps	8.89745e-05	0.714152	0.720949
Mapk1	8.9956e-05	0.850492	0.917232
H1fx	9.09554e-05	0.455064	0.327457
4921525B02Rik	9.49539e-05	0.0641303	1.10367
Arhgap27	9.53505e-05	0.299732	0.556609
Trim9	9.56284e-05	0.706008	1.46608
Sez6	9.70548e-05	0.138604	1.38374
Ddn	9.81746e-05	0.838095	1.23547
Mtus1	9.88905e-05	0.32655	1.66397
Ski	0.000100199	0.710202	0.95671
Mafb	0.000103508	0.648542	0.581674
Psg21	0.00010481	0	0.016198
Hipk2	0.000104913	-0.00650182	-0.10624
Nlrc3	0.00010585	0.0587572	0.73637
2310046A06Rik	0.000106396	0	1.61954
Tnfsf13b	0.000108089	0.0267131	2.11918
Trip13	0.000109344	0.0641303	0.61234
Fam134a	0.000110008	0.215034	1.23288
D4Wsu53e	0.000112042	0.61873	0.638641
Syde2	0.000114982	0.353677	1.28243
Pten	0.000118565	0.480695	0.837843
Fam26f	0.00011894	0.0641303	0.165913
Ppapdc2	0.000122253	0.21434	2.13233
Ptpn1	0.000122253	0.399062	1.30867
Hivep2	0.000122262	0.699767	1.46458
Nov	0.000124124	0.515377	1.23025
Foxo1	0.000127844	0.478432	1.10894
Tef	0.000127844	0.830225	0.713865
Plcb1	0.000128177	0.96506	0.526918
Clcn2	0.000128737	0.802923	0.214064
Dok4	0.000130716	0.523057	1.03746
Adam10	0.000132443	0.859424	1.08939
Nomo1	0.000138707	0.567334	1.10482
Dirc2	0.000140125	0.543972	1.58083
Khdrbs3	0.000153068	0.692243	0.941556
Mapk3	0.00015575	0.966888	1.14852
Lcat	0.00016365	0.0805888	-0.493147
1600002H07Rik	0.000165756	0.31768	1.14214
Aqp11	0.000167515	0.1563	1.49208
A930011O12Rik	0.000169627	0.21434	1.47624
Kalrn	0.000169627	0.791136	0.968206
Bbs1	0.000169731	0.297611	0.982351
Pcm1	0.000173119	0.749692	0.455578
1110050K14Rik	0.000179643	0.21434	-0.0907579
Papola	0.000179643	0.454654	0.951412
Aak1	0.000182117	0.686483	0.86189
Tbc1d30	0.000184515	0.277156	1.32887
Nasp	0.000187337	0.421401	0.815208
Sec14l1	0.000192059	0.556314	1.02937
Pdgfrl	0.000199587	0.32655	-0.229654
Dclk3	0.000199626	0.373997	0.578552
Snx10	0.000200387	0.0144816	1.14734
Ctnnb1	0.000203512	0.218092	1.26016
Ptpra	0.000205484	0.562263	1.46412
Tppp	0.000206845	0.297121	1.0347
Ahrr	0.000207164	-0.0528519	0.934704
Fam5b	0.00020747	0	2.14513
Gm129	0.000214604	0.3995	1.74114
Pvt1	0.000216059	0.305488	1.23469
Hmgcr	0.000216284	0.690871	0.768904
Mef2c	0.000216284	1.29561	-0.29329
Olfm1	0.000216284	0.810891	1.08621
St6gal1	0.000222103	0.244714	2.9967
Celf1	0.000229936	0.833586	0.990215
Fyco1	0.000233068	0.616308	0.5768
Fxyd2	0.000241017	0.31768	1.32582
Golm1	0.000241017	0.41479	2.65053
D3Bwg0562e	0.000242123	0.21434	1.4506
Sfrp1	0.000243364	0.623936	1.78857
Rgmb	0.000248593	0.480125	1.27845
Kcnc1	0.000254431	0.748303	0.537585
Shpk	0.000259203	0.198573	1.084
Rasal2	0.000260919	0.843145	0.54356
Vamp2	0.000260919	0.436733	1.13303
Adam15	0.000265989	0.517757	1.70032
AU040320	0.000265989	0.494884	1.56958
Slc1a1	0.000266329	0.625766	1.21218
Mmrn2	0.000269794	0.120158	-0.0364869
Carf	0.000272342	0.0830956	1.50844
Pigs	0.000272342	0.130924	1.29501
Adam22	0.000273353	0.314288	1.16209
Col4a4	0.000277479	0.168365	0.25638
Trim62	0.000279763	0.48866	1.38222
Klf9	0.00028799	0.894583	0.71349
Dusp6	0.00029825	0.260306	1.20944
Atxn1	0.000298605	0.735714	0.648284
Tet2	0.000300694	0.619597	0.495656
Gsg1l	0.000306598	0.596673	1.81102
Rtf1	0.000307419	0.559753	1.18093
Lzts2	0.00030934	0.296802	1.12385
Prss53	0.000312347	0.173698	-0.0372401
Ddx5	0.000316941	-0.0658376	0.983585
Zfand5	0.000316941	0.845444	1.41276
Mal2	0.000317346	0.806076	0.964681
Palld	0.00031834	0.258257	0.493531
Clstn2	0.00031912	0.53534	0.339154
E130114P18Rik	0.00031912	0.0374624	3.01764
Ipo5	0.00031912	0.448026	1.07965
Hpca	0.000320838	0.57753	0.610161
Slc12a6	0.000320962	0.5115	1.02321
Slc8a1	0.000324924	0.436733	1.49052
Srgap3	0.000327952	0.794191	0.592102
Kif20b	0.000333014	0.114804	1.72429
Mfap3l	0.000336192	0.963689	0.322775
6030419C18Rik	0.000346101	0.584654	0.162375
Erc2	0.000358031	0.498794	1.09919
Tpr	0.000359407	0.235099	1.23455
Kcnj4	0.000365904	0.49118	0.481891
Atg9b	0.000369316	0.526092	1.69279
Dusp7	0.000369316	0.528251	1.40605
Prps2	0.000369316	0.654913	-0.326302
Rasa3	0.000369316	0.469154	1.72524
Rnf207	0.000369316	0.523917	1.22077
Snhg11	0.000369316	0.522371	0.426027
Slco3a1	0.00037411	0.518093	1.77582
Col4a3bp	0.000376342	0.770156	0.369801
Bcar1	0.000377596	0.427147	0.750168
Plekhh3	0.000384262	0.0337679	-0.0430755
Serpini1	0.000384262	0.0459426	0.717645
Kbtbd7	0.000384755	0.436733	1.77977
Nav3	0.000386507	0.677381	0.672447
Ralgapb	0.000387732	0.630374	0.664602
Angel2	0.000396895	0.705791	0.933434
Trdmt1	0.000401194	0.284729	1.74082
Cables1	0.000401276	0.507122	1.29537
Pdk3	0.000404017	0.258734	2.5097
Dcaf7	0.000406377	0.341139	1.40928
Nmnat2	0.000408651	0.774452	0.549931
Calm1	0.000409247	0.418652	0.268216
Acss1	0.000434084	0.142377	0.658268
C330007P06Rik	0.000436411	0.513695	1.10205
Setd2	0.000450681	0.669122	0.462334
Srpk2	0.000459118	0.595816	0.664295
Nfil3	0.000462832	0.194532	1.19117
Lrrtm3	0.000467594	0.720526	1.04273
Hcn1	0.000470474	0.817603	0.732285
Rap1b	0.000470474	0.232022	1.76521
Tmod3	0.000470474	0.704213	0.421511
Trib2	0.000491399	0.137888	1.08647
F3	0.000495497	-0.19243	1.27053
Gpr4	0.000495497	0.0164774	2.25079
Fat1	0.000495765	0.377839	1.32771
Amph	0.000503116	0.658357	0.652232
Cdc42se1	0.000503249	0.311553	2.02886
Fam172a	0.000506354	0.467759	1.47924
Tmem81	0.000515408	-0.0371986	1.44714
Hsd17b7	0.000515822	0.791828	0.332406
Adarb2	0.000517736	-0.521848	1.47127
Edn1	0.000531708	0.441913	-0.964677
Gnas	0.000531708	0.302288	0.68031
Htr5a	0.000539701	0.301312	0.619601
Unc119	0.000558958	0.258734	1.58312
Syp	0.000572738	0.339336	0.914476
Ap3d1	0.000576311	0.427455	1.01867
Sez6l2	0.000576311	0.7869	1.08985
Snap91	0.000578935	0.437224	1.1066
Gal3st2	0.000592783	0	0.336906
Jph4	0.000615395	0.423706	1.41227
Sparcl1	0.000615395	0.880403	-0.333129
Mfsd4	0.000616493	0.838297	0.806281
Egfr	0.000619635	0.266808	1.76871
Hrh3	0.000629324	1.07588	0.223975
Ssh2	0.000633491	0.469761	1.53337
Clip3	0.000636343	0.204321	0.943414
Arhgef7	0.000637151	0.320686	1.00336
Setd3	0.000641728	0.0997958	1.2537
Efcab7	0.000644055	0.0112785	2.99123
Cdc42se2	0.000649067	0.536572	0.782095
Dedd2	0.000649067	0.249106	0.630507
Mtpn	0.000649067	0.719593	0.941306
Zkscan3	0.000649067	0.177346	2.1547
Atrx	0.000665465	0.483701	0.793965
Bbx	0.000666944	0.472802	1.04002
Rab7l1	0.000666944	0.152482	0.958313
Nxph1	0.000673756	0.648542	0.300277
Fmnl2	0.000693286	0.336568	0.83555
4932412D23Rik	0.000714373	0.0641303	0.0227358
Chfr	0.000714373	0.455064	0.711336
Aplp2	0.000722532	0.411858	1.20228
H2afx	0.000739446	0.292767	1.5087
Nck2	0.000739446	0.42832	0.902546
E130012A19Rik	0.000747577	0.260067	0.884958
Pgbd5	0.000752783	0.485512	0.983442
Ttc14	0.000766016	0.406753	1.1399
Ccdc22	0.000788751	0.388753	1.43366
Ngef	0.000794928	0.582985	1.07376
Apoh	0.000800836	0.120158	1.50382
Arhgef6	0.000804408	0.180393	1.31878
Axin2	0.000804408	0.516772	1.02969
Gdf15	0.000806203	0.109471	0.341969
Hist1h2be	0.000826028	0.0782786	1.89296
Kcnd2	0.000826028	0.640104	1.02964
Ptpn18	0.000826028	-0.0160599	0.224051
Usp32	0.000826028	0.547175	1.27616
Vars	0.000835882	0.386781	1.39723
Eltd1	0.000839932	0.361351	-0.241514
Cdc25b	0.000842054	0.478553	2.06783
Ghr	0.000844542	0.341685	1.8534
Cpne6	0.000850548	0.566451	1.25989
Lrig3	0.000850558	-0.0107264	0.418842
Tulp2	0.000865366	-0.0160599	0.305082
Ust	0.000876191	0.305488	1.86513
Dmxl2	0.000879579	0.209154	1.4495
Dhx57	0.000881958	0.189249	1.24416
Luc7l3	0.000881958	0.531676	0.511241
Tmem163	0.000881958	0.0534039	2.35438
Ppp3r1	0.00088717	0.576209	1.26879
Faah	0.000898147	0.408388	1.13545
Nalcn	0.00093436	0.56311	0.89041
Cyth3	0.000945686	0.538913	1.53915
Spock1	0.000947068	0.37208	1.40031
Csnk1e	0.000954432	0.667527	1.09932
Klrg1	0.000963606	-0.0528519	2.00894
Bicd2	0.00097401	0.5139	0.38018
BC029214	0.000980301	0.547764	0.828156
Sfmbt1	0.000986796	0.389427	0.912174
Man2b2	0.00101324	0.175608	1.58005
Agtpbp1	0.00101832	0.6473	0.877361
Kcnd3	0.00101832	-0.427766	1.12818
Kctd16	0.00102753	0.0508414	1.57748
Ccnt2	0.00103028	0.106584	1.91403
Gpd2	0.00104086	0.562803	1.09524
Cds1	0.00104092	0.681225	0.815768
Ttbk2	0.00104092	0.832353	0.949797
Csnk1g1	0.00104102	0.356784	1.01463
Cnnm1	0.0010711	0.722641	0.476086
Ppp1r13b	0.00107365	0.776583	0.743112
Kctd1	0.0010864	0.716193	0.121914
Chml	0.00108705	0.0973295	2.34351
Ppp1r16b	0.00109392	0.910235	0.22966
Scnn1a	0.00109392	0	0.296859
Sqstm1	0.00109392	0.252515	1.37313
Rac1	0.00112201	0.361464	1.2015
Chd1	0.00112277	0.5273	0.430856
Maged1	0.00112915	0.625971	0.40425
Ppp1r12a	0.00113204	0.562263	1.30706
Srms	0.00118027	0	0.0106695
C77370	0.00118837	0.254141	0.769654
Efnb2	0.00118837	0.543041	0.744302
Ubtd1	0.00118837	0.333639	-0.213844
Ep300	0.00124061	0.529299	0.312338
Zbtb16	0.00125106	0.179613	1.10416
Nlgn1	0.0012652	0.284729	1.57604
1700003M02Rik	0.00127511	0.21434	0.105017
Dab1	0.00127848	0.200316	1.35269
Npas2	0.00128356	0.147226	1.56916
Rab40b	0.00130165	0.216558	1.33527
Zfp346	0.00133434	0.363801	1.41829
Lgi1	0.00133845	0.450029	0.761693
Sat1	0.00133962	0.715238	0.490727
Rasd2	0.00133978	0.639079	0.622746
Eif1b	0.00135772	0.529137	0.565582
Wdr3	0.00138322	0.522593	0.874499
Slc7a1	0.00138844	0.196934	0.754412
Cacna1g	0.00139384	0.744384	0.0614201
Slc16a10	0.00140015	0.258257	0.218138
Srsf11	0.00140729	0.457602	0.750726
Cnrip1	0.00142031	0.468511	0.633929
Pak7	0.00142031	0.641761	0.785261
Cidea	0.00143761	0.173698	-0.643197
Nt5dc2	0.00146745	0.347923	2.02956
Fam76b	0.00146956	0.405895	-0.154595
Mapk9	0.00148041	0.749721	0.629893
Cd33	0.00150428	0.0641303	-0.0489104
Kcnt1	0.00150428	0.597669	0.163824
Ngf	0.00151036	0.407878	1.00378
Nrbp2	0.00151036	0.517126	1.32385
AW549877	0.00151175	0.782815	0.232961
Lgr4	0.00151175	0.417315	0.273176
Bend6	0.00151313	0.668516	1.02645
Erbb2ip	0.00151313	0.0961733	1.06791
Cenpj	0.00151625	0.109471	0.763076
5430427O19Rik	0.00152542	0.0641303	0.20882
2510003E04Rik	0.0015341	0.416833	1.46546
Fam63b	0.00154008	1.09105	0.497599
Ibsp	0.00155168	0.221994	2.85827
Crybb3	0.00157759	0.0587572	0.734589
Ptprn	0.00158324	0.46284	0.906273
C530008M17Rik	0.0015941	0.659927	0.710998
Rnf180	0.00159491	0.10888	0.675584
Klhl23	0.00159656	0.637552	0.750659
Lrrc1	0.00159656	0.411901	1.13203
Ccnf	0.00163631	0.224948	-1.00237
Hpn	0.00163631	0.114804	0.872133
Csnk1a1	0.00166517	0.452587	0.846804
Tspan33	0.00166517	0.51233	0.0319536
Ppp2ca	0.00167794	0.333639	1.31294
Fscn1	0.0016914	0.82936	0.835779
Hist1h1e	0.00169158	-0.0213737	0.468988
Eif4g3	0.00173804	0.353342	0.776133
Klhl10	0.00173804	-0.0107264	2.67653
Rreb1	0.00173804	-0.139297	1.99707
Cpsf4	0.00173989	0.436733	0.333178
Sfswap	0.00173989	0.35873	1.23595
Scai	0.00174164	0.482983	1.09622
Sox1	0.00174164	0.582115	0.358705
Tgfbrap1	0.00174164	0.370165	0.498693
Trim8	0.00174164	0.523789	1.42333
Ythdf1	0.00174164	0.731498	0.787816
Tceal8	0.00175309	-0.10246	0.942827
Prdm5	0.0017852	0.0571938	2.34361
Mcoln1	0.00181516	0.315575	1.45186
Abr	0.00181782	0.537723	0.873119
Rab26	0.00181782	0.460384	0.804418
Tmem57	0.00181782	0.528156	0.808721
Qk	0.00183844	0.80152	0.957451
D930020B18Rik	0.00184349	0.120158	-0.00248206
Slc46a3	0.0018517	0.237424	0.154455
Zfp770	0.00185628	0.340287	1.37039
Lix1l	0.00185952	0.19162	1.68308
Col6a2	0.00186045	0.253021	0.10862
Mas1	0.00189525	0.0216951	1.53421
Fmnl3	0.00190246	0.0976439	0.361204
Pnn	0.00190246	0.417996	0.721321
Spred1	0.00190246	0.876265	0.0165215
Kdm4c	0.00192564	0.40672	1.53153
Adrbk1	0.00194891	0.62507	0.768827
Mmd	0.00194891	0.958685	1.17788
Slc9a6	0.00196749	0.951156	0.631799
Camta2	0.00197971	0.582689	0.947955
Dock3	0.00200971	0.396495	1.03297
Slc24a3	0.00202969	0.483801	0.992968
Prkce	0.00203856	0.719511	0.39256
Asb18	0.00205306	-0.0213737	-0.0831838
Lix1	0.00205306	-0.295753	2.54358
Prdm10	0.00206862	-0.0371986	1.40665
Prnp	0.00206862	0.611819	0.5651
Tmem164	0.00206862	0.477375	-1.78079
St13	0.00206928	0.377839	0.837192
Hgsnat	0.00207113	0.64655	0.307546
Zfp280c	0.00210404	0.632043	0.411787
Gpr158	0.00212578	0.291616	1.07397
Cltc	0.00213859	0.2795	0.751007
Rab34	0.00213859	0.147226	0.76064
Gabbr1	0.0021596	0.391463	1.08006
Rnf44	0.00222115	0.486272	1.65349
Yeats2	0.00228959	0.340378	0.435383
Kif18a	0.00230367	0.0534039	-0.18505
B3gat1	0.00230398	0.519974	0.750174
Kcnj12	0.00230398	0.568789	-1.51993
Med13l	0.00230398	0.767779	0.322069
Nhlrc1	0.00230398	0.399258	2.20394
Ptprn2	0.00230398	0.421037	0.676947
4930533B01Rik	0.00233252	0	1.45376
Btbd1	0.00233821	0.55495	1.21569
Scaper	0.00233821	0.0309729	1.32876
Ak4	0.00236029	0.60192	-0.115843
Ptar1	0.0023641	0.269882	1.15252
Klhdc1	0.00238201	-0.0103153	1.84695
Apol11b	0.00238815	0	0.0126397
Arf5	0.00242603	0.47689	2.16045
Mmp23	0.00243095	0.093588	1.0697
Smcr8	0.00245144	0.185814	0.768454
Clec2d	0.002473	0.0641303	0.0597411
Sgms1	0.00247503	0.837591	0.605246
Samd8	0.00249387	0.749291	0.60923
Gucy1a2	0.00249855	0.481369	1.19619
Fiz1	0.00252622	0.519195	0.0898598
Tex10	0.00254531	0.499468	-0.436546
Slc12a4	0.00259043	0.395947	1.04194
Coro7	0.00259163	0.477375	0.804762
2310042E22Rik	0.0025997	-0.331942	1.93218
Dhx33	0.00260226	0.45798	1.12516
Plekhm1	0.00260226	0.289391	0.940178
Rxrb	0.00260226	0.240752	2.29593
Suz12	0.00263324	0.321255	1.3231
Stim1	0.00264977	0.478124	0.869365
Brpf1	0.00266628	0.488263	0.519574
Cx3cl1	0.00267577	0.782079	0.0952888
Cyp4x1	0.00267577	0.0469618	1.63704
Gnb4	0.00267831	0.339621	1.89463
Trim46	0.00270136	0.512475	1.24233
Ubtf	0.00270921	0.506871	0.971213
Arih1	0.00272094	0.446481	1.07734
Rad21	0.00272094	0.149215	1.55539
Rfx7	0.00272094	0.808424	0.81443
Mylk4	0.00272694	0.0641303	0.141212
Chrna4	0.00273548	-0.614446	1.45387
Gdpd3	0.00273548	0.120158	-0.19528
Serac1	0.00278647	0.0791806	1.53539
B3galt5	0.00278772	0.44038	0.802624
Cdh11	0.00279744	0.351401	1.15576
Tubgcp2	0.00279744	0.599163	1.09796
Gimap1	0.00279805	0.0641303	0.339187
A930038C07Rik	0.00280444	0	1.34629
Ccdc46	0.00281738	0	1.84681
Aldh7a1	0.00286024	0.387212	1.25846
Pls3	0.00286276	-0.29802	1.00731
Klf14	0.00287738	0.0988629	-0.658703
Rsrc2	0.00287738	0.284729	0.767351
Star	0.00287738	0.209065	-1.47406
Ccdc97	0.00288266	0.451052	-0.408432
Cideb	0.00289731	0.0321874	2.17505
Adam23	0.00289811	0.556809	0.347848
Hrk	0.00290603	0.432026	0.311485
Pex5	0.00293884	0.597669	1.00024
Sort1	0.00303575	0.452692	0.344595
Man2b1	0.00303649	0.116692	1.35648
Setdb2	0.00307572	0.193355	-0.729489
Casp8ap2	0.00311412	0.308316	0.446758
Lysmd3	0.00311711	0.335195	0.72155
Tmem30a	0.00318045	0.635183	0.160075
Osbpl3	0.0031929	0.683825	0.89659
Rgs8	0.00319492	0.145326	0.507969
Camk2d	0.00320815	0.917947	0.915798
Sdr39u1	0.00321788	0.73357	0.0314797
Dkk3	0.00324633	0.282327	1.15703
Dvl3	0.00329049	0.131573	0.5725
Fam184a	0.00329049	0.207127	1.23394
Tpst1	0.00329067	0.323965	1.47295
Fam169b	0.00335018	-0.0107264	0.643753
Ptov1	0.00338875	-0.0838393	1.30024
Cdk1	0.00339002	0.125531	-0.0668055
Rab27b	0.00344563	0.609393	0.73208
Zfp229	0.00345944	0.227119	-0.428191
Cck	0.00346976	-1.26452	1.57876
Fam160b1	0.00349873	0.512021	0.972196
Ipo13	0.00350124	0.501688	0.153483
Mon2	0.00353902	0.783927	0.623891
Plcxd1	0.0035768	0.190166	-0.38115
Actl6b	0.0035897	0.501006	-0.091982
Lpp	0.0035897	0.461227	0.141333
Sec22c	0.0035897	0.175866	1.40959
Rsad1	0.00363341	0.507772	-0.025282
Ctsz	0.00366127	0.0384903	1.5187
Rbbp7	0.00367226	0.764136	-0.446459
Syt1	0.00370316	-0.00243027	0.797605
5830403L16Rik	0.00371618	0.0427567	2.41609
Pak6	0.00375383	0.5273	0.759756
Slc4a10	0.00375383	0.362878	0.829356
Vcan	0.00375571	-0.204655	2.47254
Gtpbp1	0.00378068	0.474207	1.09843
Stxbp1	0.00378068	0.575288	0.433514
Tspan3	0.00382175	0.247352	0.97351
Foxo3	0.00385757	0.0164774	0.855228
Tmem131	0.00385757	0.583886	0.79573
Tmem42	0.00387676	0.590716	-0.950994
Rb1	0.00388906	0.357044	0.632189
Rpusd1	0.00402709	0.577446	0.479992
Serpinb6b	0.00408592	0.152482	0.0295507
Mical2	0.00413273	1.10077	-0.376041
Slc22a17	0.00413505	0.524925	0.635621
Rai1	0.00415612	-0.0515539	1.50738
Vrk3	0.00418197	0.468355	0.389944
Dennd3	0.00420828	0.152482	-0.067192
Slmap	0.00420902	0.528156	0.985805
BC006779	0.00424227	0.21434	0.00200568
Ppp1r14c	0.00424227	0.0774045	0.978734
Taf1b	0.00426654	0.590056	0.291046
Acp2	0.00436917	0.367871	0.998548
Bcs1l	0.00436917	0.440147	0.719032
Cul4b	0.00436917	0.00761989	1.12077
Ubr5	0.00437695	0.363585	0.993821
Rtn1	0.00441544	0.176317	0.45972
Mprip	0.00446763	0.308977	1.2835
Zfp362	0.00446784	0.390562	-0.157805
Zcchc14	0.0044827	0.404492	0.749299
Chd6	0.00453825	-0.0281701	1.04047
Arhgef17	0.00454679	0.414897	1.16354
Sphkap	0.00454679	0.262009	0.791962
Vmn2r29	0.00454679	0.242604	1.1882
A630001G21Rik	0.00459679	0.0641303	-0.00589971
Clk1	0.00460196	0.315717	0.556121
Mex3b	0.00462601	0.70378	0.369166
Bsn	0.00463722	0.672155	0.56889
Dcxr	0.00463722	0.161347	1.02403
Spry4	0.00463722	0.514488	0.438746
C2cd4c	0.00465321	0.330212	-0.0487078
Dhx30	0.00467944	0.417774	1.197
Eid1	0.00473557	0.560854	1.0194
Lonrf3	0.00474503	0.459816	-1.30358
Fam120c	0.00475587	0.284729	1.14993
Stxbp2	0.00478664	0.0346341	1.17896
Bcr	0.00478931	0.654611	0.235408
Ccdc38	0.00488323	0.0587572	0.785507
Ddx42	0.00488323	0.434444	0.662646
Reln	0.00488323	-0.461822	2.04733		y
Slc7a8	0.00488323	0.521935	0.525487
Sorl1	0.00488323	0.239541	1.39692
Zswim6	0.00488323	0.380834	0.389369
Zbtb5	0.00493956	0.392338	-0.827717
A930024E05Rik	0.00494958	0.234103	-1.22245
Mcf2	0.00494958	0.457432	0.734233
Snd1	0.00494958	0.583468	1.21297
Arid3b	0.00495177	0.136772	0.206739
Necab1	0.00495177	-0.543423	1.35062
Gdap1	0.00495362	0.625608	0.444443
Gdpd5	0.00496563	0.407878	1.07871
Bmx	0.00501467	0.0641303	-0.00143844
Nfatc3	0.00501548	-0.131875	2.1818
Tnrc6a	0.00502832	0.297735	0.896057
Zfp12	0.00506091	0.415232	0.502033
Gpr183	0.00507797	0.114804	-0.345259
Plcl2	0.00511334	0.660508	0.356281
Ube2r2	0.00512416	0.656189	0.411208
Itpa	0.00524087	0.479666	0.450031
Snph	0.0052435	0.449688	0.942478
H3f3a	0.00531273	0.280755	0.72356
Kdm6a	0.00532429	0.416326	0.665629
Zfp871	0.00532967	0.44758	0.821013
Camk4	0.00533882	0.300372	0.874812
Ppp3ca	0.00533882	0.54738	0.523425
Atp12a	0.00534794	0.468097	-0.00196597
Icmt	0.00539132	0.267656	1.55171
Zfp513	0.0054004	0.440849	0.0718757
Il1rl2	0.00543784	-0.0107264	1.30636
Upp1	0.00543784	-0.00537317	2.67094
Zfp715	0.00549317	0.357044	0.704748
Csnk2a2	0.00549818	0.543415	0.29623
Capn11	0.00551964	0.179051	-0.151498
Apba1	0.00553725	0.19258	1.31451
Ash1l	0.00556375	0.737444	0.280328
Dcaf11	0.00561417	0.204559	0.987426
2410004I01Rik	0.00561502	-0.047653	1.47445
Pkia	0.00561502	0.793693	0.236361
Ms4a15	0.00561514	0.0641303	-0.0170251
Anp32e	0.0056742	0.236035	1.11802
Med9	0.00569504	0.578942	0.401703
Pi4k2b	0.00569835	0.072679	2.20281
Wfdc2	0.00569835	-0.0160599	1.97549
Fam168a	0.00571286	0.677741	0.776051
Pum1	0.00571286	0.510382	1.06502
Tmem65	0.00572542	0.504904	1.15726
Slc4a3	0.0057338	0.532759	0.635477
Cul4a	0.00574133	0.305924	0.943042
P2rx7	0.0057803	-0.0683371	1.46965
Ppp1r9a	0.0057803	0.682133	0.498474
Aard	0.00578527	0.253021	-0.675675
Oip5	0.00578585	0.109471	1.64236
Cd14	0.00589424	-0.0213737	-0.0928998
Zfp358	0.00590026	0.0741625	0.970706
BC068157	0.0059237	0.21434	1.31638
Tmem132a	0.0059237	0.626466	0.167883
Robo2	0.00592395	0.255403	1.13178
4732490B19Rik	0.00592855	0.0641303	-0.00463422
Fancg	0.00593332	0.0755881	0.884044
Gtf2f1	0.00597065	0.178564	0.977751
Parp12	0.00598144	-0.112954	0.640852
D030056L22Rik	0.00601865	0.476459	1.6449
Tsc22d3	0.00605229	0.766784	-0.423276
Dcun1d5	0.00608051	0.366194	1.09677
Wwp1	0.00615008	0.635417	1.27839
Klhl13	0.0061604	-0.59236	1.10552
Atp1b2	0.00619279	0.0676656	1.04603
Bbox1	0.00619472	-0.0160599	0.625504
Gm11992	0.00619472	-0.0213737	0.571394
Paxip1	0.00619472	0.44851	0.387692
Zfp142	0.00619472	0.237424	0.633682
Acap3	0.00624762	0.36598	0.204662
1300015D01Rik	0.00628692	0.0641303	-0.0132088
Prss36	0.00628692	0.161873	0.579934
Tubd1	0.00628692	0.304767	-1.38332
Syt16	0.00628966	0.530447	0.629163
Clstn1	0.0062944	0.462899	0.959992
Phip	0.0062944	0.551892	0.807878
Polk	0.00631936	0.216711	0.802266
Trim24	0.00632057	0.232533	1.47561
Apba2	0.00633508	0.732188	-0.0783478
Pink1	0.00638955	0.694966	0.772149
Herc3	0.00642343	0.317151	0.772473
3110079O15Rik	0.00643829	0.321255	-1.05045
Rab1	0.00643829	0.21434	0.801059
Rgs6	0.00643829	0.269882	0.710187
Rbm24	0.00645201	0.382656	1.81949
1110012L19Rik	0.0064693	0.305002	0.846013
Thoc6	0.00648665	0.35873	-0.513165
Pole2	0.00649955	0.173698	-0.312517
Mgat5	0.00650092	0.0269317	1.07398
Spn	0.00651475	0.0641303	-0.00902532
Stat2	0.00652432	0.315661	0.904956
Hs6st2	0.00655229	0.149905	1.07677
Mtap7	0.00656336	0.21434	1.31716
Igsf8	0.00667299	0.273674	1.19408
Sertad2	0.00667299	-0.0206157	1.47887
Mgat4a	0.00668164	0.557189	0.356368
Phf8	0.00671463	0.045154	1.16839
Tmem150a	0.00676275	0.229937	1.53152
Kcna1	0.00685752	0.607764	-0.275333
Scamp1	0.00685752	0.507888	0.453662
Pkp4	0.0068596	0.849157	0.0827919
Wasf1	0.0068596	0.7386	0.108832
Zfp472	0.0068596	0.0606892	1.56795
Abhd12	0.00686637	0.450382	0.966664
Fam122a	0.00686637	-0.074631	1.95918
Zfr	0.00693148	0.463928	0.571866
Dusp11	0.00706149	0.335902	0.905003
Eaf1	0.00706149	0.240637	1.37422
Piwil1	0.00706149	0.0641303	-0.0576779
Haus4	0.00707227	0.276268	0.00257659
Aqp9	0.00708749	0.184425	-0.00537116
Bai2	0.00708749	0.606658	-0.158286
Cacnb4	0.00708749	0.355069	0.578093
Ccdc74a	0.00708749	0.476126	0.327944
Ccl4	0.00708749	0.0641303	-0.0346074
Cd40	0.00708749	0.0641303	-0.000154291
Rnf157	0.00708749	0.595192	0.348748
Rnf216	0.00708749	0.222743	0.428817
Sall4	0.00708749	0.0641303	-0.000135005
Sepn1	0.00708749	0.395349	1.09795
Serpina4-ps1	0.00708749	0.0641303	-0.0179219
Tlr9	0.00708749	0.0641303	-0.0143935
Tmem52	0.00708749	0.0641303	-0.0121767
Vsig1	0.00708749	0.0641303	-7.71474e-05
Wisp2	0.00708749	0.0641303	-0.000347131
Srsf10	0.00711197	0.289317	0.668886
Fam76a	0.00713072	0.365649	0.727805
Lamp1	0.00717167	0.774114	1.16453
Itgb1bp2	0.00718538	-0.0160599	1.97013
Rell2	0.00719657	0.543922	1.22335
Calcr	0.00723941	0.0641303	-0.00934334
Cd109	0.00723941	0.0641303	-0.000983321
Cdca7	0.00723941	0.519195	0.708407
Ebf2	0.00723941	0.0641303	-0.000867671
Gng7	0.00723941	0.156625	1.41844
Gsta2	0.00723941	0.0641303	-0.188069
Hipk1	0.00723941	0.692697	0.0165485
Shisa7	0.00724141	0.306378	1.43738
Nol8	0.00725724	0.258135	1.33371
Fut8	0.00726572	0.529518	0.580304
Maml1	0.00726572	-0.0144387	0.91777
Enpp5	0.00726965	0.518033	-0.10745
Ube4b	0.00726965	0.585839	0.593456
Lax1	0.0072719	0.0641303	-0.00482188
Fbxo21	0.00728935	0.525574	0.456699
Epha8	0.00729286	0.209065	0.0102498
Ager	0.00729308	0.0641303	-0.00978402
Atp2c2	0.00729308	0.0641303	-0.0259763
Ercc6l	0.00729308	0.0641303	-0.131618
Gkn3	0.00729308	0.125531	-0.232415
Sash3	0.00729308	0.0641303	-0.00337135
Sp100	0.00729308	0.0641303	-0.105162
Vwf	0.00729308	0.125531	-0.0022356
Celf4	0.0072981	0.470341	0.438084
Cnn3	0.0072981	0.490114	-0.478164
Pcyox1l	0.0072981	0.347385	1.00387
Olfr544	0.00732882	0	0.779002
Tram2	0.00732882	0	1.98332
Ptp4a3	0.00734154	0.552482	0.282069
Klhdc8b	0.0073463	0.375332	0.533804
Ldha	0.0073463	0.412396	0.429982
Pla2g4d	0.0073463	0.0641303	-0.0607872
Pldi	0.0073463	0.0641303	-0.075798
Slc25a41	0.0073463	0.0641303	-0.233252
Ttc22	0.0073463	0.0641303	-0.114135
Usp43	0.0073463	0.0641303	-0.00107969
Atf4	0.00737088	0.330533	0.413538
Limd2	0.00737176	0.328673	0.386796
Msh6	0.00739684	0.296802	1.22364
Flt4	0.00743179	0.0641303	-0.0152907
Rpl39l	0.00743179	0.0641303	-0.248967
Tssk3	0.00743179	0.0641303	-0.0968175
Lefty2	0.00747511	0.141989	-0.102731
Serbp1	0.0074987	0.603346	0.250156
Foxq1	0.00750329	0.184425	-0.0147944
Ifitm6	0.00750329	0.0641303	-0.705676
Obscn	0.00750329	0.0641303	-0.000925497
Slc38a1	0.00750329	0.549003	0.478325
Reck	0.00750933	0.400983	-0.614708
Stab2	0.00752805	0.163051	0.215399
Ltbp4	0.00753987	0.269882	0.907314
Pid1	0.00760431	0.409766	1.50433
Trim37	0.00760431	0.547764	0.313034
Thop1	0.00762489	0.0216951	0.607655
Gif	0.00765672	0	0.121188
Ints5	0.00765672	0.118371	1.85142
Odf2	0.00770375	0.496904	0.203356
Tanc2	0.00770375	0.397204	0.631846
Atp2c1	0.0077142	-0.0979378	0.902732
Mgat5b	0.0077142	0.133837	1.44159
Gm12359	0.0077607	0.0641303	-0.0502083
Kif3c	0.0077607	0.316162	1.00474
Mef2a	0.0077607	0.460501	0.731625
Zeb1	0.0077607	0.418631	0.298866
Gria3	0.00777718	0.567129	0.548047
Baat	0.00780377	0.0641303	-0.33964
C2cd2	0.00780377	0.0649989	1.34359
Kdm1a	0.00780377	0.517222	0.390071
Poll	0.00780377	0.240637	-0.19521
4930552N02Rik	0.00780974	0	0.00158968
Padi4	0.00780974	0.0641303	-0.0712328
Tcerg1l	0.00780974	-0.09031	0.713928
Dlg2	0.0078148	0.540215	0.73356
Pcdhb11	0.0078148	0.171721	0.867473
Sfpq	0.0078148	0.245367	0.673963
Zer1	0.0078148	0.468151	0.860999
Zfp608	0.0078148	0.464083	0.540178
Cdan1	0.00784017	0.35873	0.901991
Epn3	0.00787213	0.0641303	-0.0492207
Sgip1	0.00787304	0.359624	0.735148
Rph3a	0.00789237	0.154962	1.0555
Akap6	0.00790062	0.614067	0.303901
Mfsd7c	0.00790175	0.0641303	-0.105825
Ribc1	0.00790175	0.0641303	-0.691606
Trim72	0.00796404	0.0641303	-0.0281656
Cnot1	0.00799525	0.585596	1.12482
Clptm1l	0.00804039	0.32443	1.06332
4930545L23Rik	0.00809952	0.0641303	-0.0739876
Aff4	0.00813271	0.374684	0.539345
Tsku	0.00815347	0.0641303	-0.0159203
Hsd17b1	0.00819107	0.0641303	-0.181485
Lat2	0.00819107	0.0641303	-0.534376
Serpinb9	0.00819523	0.385781	0.918775
Lrp1	0.00822079	0.381754	0.722435
Slc1a3	0.00824079	0.000478585	-0.669629
Rexo2	0.00827353	0.298759	0.857508
Vtn	0.00828561	-0.117708	0.00361427
Dnaja4	0.00832518	0.313876	1.47275
Grap	0.00832977	0.125531	-0.0174446
Ddx20	0.00837073	0.284729	1.35285
Atp8b1	0.00839858	0.0216951	0.00707253
Sema6c	0.00839858	0.596673	-0.00786704
Mapk7	0.008423	0.255185	-0.928981
AY074887	0.00843372	0.0641303	-0.255272
Eml4	0.0084763	0.328356	0.00188396
Ywhab	0.00847771	0.348139	0.47169
1700040L02Rik	0.00848252	0.125531	-1.21599
Trim44	0.00849056	0.310336	1.14579
Cabyr	0.00850027	0.0641303	0.0569413
A830010M20Rik	0.00853284	0.355696	0.483466
Cul5	0.00854216	0.415037	0.386098
Eif4ebp2	0.00856982	-0.179939	1.4519
Pecr	0.00858179	0.21864	1.47884
Ttyh3	0.00858179	0.448805	0.219347
Poln	0.00866646	0.125531	-0.0739852
Slc4a8	0.00866646	0.273142	1.1365
4833427F10Rik	0.00869562	-0.00537317	0.515158
Nos1ap	0.00869562	0.36235	1.05318
Hpcal4	0.00869695	0.741587	1.27629
Atp8a1	0.00873925	1.17312	0.806652
Cd2bp2	0.00873959	0.138311	1.12856
Taf5	0.00873959	0.113618	1.02812
Apaf1	0.00877249	0.168536	1.9485
Nol9	0.00877249	0.337791	0.687482
Ormdl3	0.00877249	0.272757	0.409317
Wt1	0.0088032	0.0641303	-1.19851
4933407K13Rik	0.00883039	0.30027	1.42807
Dzip3	0.00883039	0.148243	0.967543
Manf	0.00886536	0.600231	0.291198
Zcchc8	0.00887238	0.657421	0.0437007
Rbfox1	0.00890857	0.74989	-0.727814
Itgam	0.00894348	0.0641303	-0.0133473
Dennd1a	0.00902823	-0.0427725	1.32019
Mcl1	0.00904318	0.561406	0.642011
Plcb4	0.00908424	0.0378147	0.503525
Hmox1	0.00911508	0.221994	0.696385
Trim25	0.0092046	0.0641303	-0.205496
Zfp661	0.0092046	0.221994	1.25836
Med14	0.0092556	0.188805	1.58131
Zfyve1	0.00927183	0.344436	1.07847
Rnf38	0.00928462	0.589421	1.6175
Sh3pxd2a	0.0093101	0.564165	-0.181733
Elavl1	0.00938266	0.308642	0.758836
Sppl3	0.00938598	0.503318	0.960563
Phyhip	0.0094243	0.791397	0.0986163
Ier2	0.00943235	-0.0576627	1.97859
Prim2	0.00943235	0.342713	1.13648
Pafah2	0.00947089	0.181636	-0.596995
A230046K03Rik	0.00957832	0.581122	0.216034
4933431E20Rik	0.00958622	0.270008	0.879177
Pola1	0.00958935	0.385781	-0.791935
Astn2	0.00963259	0.376708	0.461905
Gpr63	0.00963259	0.157757	0.137172
Serinc1	0.00963671	0.358035	0.29159
Clstn3	0.00963866	0.254764	0.371322
Trim63	0.00968911	0.0641303	-0.150189
Ppp2cb	0.00971795	0.513083	0.920819
Prr13	0.00976616	0.492172	0.22495
Ptpro	0.00978563	0.0286478	0.595105
Plekhg5	0.00981683	0.397204	1.25949
Qsox2	0.00989298	0.464478	1.6462
Arl8b	0.00990227	0.518064	0.159055
Bmi1	0.0099642	0.540568	-1.81023
Slc16a12	0.0100941	0.0587572	0.55527
Hapln4	0.0101256	0.736495	-0.0249851
Rgs16	0.0101347	0.13467	-0.471063
Cap1	0.0101409	0.473706	0.942563
Fshr	0.0101409	0.0641303	0
Hrh4	0.0101409	0.0641303	0
Il13ra2	0.0101409	0.0641303	0
Mmadhc	0.0101409	0.258734	0.614395
Narf	0.0101409	0.514211	-0.396509
Neurod4	0.0101409	0.241008	0
Obox6	0.0101409	0.125531	0
Scnn1b	0.0101409	0.0641303	0
Sult1e1	0.0101409	0.0641303	0
Wnt11	0.0101409	0.0641303	0
Mtf1	0.010182	0.31931	-0.134935
Insr	0.0101846	0.361263	1.13678
Ttll4	0.0101846	0.0374624	1.75785
Itfg1	0.0102214	0.348295	0.910924
Ccrl1	0.0102425	0.21434	-0.0373496
Ubp1	0.0102425	0.57691	1.35373
Styx	0.0102692	0.319081	0.532658
Dlx1as	0.0102908	0	1.13658
Ift80	0.0102908	0.196782	1.34887
Ifngr2	0.0103008	0.493095	0.529632
Unc50	0.0103045	0.342445	0.581952
Ccdc115	0.0103123	0.316438	1.16496
Stoml1	0.0104433	0.530307	0.991976
Tgfbi	0.0104448	0.308977	-0.357605
Inpp5k	0.0104516	0.335955	0.686617
Zfp106	0.0104546	-0.103657	1.08667
Casc4	0.0104816	0.704145	0.0183449
9930021J03Rik	0.0105277	0.0567587	1.32269
Pcdh1	0.0106735	0.244087	-0.267312
Txndc12	0.0106962	0.226234	0.405969
Zfp523	0.0107558	0.374711	-0.697311
Drp2	0.0107818	0.639489	-0.327549
Stat5b	0.0107818	-0.00889325	0.632816
Keap1	0.0108002	0.258992	0.171691
Gabra1	0.0109407	0.532759	0.221324
Cic	0.0109675	0.222445	0.402625
Diras1	0.0109675	0.499528	0.0204897
Exoc1	0.0109675	0.364164	0.617196
Kcnab2	0.0109676	0.505445	-0.0750682
Paox	0.0109676	0.0216951	2.23821
[truncated: 15,901 more rows]

## Sheet: Igtp
	BH_adj_Fisher_p	Igtp_FC	Int13_FC	Tasic marker?	Zeisel marker?	>2 fc in all datasets?
[truncated: 17,068 more rows]

[truncated: 5 more sheets: Vip_Chat, Vip_Sncg, Sncg, Ndnf_Cxcl14, Ndnf_Car4]
